# Supplementary material for: A redox switch regulates the assembly and anti-CRISPR activity of AcrIIC1
Source: Nat Commun. 2022 Nov 18;13:7071. doi: 10.1038/s41467-022-34551-8 (PMC9674691; doi:10.1038/s41467-022-34551-8)
Supplement: Supplementary file 4 — Source Data [file 41467_2022_34551_MOESM4_ESM.txt]

TITLE     SWISS-MODEL SERVER (https://swissmodel.expasy.org)
TITLE    2 Untitled Project
EXPDTA    THEORETICAL MODEL (SWISS-MODEL SERVER)
AUTHOR    SWISS-MODEL SERVER (SEE REFERENCE IN JRNL Records)
REVDAT   1   05-SEP-21 1MOD    1       05:00
JRNL        AUTH   A.WATERHOUSE,M.BERTONI,S.BIENERT,G.STUDER,G.TAURIELLO,
JRNL        AUTH 2 R.GUMIENNY,F.T.HEER,T.A.P.DE BEER,C.REMPFER,L.BORDOLI,
JRNL        AUTH 3 R.LEPORE,T.SCHWEDE
JRNL        TITL   SWISS-MODEL: HOMOLOGY MODELLING OF PROTEIN STRUCTURES AND
JRNL        TITL 2 COMPLEXES
JRNL        REF    NUCLEIC.ACIDS.RES..           V.  46 W296  2018
JRNL        PMID   29788355
JRNL        DOI    10.1093/nar/gky427
REMARK   1
REMARK   1 REFERENCE 1
REMARK   1  AUTH   S.BIENERT,A.WATERHOUSE,T.A.P.DE BEER,G.TAURIELLO,G.STUDER,
REMARK   1  AUTH 2 L.BORDOLI,T.SCHWEDE
REMARK   1  TITL   THE SWISS-MODEL REPOSITORY - NEW FEATURES AND FUNCTIONALITY
REMARK   1  REF    NUCLEIC.ACIDS.RES..           V.  45       2017
REMARK   1  REFN                   ISSN 0305-1048
REMARK   1  PMID   27899672
REMARK   1  DOI    10.1093/nar/gkw1132
REMARK   1
REMARK   1 REFERENCE 2
REMARK   1  AUTH   N.GUEX,M.C.PEITSCH,T.SCHWEDE
REMARK   1  TITL   AUTOMATED COMPARATIVE PROTEIN STRUCTURE MODELING WITH
REMARK   1  TITL 2 SWISS-MODEL AND SWISS-PDBVIEWER: A HISTORICAL PERSPECTIVE
REMARK   1  REF    ELECTROPHORESIS               V.  30       2009
REMARK   1  REFN                   ISSN 0173-0835
REMARK   1  PMID   19517507
REMARK   1  DOI    10.1002/elps.200900140
REMARK   1
REMARK   1 REFERENCE 3
REMARK   1  AUTH   G.STUDER,G.TAURIELLO,S.BIENERT,M.BIASINI,N.JOHNER,T.SCHWEDE
REMARK   1  TITL   PROMOD3 - A VERSATILE HOMOLOGY MODELLING TOOLBOX
REMARK   1  REF    PLOS COMP. BIOL.              V.  17       2021
REMARK   1  REFN                   ISSN 
REMARK   1  PMID   33507980
REMARK   1  DOI    https://doi.org/10.1371/journal.pcbi.1008667
REMARK   1
REMARK   1 REFERENCE 4
REMARK   1  AUTH   G.STUDER,C.REMPFER,A.WATERHOUSE,R.GUMIENNY,J.HAAS,T.SCHWEDE
REMARK   1  TITL   QMEANDISCO - DISTANCE CONSTRAINTS APPLIED ON MODEL QUALITY 
REMARK   1  TITL 2 ESTIMATION
REMARK   1  REF    BIOINFORMATICS                V.  36       2020
REMARK   1  REFN                   ISSN 
REMARK   1  PMID   31697312
REMARK   1  DOI    https://doi.org/10.1093/bioinformatics/btz828
REMARK   1
REMARK   1 REFERENCE 5
REMARK   1  AUTH   P.BENKERT,M.BIASINI,T.SCHWEDE
REMARK   1  TITL   TOWARD THE ESTIMATION OF THE ABSOLUTE QUALITY OF INDIVIDUAL
REMARK   1  TITL 2 PROTEIN STRUCTURE MODELS
REMARK   1  REF    BIOINFORMATICS                V.  27       2011
REMARK   1  REFN                   ISSN 1367-4803
REMARK   1  PMID   21134891
REMARK   1  DOI    10.1093/bioinformatics/btq662
REMARK   1
REMARK   1 REFERENCE 6
REMARK   1  AUTH   M.BERTONI,F.KIEFER,M.BIASINI,L.BORDOLI,T.SCHWEDE
REMARK   1  TITL   MODELING PROTEIN QUATERNARY STRUCTURE OF HOMO- AND
REMARK   1  TITL 2 HETERO-OLIGOMERS BEYOND BINARY INTERACTIONS BY HOMOLOGY
REMARK   1  REF    SCI.REP.                      V.   7       2017
REMARK   1  REFN                   ISSN
REMARK   1  PMID   28874689
REMARK   1  DOI    10.1038/s41598-017-09654-8
REMARK   1
REMARK   1 DISCLAIMER
REMARK   1 The SWISS-MODEL SERVER produces theoretical models for proteins.
REMARK   1 The results of any theoretical modelling procedure is
REMARK   1 NON-EXPERIMENTAL and MUST be considered with care. These models may
REMARK   1 contain significant errors. This is especially true for automated
REMARK   1 modeling since there is no human intervention during model
REMARK   1 building. Please read the header section and the logfile carefully
REMARK   1 to know what templates and alignments were used during the model
REMARK   1 building process. All information by the SWISS-MODEL SERVER is
REMARK   1 provided "AS-IS", without any warranty, expressed or implied.
REMARK   2
REMARK   2 COPYRIGHT NOTICE
REMARK   2 This SWISS-MODEL protein model is copyright. It is produced by the
REMARK   2 SWISS-MODEL server, developed by the Computational Structural
REMARK   2 Biology Group at the SIB Swiss Institute of Bioinformatics at the
REMARK   2 Biozentrum, University of Basel (https://swissmodel.expasy.org). This
REMARK   2 model is licensed under the CC BY-SA 4.0 Creative Commons
REMARK   2 Attribution-ShareAlike 4.0 International License
REMARK   2 (https://creativecommons.org/licenses/by-sa/4.0/legalcode), i.e. you
REMARK   2 can copy and redistribute the model in any medium or format,
REMARK   2 transform and build upon the model for any purpose, even
REMARK   2 commercially, under the following terms:
REMARK   2 Attribution - You must give appropriate credit, provide a link to
REMARK   2 the license, and indicate if changes were made. You may do so in any
REMARK   2 reasonable manner, but not in any way that suggests the licensor
REMARK   2 endorses you or your use. When you publish, patent or distribute
REMARK   2 results that were fully or partially based on the model, please cite
REMARK   2 the corresponding papers mentioned under JRNL.
REMARK   2 ShareAlike - If you remix, transform, or build upon the material,
REMARK   2 you must distribute your contributions under the same license as the
REMARK   2 original.
REMARK   2 No additional restrictions - you may not apply legal terms or
REMARK   2 technological measures that legally restrict others from doing
REMARK   2 anything the license permits.
REMARK   2 Find a human-readable summary of (and not a substitute for) the
REMARK   2 CC BY-SA 4.0 license at this link:
REMARK   2 https://creativecommons.org/licenses/by-sa/4.0/
REMARK   3 
REMARK   3 MODEL INFORMATION
REMARK   3  ENGIN   PROMOD3
REMARK   3  VERSN   3.2.0
REMARK   3  OSTAT   hetero-1-1-mer
REMARK   3  OSRSN   TEMPLATE
REMARK   3  QSPRD   0.954
REMARK   3  GMQE    0.93
REMARK   3  QMNV    4.2.0
REMARK   3  QMNDG   0.87
REMARK   3  MODT    FALSE
REMARK   3 
REMARK   3 TEMPLATE 1
REMARK   3  PDBID   5vgb
REMARK   3  CHAIN   B
REMARK   3  MMCIF   B
REMARK   3  CHAIN   A
REMARK   3  MMCIF   A
REMARK   3  PDBV    2021-08-27
REMARK   3  SMTLE   5vgb.1
REMARK   3  SMTLV   2021-09-01
REMARK   3  MTHD    X-RAY DIFFRACTION 1.50 A
REMARK   3  FOUND   HHblits
REMARK   3  GMQE    0.93
REMARK   3  SIM     0.62
REMARK   3  SID     99.11
REMARK   3  OSTAT   hetero-1-1-mer
REMARK   3  ALN B TRG MANKTYKIGKNAGYDGSGLCLAAISENEAIKVKYLRDICPDYDGDDKAEDWLRWGTDS
REMARK   3  ALN B TRG RVKAAALEMEQYAYTSVGMASSWEFVEL
REMARK   3  ALN B TPL MANKTYKIGKNAGYDGCGLCLAAISENEAIKVKYLRDICPDYDGDDKAEDWLRWGTDS
REMARK   3  ALN B TPL RVKAAALEMEQYAYTSVGMASCWEFVEL
REMARK   3  ALN B OFF 0
REMARK   3  ALN A TRG GAASEIEKRQEENRKDREKAAAKFREYFPNFVGEPKSKDILKLRLYEQQHGKCLYSGK
REMARK   3  ALN A TRG EINLGRLNEKGYVEIDHALPFSRTWDDSFNNKVLVLGSENQNKGNQTPYEYFNGKDNS
REMARK   3  ALN A TRG REWQEFKARVETSRFPRSKKQRILLQ
REMARK   3  ALN A TPL ----EIEKRQEENRKDREKAAAKFREYFPNFVGEPKSKDILKLRLYEQQHGKCLYSGK
REMARK   3  ALN A TPL EINLGRLNEKGYVEIDHALPFSRTWDDSFNNKVLVLGSENQNKGNQTPYEYFNGKDNS
REMARK   3  ALN A TPL REWQEFKARVETSRFPRSKKQRILLQ
REMARK   3  ALN A OFF 4
ATOM      1  N   GLU A   5      16.991  10.265   8.593  1.00  0.59           N  
ATOM      2  CA  GLU A   5      17.381  11.707   8.784  1.00  0.59           C  
ATOM      3  C   GLU A   5      18.605  12.205   7.998  1.00  0.59           C  
ATOM      4  O   GLU A   5      18.528  13.304   7.430  1.00  0.59           O  
ATOM      5  CB  GLU A   5      17.480  11.870  10.320  1.00  0.59           C  
ATOM      6  CG  GLU A   5      17.695  13.312  10.825  1.00  0.59           C  
ATOM      7  CD  GLU A   5      16.462  14.128  10.459  1.00  0.59           C  
ATOM      8  OE1 GLU A   5      16.652  15.193   9.844  1.00  0.59           O  
ATOM      9  OE2 GLU A   5      15.345  13.595  10.688  1.00  0.59           O  
ATOM     10  N   ILE A   6      19.729  11.464   7.816  1.00  0.58           N  
ATOM     11  CA  ILE A   6      20.945  11.986   7.166  1.00  0.58           C  
ATOM     12  C   ILE A   6      20.799  12.572   5.773  1.00  0.58           C  
ATOM     13  O   ILE A   6      21.245  13.693   5.555  1.00  0.58           O  
ATOM     14  CB  ILE A   6      22.055  10.938   7.129  1.00  0.58           C  
ATOM     15  CG1 ILE A   6      22.487  10.593   8.574  1.00  0.58           C  
ATOM     16  CG2 ILE A   6      23.279  11.382   6.278  1.00  0.58           C  
ATOM     17  CD1 ILE A   6      21.863   9.316   9.165  1.00  0.58           C  
ATOM     18  N   GLU A   7      20.141  11.898   4.818  1.00  0.77           N  
ATOM     19  CA  GLU A   7      19.872  12.490   3.514  1.00  0.77           C  
ATOM     20  C   GLU A   7      19.113  13.808   3.589  1.00  0.77           C  
ATOM     21  O   GLU A   7      19.590  14.790   3.023  1.00  0.77           O  
ATOM     22  CB  GLU A   7      19.039  11.489   2.712  1.00  0.77           C  
ATOM     23  CG  GLU A   7      19.791  10.493   1.802  1.00  0.77           C  
ATOM     24  CD  GLU A   7      18.920   9.243   1.614  1.00  0.77           C  
ATOM     25  OE1 GLU A   7      17.953   9.081   2.430  1.00  0.77           O  
ATOM     26  OE2 GLU A   7      19.243   8.423   0.728  1.00  0.77           O  
ATOM     27  N   LYS A   8      18.018  13.928   4.374  1.00  0.76           N  
ATOM     28  CA  LYS A   8      17.217  15.141   4.544  1.00  0.76           C  
ATOM     29  C   LYS A   8      18.108  16.198   5.156  1.00  0.76           C  
ATOM     30  O   LYS A   8      18.248  17.282   4.615  1.00  0.76           O  
ATOM     31  CB  LYS A   8      15.949  14.942   5.436  1.00  0.76           C  
ATOM     32  CG  LYS A   8      14.790  14.079   4.870  1.00  0.76           C  
ATOM     33  CD  LYS A   8      15.099  12.640   4.383  1.00  0.76           C  
ATOM     34  CE  LYS A   8      15.756  11.678   5.381  1.00  0.76           C  
ATOM     35  NZ  LYS A   8      16.527  10.640   4.633  1.00  0.76           N  
ATOM     36  N   ARG A   9      18.878  15.850   6.203  1.00  0.76           N  
ATOM     37  CA  ARG A   9      19.866  16.752   6.755  1.00  0.76           C  
ATOM     38  C   ARG A   9      20.903  17.197   5.757  1.00  0.76           C  
ATOM     39  O   ARG A   9      21.128  18.406   5.655  1.00  0.76           O  
ATOM     40  CB  ARG A   9      20.617  16.085   7.929  1.00  0.76           C  
ATOM     41  CG  ARG A   9      21.338  17.079   8.862  1.00  0.76           C  
ATOM     42  CD  ARG A   9      22.055  16.334   9.988  1.00  0.76           C  
ATOM     43  NE  ARG A   9      22.141  17.235  11.184  1.00  0.76           N  
ATOM     44  CZ  ARG A   9      22.408  16.781  12.423  1.00  0.76           C  
ATOM     45  NH1 ARG A   9      22.251  17.573  13.465  1.00  0.76           N  
ATOM     46  NH2 ARG A   9      22.713  15.500  12.618  1.00  0.76           N  
ATOM     47  N   GLN A  10      21.537  16.353   4.950  1.00  0.77           N  
ATOM     48  CA  GLN A  10      22.469  16.724   3.899  1.00  0.77           C  
ATOM     49  C   GLN A  10      21.843  17.526   2.755  1.00  0.77           C  
ATOM     50  O   GLN A  10      22.450  18.455   2.232  1.00  0.77           O  
ATOM     51  CB  GLN A  10      23.156  15.468   3.320  1.00  0.77           C  
ATOM     52  CG  GLN A  10      24.108  14.761   4.316  1.00  0.77           C  
ATOM     53  CD  GLN A  10      24.484  13.371   3.806  1.00  0.77           C  
ATOM     54  OE1 GLN A  10      23.740  12.733   3.060  1.00  0.77           O  
ATOM     55  NE2 GLN A  10      25.642  12.835   4.251  1.00  0.77           N  
ATOM     56  N   GLU A  11      20.625  17.166   2.315  1.00  0.75           N  
ATOM     57  CA  GLU A  11      19.846  17.868   1.311  1.00  0.75           C  
ATOM     58  C   GLU A  11      19.230  19.181   1.753  1.00  0.75           C  
ATOM     59  O   GLU A  11      19.324  20.164   0.997  1.00  0.75           O  
ATOM     60  CB  GLU A  11      18.690  16.975   0.818  1.00  0.75           C  
ATOM     61  CG  GLU A  11      19.110  15.657   0.127  1.00  0.75           C  
ATOM     62  CD  GLU A  11      17.912  14.734  -0.089  1.00  0.75           C  
ATOM     63  OE1 GLU A  11      16.777  15.109   0.297  1.00  0.75           O  
ATOM     64  OE2 GLU A  11      18.145  13.664  -0.697  1.00  0.75           O  
ATOM     65  N   GLU A  12      18.602  19.295   2.925  1.00  0.75           N  
ATOM     66  CA  GLU A  12      18.070  20.500   3.537  1.00  0.75           C  
ATOM     67  C   GLU A  12      19.197  21.382   3.999  1.00  0.75           C  
ATOM     68  O   GLU A  12      19.148  22.598   3.857  1.00  0.75           O  
ATOM     69  CB  GLU A  12      17.189  20.216   4.769  1.00  0.75           C  
ATOM     70  CG  GLU A  12      15.880  19.467   4.431  1.00  0.75           C  
ATOM     71  CD  GLU A  12      15.213  18.822   5.646  1.00  0.75           C  
ATOM     72  OE1 GLU A  12      15.770  18.896   6.767  1.00  0.75           O  
ATOM     73  OE2 GLU A  12      14.126  18.224   5.423  1.00  0.75           O  
ATOM     74  N   ASN A  13      20.282  20.772   4.536  1.00  0.68           N  
ATOM     75  CA  ASN A  13      21.522  21.488   4.799  1.00  0.68           C  
ATOM     76  C   ASN A  13      22.142  22.010   3.543  1.00  0.68           C  
ATOM     77  O   ASN A  13      22.596  23.151   3.561  1.00  0.68           O  
ATOM     78  CB  ASN A  13      22.640  20.763   5.606  1.00  0.68           C  
ATOM     79  CG  ASN A  13      22.255  20.692   7.068  1.00  0.68           C  
ATOM     80  OD1 ASN A  13      21.153  21.123   7.482  1.00  0.68           O  
ATOM     81  ND2 ASN A  13      23.168  20.275   7.957  1.00  0.68           N  
ATOM     82  N   ARG A  14      22.163  21.269   2.416  1.00  0.69           N  
ATOM     83  CA  ARG A  14      22.547  21.841   1.136  1.00  0.69           C  
ATOM     84  C   ARG A  14      21.666  23.065   0.825  1.00  0.69           C  
ATOM     85  O   ARG A  14      22.205  24.164   0.701  1.00  0.69           O  
ATOM     86  CB  ARG A  14      22.482  20.790  -0.018  1.00  0.69           C  
ATOM     87  CG  ARG A  14      22.897  21.314  -1.412  1.00  0.69           C  
ATOM     88  CD  ARG A  14      23.040  20.245  -2.516  1.00  0.69           C  
ATOM     89  NE  ARG A  14      21.756  19.448  -2.598  1.00  0.69           N  
ATOM     90  CZ  ARG A  14      21.596  18.151  -2.291  1.00  0.69           C  
ATOM     91  NH1 ARG A  14      22.579  17.406  -1.794  1.00  0.69           N  
ATOM     92  NH2 ARG A  14      20.402  17.575  -2.425  1.00  0.69           N  
ATOM     93  N   LYS A  15      20.319  22.889   0.897  1.00  0.69           N  
ATOM     94  CA  LYS A  15      19.239  23.859   0.672  1.00  0.69           C  
ATOM     95  C   LYS A  15      18.999  24.924   1.760  1.00  0.69           C  
ATOM     96  O   LYS A  15      17.880  25.432   1.908  1.00  0.69           O  
ATOM     97  CB  LYS A  15      17.872  23.137   0.457  1.00  0.69           C  
ATOM     98  CG  LYS A  15      17.772  22.180  -0.746  1.00  0.69           C  
ATOM     99  CD  LYS A  15      16.381  21.518  -0.818  1.00  0.69           C  
ATOM    100  CE  LYS A  15      16.132  20.723  -2.103  1.00  0.69           C  
ATOM    101  NZ  LYS A  15      14.703  20.339  -2.196  1.00  0.69           N  
ATOM    102  N   ASP A  16      20.049  25.302   2.510  1.00  0.74           N  
ATOM    103  CA  ASP A  16      20.096  26.501   3.324  1.00  0.74           C  
ATOM    104  C   ASP A  16      21.421  27.216   2.988  1.00  0.74           C  
ATOM    105  O   ASP A  16      21.598  28.411   3.266  1.00  0.74           O  
ATOM    106  CB  ASP A  16      19.980  26.100   4.844  1.00  0.74           C  
ATOM    107  CG  ASP A  16      19.403  27.124   5.833  1.00  0.74           C  
ATOM    108  OD1 ASP A  16      19.379  28.342   5.548  1.00  0.74           O  
ATOM    109  OD2 ASP A  16      19.048  26.681   6.963  1.00  0.74           O  
ATOM    110  N   ARG A  17      22.441  26.550   2.373  1.00  0.70           N  
ATOM    111  CA  ARG A  17      23.748  27.182   2.185  1.00  0.70           C  
ATOM    112  C   ARG A  17      23.778  28.162   1.032  1.00  0.70           C  
ATOM    113  O   ARG A  17      24.421  29.209   1.136  1.00  0.70           O  
ATOM    114  CB  ARG A  17      24.972  26.237   2.084  1.00  0.70           C  
ATOM    115  CG  ARG A  17      25.093  25.218   3.242  1.00  0.70           C  
ATOM    116  CD  ARG A  17      25.046  25.748   4.697  1.00  0.70           C  
ATOM    117  NE  ARG A  17      23.701  25.443   5.349  1.00  0.70           N  
ATOM    118  CZ  ARG A  17      23.448  24.453   6.223  1.00  0.70           C  
ATOM    119  NH1 ARG A  17      24.391  23.566   6.533  1.00  0.70           N  
ATOM    120  NH2 ARG A  17      22.235  24.285   6.747  1.00  0.70           N  
ATOM    121  N   GLU A  18      23.061  27.876  -0.077  1.00  0.71           N  
ATOM    122  CA  GLU A  18      22.805  28.798  -1.181  1.00  0.71           C  
ATOM    123  C   GLU A  18      22.044  30.018  -0.704  1.00  0.71           C  
ATOM    124  O   GLU A  18      22.344  31.141  -1.115  1.00  0.71           O  
ATOM    125  CB  GLU A  18      22.083  28.194  -2.443  1.00  0.71           C  
ATOM    126  CG  GLU A  18      20.613  27.736  -2.277  1.00  0.71           C  
ATOM    127  CD  GLU A  18      20.598  26.668  -1.216  1.00  0.71           C  
ATOM    128  OE1 GLU A  18      20.190  27.020  -0.082  1.00  0.71           O  
ATOM    129  OE2 GLU A  18      21.085  25.553  -1.502  1.00  0.71           O  
ATOM    130  N   LYS A  19      21.069  29.828   0.214  1.00  0.73           N  
ATOM    131  CA  LYS A  19      20.296  30.902   0.816  1.00  0.73           C  
ATOM    132  C   LYS A  19      21.121  31.877   1.630  1.00  0.73           C  
ATOM    133  O   LYS A  19      20.971  33.092   1.452  1.00  0.73           O  
ATOM    134  CB  LYS A  19      19.182  30.365   1.755  1.00  0.73           C  
ATOM    135  CG  LYS A  19      18.129  29.465   1.087  1.00  0.73           C  
ATOM    136  CD  LYS A  19      17.282  30.158   0.006  1.00  0.73           C  
ATOM    137  CE  LYS A  19      16.216  29.242  -0.608  1.00  0.73           C  
ATOM    138  NZ  LYS A  19      15.068  29.146   0.317  1.00  0.73           N  
ATOM    139  N   ALA A  20      22.003  31.370   2.513  1.00  0.76           N  
ATOM    140  CA  ALA A  20      22.980  32.113   3.285  1.00  0.76           C  
ATOM    141  C   ALA A  20      24.110  32.723   2.423  1.00  0.76           C  
ATOM    142  O   ALA A  20      24.480  33.883   2.593  1.00  0.76           O  
ATOM    143  CB  ALA A  20      23.491  31.214   4.437  1.00  0.76           C  
ATOM    144  N   ALA A  21      24.645  31.978   1.418  1.00  0.80           N  
ATOM    145  CA  ALA A  21      25.615  32.446   0.428  1.00  0.80           C  
ATOM    146  C   ALA A  21      25.108  33.612  -0.418  1.00  0.80           C  
ATOM    147  O   ALA A  21      25.834  34.566  -0.694  1.00  0.80           O  
ATOM    148  CB  ALA A  21      26.061  31.290  -0.505  1.00  0.80           C  
ATOM    149  N   ALA A  22      23.821  33.572  -0.830  1.00  0.77           N  
ATOM    150  CA  ALA A  22      23.134  34.663  -1.498  1.00  0.77           C  
ATOM    151  C   ALA A  22      23.067  35.951  -0.667  1.00  0.77           C  
ATOM    152  O   ALA A  22      23.355  37.029  -1.186  1.00  0.77           O  
ATOM    153  CB  ALA A  22      21.731  34.183  -1.960  1.00  0.77           C  
ATOM    154  N   LYS A  23      22.756  35.851   0.646  1.00  0.72           N  
ATOM    155  CA  LYS A  23      22.718  36.956   1.608  1.00  0.72           C  
ATOM    156  C   LYS A  23      24.103  37.539   1.848  1.00  0.72           C  
ATOM    157  O   LYS A  23      24.301  38.748   1.933  1.00  0.72           O  
ATOM    158  CB  LYS A  23      22.105  36.522   2.972  1.00  0.72           C  
ATOM    159  CG  LYS A  23      20.742  35.810   2.857  1.00  0.72           C  
ATOM    160  CD  LYS A  23      19.533  36.739   3.086  1.00  0.72           C  
ATOM    161  CE  LYS A  23      18.168  36.139   2.735  1.00  0.72           C  
ATOM    162  NZ  LYS A  23      18.266  35.576   1.375  1.00  0.72           N  
ATOM    163  N   PHE A  24      25.131  36.668   1.924  1.00  0.85           N  
ATOM    164  CA  PHE A  24      26.513  37.085   2.070  1.00  0.85           C  
ATOM    165  C   PHE A  24      26.995  37.948   0.911  1.00  0.85           C  
ATOM    166  O   PHE A  24      27.632  38.978   1.112  1.00  0.85           O  
ATOM    167  CB  PHE A  24      27.422  35.852   2.274  1.00  0.85           C  
ATOM    168  CG  PHE A  24      28.765  36.268   2.808  1.00  0.85           C  
ATOM    169  CD1 PHE A  24      29.769  36.721   1.940  1.00  0.85           C  
ATOM    170  CD2 PHE A  24      29.029  36.232   4.185  1.00  0.85           C  
ATOM    171  CE1 PHE A  24      31.016  37.109   2.433  1.00  0.85           C  
ATOM    172  CE2 PHE A  24      30.285  36.603   4.680  1.00  0.85           C  
ATOM    173  CZ  PHE A  24      31.285  37.027   3.800  1.00  0.85           C  
ATOM    174  N   ARG A  25      26.653  37.570  -0.334  1.00  0.76           N  
ATOM    175  CA  ARG A  25      26.890  38.390  -1.511  1.00  0.76           C  
ATOM    176  C   ARG A  25      26.159  39.725  -1.497  1.00  0.76           C  
ATOM    177  O   ARG A  25      26.698  40.725  -1.962  1.00  0.76           O  
ATOM    178  CB  ARG A  25      26.489  37.651  -2.808  1.00  0.76           C  
ATOM    179  CG  ARG A  25      27.411  36.466  -3.149  1.00  0.76           C  
ATOM    180  CD  ARG A  25      27.210  35.904  -4.563  1.00  0.76           C  
ATOM    181  NE  ARG A  25      25.857  35.244  -4.627  1.00  0.76           N  
ATOM    182  CZ  ARG A  25      25.607  33.972  -4.284  1.00  0.76           C  
ATOM    183  NH1 ARG A  25      26.549  33.184  -3.779  1.00  0.76           N  
ATOM    184  NH2 ARG A  25      24.376  33.478  -4.426  1.00  0.76           N  
ATOM    185  N   GLU A  26      24.911  39.759  -0.993  1.00  0.76           N  
ATOM    186  CA  GLU A  26      24.125  40.970  -0.823  1.00  0.76           C  
ATOM    187  C   GLU A  26      24.716  41.964   0.182  1.00  0.76           C  
ATOM    188  O   GLU A  26      24.846  43.155  -0.104  1.00  0.76           O  
ATOM    189  CB  GLU A  26      22.694  40.577  -0.380  1.00  0.76           C  
ATOM    190  CG  GLU A  26      21.673  41.739  -0.344  1.00  0.76           C  
ATOM    191  CD  GLU A  26      20.284  41.298   0.129  1.00  0.76           C  
ATOM    192  OE1 GLU A  26      19.961  40.080   0.039  1.00  0.76           O  
ATOM    193  OE2 GLU A  26      19.525  42.196   0.576  1.00  0.76           O  
ATOM    194  N   TYR A  27      25.139  41.493   1.379  1.00  0.84           N  
ATOM    195  CA  TYR A  27      25.692  42.353   2.417  1.00  0.84           C  
ATOM    196  C   TYR A  27      27.178  42.625   2.302  1.00  0.84           C  
ATOM    197  O   TYR A  27      27.673  43.628   2.816  1.00  0.84           O  
ATOM    198  CB  TYR A  27      25.408  41.777   3.823  1.00  0.84           C  
ATOM    199  CG  TYR A  27      23.937  41.860   4.105  1.00  0.84           C  
ATOM    200  CD1 TYR A  27      23.186  40.710   4.381  1.00  0.84           C  
ATOM    201  CD2 TYR A  27      23.286  43.104   4.102  1.00  0.84           C  
ATOM    202  CE1 TYR A  27      21.820  40.802   4.680  1.00  0.84           C  
ATOM    203  CE2 TYR A  27      21.914  43.195   4.366  1.00  0.84           C  
ATOM    204  CZ  TYR A  27      21.186  42.047   4.687  1.00  0.84           C  
ATOM    205  OH  TYR A  27      19.829  42.160   5.043  1.00  0.84           O  
ATOM    206  N   PHE A  28      27.927  41.782   1.572  1.00  0.84           N  
ATOM    207  CA  PHE A  28      29.331  42.018   1.298  1.00  0.84           C  
ATOM    208  C   PHE A  28      29.619  41.980  -0.211  1.00  0.84           C  
ATOM    209  O   PHE A  28      30.370  41.111  -0.656  1.00  0.84           O  
ATOM    210  CB  PHE A  28      30.234  40.988   2.032  1.00  0.84           C  
ATOM    211  CG  PHE A  28      29.988  41.002   3.512  1.00  0.84           C  
ATOM    212  CD1 PHE A  28      30.464  42.057   4.304  1.00  0.84           C  
ATOM    213  CD2 PHE A  28      29.247  39.980   4.123  1.00  0.84           C  
ATOM    214  CE1 PHE A  28      30.204  42.090   5.679  1.00  0.84           C  
ATOM    215  CE2 PHE A  28      28.983  40.008   5.497  1.00  0.84           C  
ATOM    216  CZ  PHE A  28      29.466  41.063   6.275  1.00  0.84           C  
ATOM    217  N   PRO A  29      29.113  42.888  -1.061  1.00  0.83           N  
ATOM    218  CA  PRO A  29      29.186  42.760  -2.517  1.00  0.83           C  
ATOM    219  C   PRO A  29      30.571  43.094  -3.039  1.00  0.83           C  
ATOM    220  O   PRO A  29      30.852  42.843  -4.208  1.00  0.83           O  
ATOM    221  CB  PRO A  29      28.123  43.750  -3.031  1.00  0.83           C  
ATOM    222  CG  PRO A  29      28.020  44.815  -1.937  1.00  0.83           C  
ATOM    223  CD  PRO A  29      28.251  44.001  -0.667  1.00  0.83           C  
ATOM    224  N   ASN A  30      31.439  43.650  -2.172  1.00  0.77           N  
ATOM    225  CA  ASN A  30      32.824  43.978  -2.460  1.00  0.77           C  
ATOM    226  C   ASN A  30      33.742  43.044  -1.689  1.00  0.77           C  
ATOM    227  O   ASN A  30      34.915  43.362  -1.468  1.00  0.77           O  
ATOM    228  CB  ASN A  30      33.200  45.437  -2.089  1.00  0.77           C  
ATOM    229  CG  ASN A  30      32.282  46.404  -2.814  1.00  0.77           C  
ATOM    230  OD1 ASN A  30      32.322  46.530  -4.036  1.00  0.77           O  
ATOM    231  ND2 ASN A  30      31.438  47.146  -2.061  1.00  0.77           N  
ATOM    232  N   PHE A  31      33.243  41.882  -1.215  1.00  0.85           N  
ATOM    233  CA  PHE A  31      34.071  40.836  -0.637  1.00  0.85           C  
ATOM    234  C   PHE A  31      35.083  40.309  -1.658  1.00  0.85           C  
ATOM    235  O   PHE A  31      34.750  40.076  -2.819  1.00  0.85           O  
ATOM    236  CB  PHE A  31      33.195  39.677  -0.084  1.00  0.85           C  
ATOM    237  CG  PHE A  31      33.968  38.675   0.732  1.00  0.85           C  
ATOM    238  CD1 PHE A  31      34.179  38.856   2.109  1.00  0.85           C  
ATOM    239  CD2 PHE A  31      34.475  37.522   0.121  1.00  0.85           C  
ATOM    240  CE1 PHE A  31      34.866  37.890   2.859  1.00  0.85           C  
ATOM    241  CE2 PHE A  31      35.193  36.577   0.859  1.00  0.85           C  
ATOM    242  CZ  PHE A  31      35.371  36.747   2.233  1.00  0.85           C  
ATOM    243  N   VAL A  32      36.349  40.116  -1.246  1.00  0.79           N  
ATOM    244  CA  VAL A  32      37.407  39.652  -2.125  1.00  0.79           C  
ATOM    245  C   VAL A  32      37.538  38.155  -1.987  1.00  0.79           C  
ATOM    246  O   VAL A  32      37.686  37.625  -0.885  1.00  0.79           O  
ATOM    247  CB  VAL A  32      38.736  40.353  -1.824  1.00  0.79           C  
ATOM    248  CG1 VAL A  32      39.984  39.584  -2.328  1.00  0.79           C  
ATOM    249  CG2 VAL A  32      38.670  41.752  -2.468  1.00  0.79           C  
ATOM    250  N   GLY A  33      37.500  37.426  -3.121  1.00  0.69           N  
ATOM    251  CA  GLY A  33      37.576  35.974  -3.114  1.00  0.69           C  
ATOM    252  C   GLY A  33      36.243  35.346  -2.819  1.00  0.69           C  
ATOM    253  O   GLY A  33      35.207  36.008  -2.852  1.00  0.69           O  
ATOM    254  N   GLU A  34      36.235  34.034  -2.552  1.00  0.69           N  
ATOM    255  CA  GLU A  34      35.032  33.300  -2.228  1.00  0.69           C  
ATOM    256  C   GLU A  34      34.932  33.201  -0.709  1.00  0.69           C  
ATOM    257  O   GLU A  34      35.946  32.881  -0.080  1.00  0.69           O  
ATOM    258  CB  GLU A  34      35.067  31.872  -2.824  1.00  0.69           C  
ATOM    259  CG  GLU A  34      34.877  31.854  -4.362  1.00  0.69           C  
ATOM    260  CD  GLU A  34      33.441  32.141  -4.813  1.00  0.69           C  
ATOM    261  OE1 GLU A  34      32.562  32.427  -3.957  1.00  0.69           O  
ATOM    262  OE2 GLU A  34      33.220  32.071  -6.049  1.00  0.69           O  
ATOM    263  N   PRO A  35      33.813  33.476  -0.047  1.00  0.82           N  
ATOM    264  CA  PRO A  35      33.648  33.266   1.387  1.00  0.82           C  
ATOM    265  C   PRO A  35      33.621  31.796   1.746  1.00  0.82           C  
ATOM    266  O   PRO A  35      33.182  30.968   0.946  1.00  0.82           O  
ATOM    267  CB  PRO A  35      32.299  33.928   1.699  1.00  0.82           C  
ATOM    268  CG  PRO A  35      31.514  33.830   0.386  1.00  0.82           C  
ATOM    269  CD  PRO A  35      32.593  33.960  -0.684  1.00  0.82           C  
ATOM    270  N   LYS A  36      34.091  31.428   2.946  1.00  0.82           N  
ATOM    271  CA  LYS A  36      34.075  30.061   3.398  1.00  0.82           C  
ATOM    272  C   LYS A  36      32.870  29.806   4.273  1.00  0.82           C  
ATOM    273  O   LYS A  36      32.182  30.737   4.707  1.00  0.82           O  
ATOM    274  CB  LYS A  36      35.362  29.734   4.173  1.00  0.82           C  
ATOM    275  CG  LYS A  36      36.609  29.951   3.310  1.00  0.82           C  
ATOM    276  CD  LYS A  36      37.795  29.156   3.855  1.00  0.82           C  
ATOM    277  CE  LYS A  36      37.618  27.654   3.623  1.00  0.82           C  
ATOM    278  NZ  LYS A  36      38.723  27.170   2.802  1.00  0.82           N  
ATOM    279  N   SER A  37      32.571  28.525   4.585  1.00  0.83           N  
ATOM    280  CA  SER A  37      31.404  28.129   5.375  1.00  0.83           C  
ATOM    281  C   SER A  37      31.260  28.852   6.721  1.00  0.83           C  
ATOM    282  O   SER A  37      30.174  29.254   7.122  1.00  0.83           O  
ATOM    283  CB  SER A  37      31.368  26.589   5.592  1.00  0.83           C  
ATOM    284  OG  SER A  37      30.152  26.153   6.206  1.00  0.83           O  
ATOM    285  N   LYS A  38      32.386  29.104   7.429  1.00  0.82           N  
ATOM    286  CA  LYS A  38      32.399  29.876   8.664  1.00  0.82           C  
ATOM    287  C   LYS A  38      31.899  31.323   8.515  1.00  0.82           C  
ATOM    288  O   LYS A  38      31.141  31.801   9.362  1.00  0.82           O  
ATOM    289  CB  LYS A  38      33.818  29.880   9.289  1.00  0.82           C  
ATOM    290  CG  LYS A  38      33.840  30.425  10.731  1.00  0.82           C  
ATOM    291  CD  LYS A  38      35.250  30.510  11.341  1.00  0.82           C  
ATOM    292  CE  LYS A  38      36.108  31.632  10.748  1.00  0.82           C  
ATOM    293  NZ  LYS A  38      37.443  31.645  11.378  1.00  0.82           N  
ATOM    294  N   ASP A  39      32.293  32.042   7.440  1.00  0.88           N  
ATOM    295  CA  ASP A  39      31.886  33.404   7.109  1.00  0.88           C  
ATOM    296  C   ASP A  39      30.383  33.469   6.812  1.00  0.88           C  
ATOM    297  O   ASP A  39      29.645  34.321   7.313  1.00  0.88           O  
ATOM    298  CB  ASP A  39      32.710  33.927   5.895  1.00  0.88           C  
ATOM    299  CG  ASP A  39      34.186  33.594   6.065  1.00  0.88           C  
ATOM    300  OD1 ASP A  39      34.733  33.785   7.184  1.00  0.88           O  
ATOM    301  OD2 ASP A  39      34.767  33.064   5.081  1.00  0.88           O  
ATOM    302  N   ILE A  40      29.894  32.481   6.025  1.00  0.87           N  
ATOM    303  CA  ILE A  40      28.483  32.261   5.707  1.00  0.87           C  
ATOM    304  C   ILE A  40      27.646  31.973   6.945  1.00  0.87           C  
ATOM    305  O   ILE A  40      26.580  32.558   7.158  1.00  0.87           O  
ATOM    306  CB  ILE A  40      28.315  31.106   4.702  1.00  0.87           C  
ATOM    307  CG1 ILE A  40      29.061  31.377   3.370  1.00  0.87           C  
ATOM    308  CG2 ILE A  40      26.829  30.762   4.427  1.00  0.87           C  
ATOM    309  CD1 ILE A  40      28.743  32.728   2.727  1.00  0.87           C  
ATOM    310  N   LEU A  41      28.125  31.079   7.829  1.00  0.83           N  
ATOM    311  CA  LEU A  41      27.454  30.750   9.070  1.00  0.83           C  
ATOM    312  C   LEU A  41      27.383  31.887  10.087  1.00  0.83           C  
ATOM    313  O   LEU A  41      26.373  32.066  10.772  1.00  0.83           O  
ATOM    314  CB  LEU A  41      28.039  29.471   9.705  1.00  0.83           C  
ATOM    315  CG  LEU A  41      27.047  28.779  10.660  1.00  0.83           C  
ATOM    316  CD1 LEU A  41      25.866  28.185   9.865  1.00  0.83           C  
ATOM    317  CD2 LEU A  41      27.740  27.693  11.497  1.00  0.83           C  
ATOM    318  N   LYS A  42      28.445  32.716  10.182  1.00  0.88           N  
ATOM    319  CA  LYS A  42      28.485  33.914  11.008  1.00  0.88           C  
ATOM    320  C   LYS A  42      27.405  34.901  10.636  1.00  0.88           C  
ATOM    321  O   LYS A  42      26.743  35.466  11.503  1.00  0.88           O  
ATOM    322  CB  LYS A  42      29.840  34.649  10.874  1.00  0.88           C  
ATOM    323  CG  LYS A  42      30.946  34.086  11.771  1.00  0.88           C  
ATOM    324  CD  LYS A  42      32.203  34.963  11.713  1.00  0.88           C  
ATOM    325  CE  LYS A  42      33.248  34.585  12.754  1.00  0.88           C  
ATOM    326  NZ  LYS A  42      34.408  35.489  12.606  1.00  0.88           N  
ATOM    327  N   LEU A  43      27.181  35.106   9.325  1.00  0.88           N  
ATOM    328  CA  LEU A  43      26.080  35.922   8.853  1.00  0.88           C  
ATOM    329  C   LEU A  43      24.713  35.349   9.204  1.00  0.88           C  
ATOM    330  O   LEU A  43      23.844  36.053   9.716  1.00  0.88           O  
ATOM    331  CB  LEU A  43      26.184  36.189   7.340  1.00  0.88           C  
ATOM    332  CG  LEU A  43      25.072  37.111   6.800  1.00  0.88           C  
ATOM    333  CD1 LEU A  43      25.036  38.491   7.481  1.00  0.88           C  
ATOM    334  CD2 LEU A  43      25.217  37.264   5.289  1.00  0.88           C  
ATOM    335  N   ARG A  44      24.506  34.028   9.018  1.00  0.78           N  
ATOM    336  CA  ARG A  44      23.252  33.380   9.362  1.00  0.78           C  
ATOM    337  C   ARG A  44      22.877  33.512  10.837  1.00  0.78           C  
ATOM    338  O   ARG A  44      21.734  33.808  11.189  1.00  0.78           O  
ATOM    339  CB  ARG A  44      23.335  31.868   9.012  1.00  0.78           C  
ATOM    340  CG  ARG A  44      22.076  31.039   9.346  1.00  0.78           C  
ATOM    341  CD  ARG A  44      20.830  31.561   8.641  1.00  0.78           C  
ATOM    342  NE  ARG A  44      19.709  30.642   9.005  1.00  0.78           N  
ATOM    343  CZ  ARG A  44      18.417  30.938   8.825  1.00  0.78           C  
ATOM    344  NH1 ARG A  44      18.058  32.157   8.400  1.00  0.78           N  
ATOM    345  NH2 ARG A  44      17.511  29.997   8.948  1.00  0.78           N  
ATOM    346  N   LEU A  45      23.855  33.313  11.738  1.00  0.90           N  
ATOM    347  CA  LEU A  45      23.701  33.543  13.164  1.00  0.90           C  
ATOM    348  C   LEU A  45      23.495  35.002  13.530  1.00  0.90           C  
ATOM    349  O   LEU A  45      22.661  35.310  14.382  1.00  0.90           O  
ATOM    350  CB  LEU A  45      24.871  32.938  13.960  1.00  0.90           C  
ATOM    351  CG  LEU A  45      24.943  31.403  13.875  1.00  0.90           C  
ATOM    352  CD1 LEU A  45      26.266  30.916  14.478  1.00  0.90           C  
ATOM    353  CD2 LEU A  45      23.747  30.723  14.566  1.00  0.90           C  
ATOM    354  N   TYR A  46      24.198  35.948  12.870  1.00  0.91           N  
ATOM    355  CA  TYR A  46      24.010  37.384  13.021  1.00  0.91           C  
ATOM    356  C   TYR A  46      22.549  37.795  12.783  1.00  0.91           C  
ATOM    357  O   TYR A  46      21.936  38.454  13.624  1.00  0.91           O  
ATOM    358  CB  TYR A  46      24.976  38.117  12.029  1.00  0.91           C  
ATOM    359  CG  TYR A  46      24.779  39.605  11.926  1.00  0.91           C  
ATOM    360  CD1 TYR A  46      23.796  40.145  11.075  1.00  0.91           C  
ATOM    361  CD2 TYR A  46      25.558  40.479  12.688  1.00  0.91           C  
ATOM    362  CE1 TYR A  46      23.551  41.524  11.047  1.00  0.91           C  
ATOM    363  CE2 TYR A  46      25.340  41.859  12.625  1.00  0.91           C  
ATOM    364  CZ  TYR A  46      24.324  42.386  11.829  1.00  0.91           C  
ATOM    365  OH  TYR A  46      24.074  43.771  11.856  1.00  0.91           O  
ATOM    366  N   GLU A  47      21.951  37.358  11.653  1.00  0.86           N  
ATOM    367  CA  GLU A  47      20.563  37.601  11.286  1.00  0.86           C  
ATOM    368  C   GLU A  47      19.553  36.993  12.251  1.00  0.86           C  
ATOM    369  O   GLU A  47      18.553  37.614  12.621  1.00  0.86           O  
ATOM    370  CB  GLU A  47      20.308  37.035   9.872  1.00  0.86           C  
ATOM    371  CG  GLU A  47      20.912  37.887   8.727  1.00  0.86           C  
ATOM    372  CD  GLU A  47      20.929  37.143   7.387  1.00  0.86           C  
ATOM    373  OE1 GLU A  47      20.472  35.966   7.334  1.00  0.86           O  
ATOM    374  OE2 GLU A  47      21.403  37.749   6.394  1.00  0.86           O  
ATOM    375  N   GLN A  48      19.789  35.750  12.715  1.00  0.87           N  
ATOM    376  CA  GLN A  48      18.950  35.097  13.706  1.00  0.87           C  
ATOM    377  C   GLN A  48      18.972  35.727  15.092  1.00  0.87           C  
ATOM    378  O   GLN A  48      17.972  35.695  15.808  1.00  0.87           O  
ATOM    379  CB  GLN A  48      19.254  33.588  13.831  1.00  0.87           C  
ATOM    380  CG  GLN A  48      18.905  32.780  12.562  1.00  0.87           C  
ATOM    381  CD  GLN A  48      19.188  31.291  12.757  1.00  0.87           C  
ATOM    382  OE1 GLN A  48      20.241  30.864  13.242  1.00  0.87           O  
ATOM    383  NE2 GLN A  48      18.209  30.435  12.383  1.00  0.87           N  
ATOM    384  N   GLN A  49      20.103  36.330  15.492  1.00  0.91           N  
ATOM    385  CA  GLN A  49      20.279  36.978  16.774  1.00  0.91           C  
ATOM    386  C   GLN A  49      19.980  38.476  16.707  1.00  0.91           C  
ATOM    387  O   GLN A  49      20.235  39.214  17.658  1.00  0.91           O  
ATOM    388  CB  GLN A  49      21.740  36.772  17.238  1.00  0.91           C  
ATOM    389  CG  GLN A  49      22.084  35.286  17.510  1.00  0.91           C  
ATOM    390  CD  GLN A  49      23.527  35.028  17.945  1.00  0.91           C  
ATOM    391  OE1 GLN A  49      23.971  33.873  17.990  1.00  0.91           O  
ATOM    392  NE2 GLN A  49      24.285  36.082  18.298  1.00  0.91           N  
ATOM    393  N   HIS A  50      19.428  38.964  15.571  1.00  0.92           N  
ATOM    394  CA  HIS A  50      19.061  40.357  15.337  1.00  0.92           C  
ATOM    395  C   HIS A  50      20.226  41.331  15.426  1.00  0.92           C  
ATOM    396  O   HIS A  50      20.094  42.434  15.960  1.00  0.92           O  
ATOM    397  CB  HIS A  50      17.921  40.827  16.265  1.00  0.92           C  
ATOM    398  CG  HIS A  50      16.678  40.027  16.126  1.00  0.92           C  
ATOM    399  ND1 HIS A  50      15.933  40.156  14.974  1.00  0.92           N  
ATOM    400  CD2 HIS A  50      16.027  39.253  17.031  1.00  0.92           C  
ATOM    401  CE1 HIS A  50      14.838  39.465  15.203  1.00  0.92           C  
ATOM    402  NE2 HIS A  50      14.842  38.899  16.430  1.00  0.92           N  
ATOM    403  N   GLY A  51      21.400  40.918  14.906  1.00  0.95           N  
ATOM    404  CA  GLY A  51      22.628  41.705  14.872  1.00  0.95           C  
ATOM    405  C   GLY A  51      23.371  41.839  16.169  1.00  0.95           C  
ATOM    406  O   GLY A  51      24.328  42.619  16.249  1.00  0.95           O  
ATOM    407  N   LYS A  52      23.001  41.101  17.217  1.00  0.90           N  
ATOM    408  CA  LYS A  52      23.546  41.264  18.550  1.00  0.90           C  
ATOM    409  C   LYS A  52      24.318  40.040  18.991  1.00  0.90           C  
ATOM    410  O   LYS A  52      24.015  38.907  18.611  1.00  0.90           O  
ATOM    411  CB  LYS A  52      22.421  41.495  19.582  1.00  0.90           C  
ATOM    412  CG  LYS A  52      21.666  42.810  19.359  1.00  0.90           C  
ATOM    413  CD  LYS A  52      20.542  42.986  20.394  1.00  0.90           C  
ATOM    414  CE  LYS A  52      19.794  44.320  20.318  1.00  0.90           C  
ATOM    415  NZ  LYS A  52      19.341  44.545  18.930  1.00  0.90           N  
ATOM    416  N   CYS A  53      25.351  40.225  19.842  1.00  0.95           N  
ATOM    417  CA  CYS A  53      25.969  39.142  20.592  1.00  0.95           C  
ATOM    418  C   CYS A  53      24.960  38.535  21.526  1.00  0.95           C  
ATOM    419  O   CYS A  53      24.228  39.249  22.232  1.00  0.95           O  
ATOM    420  CB  CYS A  53      27.224  39.630  21.383  1.00  0.95           C  
ATOM    421  SG  CYS A  53      28.055  38.483  22.549  1.00  0.95           S  
ATOM    422  N   LEU A  54      24.863  37.204  21.563  1.00  0.94           N  
ATOM    423  CA  LEU A  54      23.863  36.558  22.377  1.00  0.94           C  
ATOM    424  C   LEU A  54      24.043  36.760  23.886  1.00  0.94           C  
ATOM    425  O   LEU A  54      23.104  37.092  24.620  1.00  0.94           O  
ATOM    426  CB  LEU A  54      23.801  35.060  22.027  1.00  0.94           C  
ATOM    427  CG  LEU A  54      22.444  34.435  22.391  1.00  0.94           C  
ATOM    428  CD1 LEU A  54      21.323  34.925  21.458  1.00  0.94           C  
ATOM    429  CD2 LEU A  54      22.533  32.907  22.363  1.00  0.94           C  
ATOM    430  N   TYR A  55      25.289  36.594  24.373  1.00  0.92           N  
ATOM    431  CA  TYR A  55      25.642  36.696  25.777  1.00  0.92           C  
ATOM    432  C   TYR A  55      25.573  38.107  26.343  1.00  0.92           C  
ATOM    433  O   TYR A  55      25.008  38.315  27.410  1.00  0.92           O  
ATOM    434  CB  TYR A  55      27.037  36.072  26.043  1.00  0.92           C  
ATOM    435  CG  TYR A  55      27.142  34.602  25.734  1.00  0.92           C  
ATOM    436  CD1 TYR A  55      26.053  33.714  25.763  1.00  0.92           C  
ATOM    437  CD2 TYR A  55      28.407  34.095  25.406  1.00  0.92           C  
ATOM    438  CE1 TYR A  55      26.214  32.371  25.390  1.00  0.92           C  
ATOM    439  CE2 TYR A  55      28.574  32.756  25.042  1.00  0.92           C  
ATOM    440  CZ  TYR A  55      27.476  31.897  25.013  1.00  0.92           C  
ATOM    441  OH  TYR A  55      27.660  30.556  24.636  1.00  0.92           O  
ATOM    442  N   SER A  56      26.080  39.121  25.615  1.00  0.93           N  
ATOM    443  CA  SER A  56      26.172  40.471  26.145  1.00  0.93           C  
ATOM    444  C   SER A  56      25.059  41.387  25.663  1.00  0.93           C  
ATOM    445  O   SER A  56      24.821  42.439  26.249  1.00  0.93           O  
ATOM    446  CB  SER A  56      27.530  41.112  25.750  1.00  0.93           C  
ATOM    447  OG  SER A  56      27.691  41.224  24.330  1.00  0.93           O  
ATOM    448  N   GLY A  57      24.347  41.043  24.564  1.00  0.94           N  
ATOM    449  CA  GLY A  57      23.304  41.887  23.988  1.00  0.94           C  
ATOM    450  C   GLY A  57      23.848  43.027  23.184  1.00  0.94           C  
ATOM    451  O   GLY A  57      23.097  43.846  22.668  1.00  0.94           O  
ATOM    452  N   LYS A  58      25.184  43.103  23.057  1.00  0.88           N  
ATOM    453  CA  LYS A  58      25.846  44.190  22.376  1.00  0.88           C  
ATOM    454  C   LYS A  58      25.798  44.054  20.873  1.00  0.88           C  
ATOM    455  O   LYS A  58      25.920  42.951  20.329  1.00  0.88           O  
ATOM    456  CB  LYS A  58      27.341  44.315  22.770  1.00  0.88           C  
ATOM    457  CG  LYS A  58      27.580  44.651  24.247  1.00  0.88           C  
ATOM    458  CD  LYS A  58      29.075  44.663  24.647  1.00  0.88           C  
ATOM    459  CE  LYS A  58      29.991  45.621  23.874  1.00  0.88           C  
ATOM    460  NZ  LYS A  58      29.485  46.995  24.040  1.00  0.88           N  
ATOM    461  N   GLU A  59      25.659  45.197  20.181  1.00  0.90           N  
ATOM    462  CA  GLU A  59      25.590  45.287  18.743  1.00  0.90           C  
ATOM    463  C   GLU A  59      26.830  44.780  18.026  1.00  0.90           C  
ATOM    464  O   GLU A  59      27.976  45.149  18.308  1.00  0.90           O  
ATOM    465  CB  GLU A  59      25.254  46.733  18.301  1.00  0.90           C  
ATOM    466  CG  GLU A  59      23.894  47.267  18.845  1.00  0.90           C  
ATOM    467  CD  GLU A  59      22.665  46.530  18.299  1.00  0.90           C  
ATOM    468  OE1 GLU A  59      22.693  46.091  17.127  1.00  0.90           O  
ATOM    469  OE2 GLU A  59      21.662  46.395  19.052  1.00  0.90           O  
ATOM    470  N   ILE A  60      26.620  43.905  17.038  1.00  0.91           N  
ATOM    471  CA  ILE A  60      27.673  43.406  16.196  1.00  0.91           C  
ATOM    472  C   ILE A  60      27.697  44.335  15.003  1.00  0.91           C  
ATOM    473  O   ILE A  60      26.751  44.426  14.219  1.00  0.91           O  
ATOM    474  CB  ILE A  60      27.498  41.930  15.814  1.00  0.91           C  
ATOM    475  CG1 ILE A  60      27.495  41.028  17.079  1.00  0.91           C  
ATOM    476  CG2 ILE A  60      28.604  41.492  14.823  1.00  0.91           C  
ATOM    477  CD1 ILE A  60      27.070  39.579  16.795  1.00  0.91           C  
ATOM    478  N   ASN A  61      28.793  45.095  14.813  1.00  0.90           N  
ATOM    479  CA  ASN A  61      29.044  45.765  13.562  1.00  0.90           C  
ATOM    480  C   ASN A  61      29.156  44.749  12.421  1.00  0.90           C  
ATOM    481  O   ASN A  61      30.094  43.946  12.378  1.00  0.90           O  
ATOM    482  CB  ASN A  61      30.337  46.608  13.717  1.00  0.90           C  
ATOM    483  CG  ASN A  61      30.530  47.601  12.579  1.00  0.90           C  
ATOM    484  OD1 ASN A  61      30.111  47.363  11.442  1.00  0.90           O  
ATOM    485  ND2 ASN A  61      31.196  48.742  12.856  1.00  0.90           N  
ATOM    486  N   LEU A  62      28.196  44.768  11.478  1.00  0.88           N  
ATOM    487  CA  LEU A  62      28.136  43.898  10.318  1.00  0.88           C  
ATOM    488  C   LEU A  62      29.342  44.038   9.397  1.00  0.88           C  
ATOM    489  O   LEU A  62      29.860  43.061   8.858  1.00  0.88           O  
ATOM    490  CB  LEU A  62      26.825  44.148   9.542  1.00  0.88           C  
ATOM    491  CG  LEU A  62      26.579  43.192   8.357  1.00  0.88           C  
ATOM    492  CD1 LEU A  62      26.608  41.707   8.762  1.00  0.88           C  
ATOM    493  CD2 LEU A  62      25.244  43.529   7.678  1.00  0.88           C  
ATOM    494  N   GLY A  63      29.875  45.266   9.255  1.00  0.89           N  
ATOM    495  CA  GLY A  63      31.077  45.557   8.480  1.00  0.89           C  
ATOM    496  C   GLY A  63      32.335  44.918   9.026  1.00  0.89           C  
ATOM    497  O   GLY A  63      33.300  44.712   8.296  1.00  0.89           O  
ATOM    498  N   ARG A  64      32.337  44.562  10.328  1.00  0.81           N  
ATOM    499  CA  ARG A  64      33.443  43.915  11.008  1.00  0.81           C  
ATOM    500  C   ARG A  64      33.152  42.441  11.249  1.00  0.81           C  
ATOM    501  O   ARG A  64      33.860  41.777  12.006  1.00  0.81           O  
ATOM    502  CB  ARG A  64      33.724  44.557  12.387  1.00  0.81           C  
ATOM    503  CG  ARG A  64      34.125  46.042  12.308  1.00  0.81           C  
ATOM    504  CD  ARG A  64      34.199  46.738  13.669  1.00  0.81           C  
ATOM    505  NE  ARG A  64      35.299  46.109  14.434  1.00  0.81           N  
ATOM    506  CZ  ARG A  64      35.487  46.214  15.754  1.00  0.81           C  
ATOM    507  NH1 ARG A  64      34.635  46.901  16.495  1.00  0.81           N  
ATOM    508  NH2 ARG A  64      36.520  45.616  16.328  1.00  0.81           N  
ATOM    509  N   LEU A  65      32.125  41.834  10.626  1.00  0.86           N  
ATOM    510  CA  LEU A  65      31.735  40.452  10.904  1.00  0.86           C  
ATOM    511  C   LEU A  65      32.837  39.401  10.688  1.00  0.86           C  
ATOM    512  O   LEU A  65      33.008  38.440  11.446  1.00  0.86           O  
ATOM    513  CB  LEU A  65      30.522  40.083  10.019  1.00  0.86           C  
ATOM    514  CG  LEU A  65      29.855  38.729  10.328  1.00  0.86           C  
ATOM    515  CD1 LEU A  65      29.148  38.752  11.695  1.00  0.86           C  
ATOM    516  CD2 LEU A  65      28.882  38.338   9.206  1.00  0.86           C  
ATOM    517  N   ASN A  66      33.639  39.620   9.628  1.00  0.79           N  
ATOM    518  CA  ASN A  66      34.710  38.747   9.190  1.00  0.79           C  
ATOM    519  C   ASN A  66      36.057  39.248   9.726  1.00  0.79           C  
ATOM    520  O   ASN A  66      37.101  38.703   9.383  1.00  0.79           O  
ATOM    521  CB  ASN A  66      34.741  38.639   7.638  1.00  0.79           C  
ATOM    522  CG  ASN A  66      33.335  38.311   7.152  1.00  0.79           C  
ATOM    523  OD1 ASN A  66      32.689  37.384   7.653  1.00  0.79           O  
ATOM    524  ND2 ASN A  66      32.802  39.100   6.194  1.00  0.79           N  
ATOM    525  N   GLU A  67      36.068  40.288  10.608  1.00  0.79           N  
ATOM    526  CA  GLU A  67      37.270  40.776  11.280  1.00  0.79           C  
ATOM    527  C   GLU A  67      37.888  39.710  12.175  1.00  0.79           C  
ATOM    528  O   GLU A  67      37.195  38.884  12.800  1.00  0.79           O  
ATOM    529  CB  GLU A  67      37.003  42.096  12.074  1.00  0.79           C  
ATOM    530  CG  GLU A  67      38.147  42.750  12.896  1.00  0.79           C  
ATOM    531  CD  GLU A  67      37.616  43.953  13.640  1.00  0.79           C  
ATOM    532  OE1 GLU A  67      37.067  44.884  13.006  1.00  0.79           O  
ATOM    533  OE2 GLU A  67      37.742  43.952  14.886  1.00  0.79           O  
ATOM    534  N   LYS A  68      39.227  39.646  12.225  1.00  0.83           N  
ATOM    535  CA  LYS A  68      39.951  38.713  13.064  1.00  0.83           C  
ATOM    536  C   LYS A  68      39.836  38.976  14.566  1.00  0.83           C  
ATOM    537  O   LYS A  68      40.189  40.044  15.060  1.00  0.83           O  
ATOM    538  CB  LYS A  68      41.434  38.596  12.623  1.00  0.83           C  
ATOM    539  CG  LYS A  68      42.118  37.242  12.935  1.00  0.83           C  
ATOM    540  CD  LYS A  68      41.436  36.005  12.297  1.00  0.83           C  
ATOM    541  CE  LYS A  68      42.054  34.647  12.699  1.00  0.83           C  
ATOM    542  NZ  LYS A  68      41.059  33.546  12.620  1.00  0.83           N  
ATOM    543  N   GLY A  69      39.326  37.994  15.346  1.00  0.89           N  
ATOM    544  CA  GLY A  69      39.170  38.128  16.796  1.00  0.89           C  
ATOM    545  C   GLY A  69      37.952  38.887  17.260  1.00  0.89           C  
ATOM    546  O   GLY A  69      37.756  39.052  18.463  1.00  0.89           O  
ATOM    547  N   TYR A  70      37.087  39.378  16.352  1.00  0.92           N  
ATOM    548  CA  TYR A  70      35.958  40.189  16.762  1.00  0.92           C  
ATOM    549  C   TYR A  70      34.792  39.379  17.353  1.00  0.92           C  
ATOM    550  O   TYR A  70      34.410  39.531  18.515  1.00  0.92           O  
ATOM    551  CB  TYR A  70      35.510  41.031  15.536  1.00  0.92           C  
ATOM    552  CG  TYR A  70      34.384  41.966  15.855  1.00  0.92           C  
ATOM    553  CD1 TYR A  70      34.488  42.862  16.927  1.00  0.92           C  
ATOM    554  CD2 TYR A  70      33.212  41.954  15.089  1.00  0.92           C  
ATOM    555  CE1 TYR A  70      33.442  43.753  17.211  1.00  0.92           C  
ATOM    556  CE2 TYR A  70      32.185  42.862  15.353  1.00  0.92           C  
ATOM    557  CZ  TYR A  70      32.298  43.773  16.394  1.00  0.92           C  
ATOM    558  OH  TYR A  70      31.215  44.632  16.624  1.00  0.92           O  
ATOM    559  N   VAL A  71      34.238  38.453  16.546  1.00  0.93           N  
ATOM    560  CA  VAL A  71      33.158  37.563  16.915  1.00  0.93           C  
ATOM    561  C   VAL A  71      33.490  36.160  16.481  1.00  0.93           C  
ATOM    562  O   VAL A  71      34.098  35.928  15.420  1.00  0.93           O  
ATOM    563  CB  VAL A  71      31.777  37.925  16.344  1.00  0.93           C  
ATOM    564  CG1 VAL A  71      31.278  39.235  16.981  1.00  0.93           C  
ATOM    565  CG2 VAL A  71      31.782  38.016  14.800  1.00  0.93           C  
ATOM    566  N   GLU A  72      33.090  35.188  17.303  1.00  0.90           N  
ATOM    567  CA  GLU A  72      33.339  33.780  17.162  1.00  0.90           C  
ATOM    568  C   GLU A  72      32.032  33.039  17.185  1.00  0.90           C  
ATOM    569  O   GLU A  72      31.033  33.483  17.769  1.00  0.90           O  
ATOM    570  CB  GLU A  72      34.174  33.235  18.339  1.00  0.90           C  
ATOM    571  CG  GLU A  72      35.654  33.670  18.327  1.00  0.90           C  
ATOM    572  CD  GLU A  72      36.369  33.285  19.624  1.00  0.90           C  
ATOM    573  OE1 GLU A  72      35.696  32.887  20.614  1.00  0.90           O  
ATOM    574  OE2 GLU A  72      37.620  33.384  19.618  1.00  0.90           O  
ATOM    575  N   ILE A  73      32.017  31.871  16.540  1.00  0.91           N  
ATOM    576  CA  ILE A  73      30.959  30.899  16.661  1.00  0.91           C  
ATOM    577  C   ILE A  73      31.460  29.906  17.673  1.00  0.91           C  
ATOM    578  O   ILE A  73      32.540  29.339  17.495  1.00  0.91           O  
ATOM    579  CB  ILE A  73      30.650  30.178  15.355  1.00  0.91           C  
ATOM    580  CG1 ILE A  73      30.176  31.216  14.310  1.00  0.91           C  
ATOM    581  CG2 ILE A  73      29.606  29.056  15.609  1.00  0.91           C  
ATOM    582  CD1 ILE A  73      29.952  30.617  12.920  1.00  0.91           C  
ATOM    583  N   ASP A  74      30.707  29.674  18.754  1.00  0.86           N  
ATOM    584  CA  ASP A  74      31.086  28.718  19.759  1.00  0.86           C  
ATOM    585  C   ASP A  74      29.851  27.954  20.181  1.00  0.86           C  
ATOM    586  O   ASP A  74      28.722  28.259  19.779  1.00  0.86           O  
ATOM    587  CB  ASP A  74      31.792  29.370  20.976  1.00  0.86           C  
ATOM    588  CG  ASP A  74      32.829  28.435  21.582  1.00  0.86           C  
ATOM    589  OD1 ASP A  74      32.633  27.190  21.605  1.00  0.86           O  
ATOM    590  OD2 ASP A  74      33.882  28.950  22.016  1.00  0.86           O  
ATOM    591  N   HIS A  75      30.056  26.894  20.970  1.00  0.90           N  
ATOM    592  CA  HIS A  75      29.004  26.110  21.572  1.00  0.90           C  
ATOM    593  C   HIS A  75      28.369  26.834  22.759  1.00  0.90           C  
ATOM    594  O   HIS A  75      29.046  27.446  23.589  1.00  0.90           O  
ATOM    595  CB  HIS A  75      29.463  24.683  21.956  1.00  0.90           C  
ATOM    596  CG  HIS A  75      29.849  23.843  20.771  1.00  0.90           C  
ATOM    597  ND1 HIS A  75      30.955  23.026  20.854  1.00  0.90           N  
ATOM    598  CD2 HIS A  75      29.266  23.706  19.547  1.00  0.90           C  
ATOM    599  CE1 HIS A  75      31.032  22.410  19.693  1.00  0.90           C  
ATOM    600  NE2 HIS A  75      30.031  22.789  18.864  1.00  0.90           N  
ATOM    601  N   ALA A  76      27.025  26.807  22.893  1.00  0.95           N  
ATOM    602  CA  ALA A  76      26.375  27.335  24.079  1.00  0.95           C  
ATOM    603  C   ALA A  76      26.628  26.420  25.267  1.00  0.95           C  
ATOM    604  O   ALA A  76      27.177  26.824  26.302  1.00  0.95           O  
ATOM    605  CB  ALA A  76      24.858  27.528  23.842  1.00  0.95           C  
ATOM    606  N   LEU A  77      26.327  25.127  25.100  1.00  0.94           N  
ATOM    607  CA  LEU A  77      26.575  24.102  26.083  1.00  0.94           C  
ATOM    608  C   LEU A  77      27.955  23.510  25.803  1.00  0.94           C  
ATOM    609  O   LEU A  77      28.168  23.078  24.672  1.00  0.94           O  
ATOM    610  CB  LEU A  77      25.512  22.981  26.014  1.00  0.94           C  
ATOM    611  CG  LEU A  77      24.051  23.469  26.047  1.00  0.94           C  
ATOM    612  CD1 LEU A  77      23.110  22.261  25.957  1.00  0.94           C  
ATOM    613  CD2 LEU A  77      23.720  24.323  27.283  1.00  0.94           C  
ATOM    614  N   PRO A  78      28.928  23.466  26.709  1.00  0.91           N  
ATOM    615  CA  PRO A  78      30.227  22.825  26.488  1.00  0.91           C  
ATOM    616  C   PRO A  78      30.197  21.395  26.006  1.00  0.91           C  
ATOM    617  O   PRO A  78      29.601  20.550  26.704  1.00  0.91           O  
ATOM    618  CB  PRO A  78      30.926  22.884  27.853  1.00  0.91           C  
ATOM    619  CG  PRO A  78      30.270  24.069  28.548  1.00  0.91           C  
ATOM    620  CD  PRO A  78      28.833  24.036  28.046  1.00  0.91           C  
ATOM    621  N   PHE A  79      30.894  21.076  24.905  1.00  0.84           N  
ATOM    622  CA  PHE A  79      30.990  19.793  24.225  1.00  0.84           C  
ATOM    623  C   PHE A  79      31.520  18.733  25.186  1.00  0.84           C  
ATOM    624  O   PHE A  79      31.093  17.586  25.138  1.00  0.84           O  
ATOM    625  CB  PHE A  79      31.878  19.873  22.942  1.00  0.84           C  
ATOM    626  CG  PHE A  79      31.995  18.580  22.196  1.00  0.84           C  
ATOM    627  CD1 PHE A  79      31.071  18.241  21.201  1.00  0.84           C  
ATOM    628  CD2 PHE A  79      33.012  17.667  22.519  1.00  0.84           C  
ATOM    629  CE1 PHE A  79      31.144  17.000  20.557  1.00  0.84           C  
ATOM    630  CE2 PHE A  79      33.078  16.421  21.891  1.00  0.84           C  
ATOM    631  CZ  PHE A  79      32.146  16.090  20.906  1.00  0.84           C  
ATOM    632  N   SER A  80      32.431  19.120  26.113  1.00  0.81           N  
ATOM    633  CA  SER A  80      32.996  18.258  27.154  1.00  0.81           C  
ATOM    634  C   SER A  80      31.960  17.589  28.034  1.00  0.81           C  
ATOM    635  O   SER A  80      32.110  16.433  28.438  1.00  0.81           O  
ATOM    636  CB  SER A  80      34.062  18.992  28.061  1.00  0.81           C  
ATOM    637  OG  SER A  80      33.467  19.900  28.941  1.00  0.81           O  
ATOM    638  N   ARG A  81      30.852  18.295  28.312  1.00  0.81           N  
ATOM    639  CA  ARG A  81      29.784  17.855  29.181  1.00  0.81           C  
ATOM    640  C   ARG A  81      28.534  17.397  28.447  1.00  0.81           C  
ATOM    641  O   ARG A  81      27.616  16.860  29.077  1.00  0.81           O  
ATOM    642  CB  ARG A  81      29.386  19.065  30.054  1.00  0.81           C  
ATOM    643  CG  ARG A  81      30.477  19.420  31.085  1.00  0.81           C  
ATOM    644  CD  ARG A  81      30.351  20.803  31.720  1.00  0.81           C  
ATOM    645  NE  ARG A  81      29.021  20.829  32.390  1.00  0.81           N  
ATOM    646  CZ  ARG A  81      28.505  21.944  32.949  1.00  0.81           C  
ATOM    647  NH1 ARG A  81      29.161  23.092  32.941  1.00  0.81           N  
ATOM    648  NH2 ARG A  81      27.346  21.896  33.559  1.00  0.81           N  
ATOM    649  N   THR A  82      28.435  17.583  27.119  1.00  0.85           N  
ATOM    650  CA  THR A  82      27.214  17.255  26.385  1.00  0.85           C  
ATOM    651  C   THR A  82      27.422  16.384  25.173  1.00  0.85           C  
ATOM    652  O   THR A  82      26.507  15.673  24.764  1.00  0.85           O  
ATOM    653  CB  THR A  82      26.474  18.491  25.873  1.00  0.85           C  
ATOM    654  OG1 THR A  82      27.276  19.320  25.040  1.00  0.85           O  
ATOM    655  CG2 THR A  82      26.042  19.343  27.070  1.00  0.85           C  
ATOM    656  N   TRP A  83      28.610  16.452  24.540  1.00  0.74           N  
ATOM    657  CA  TRP A  83      28.882  15.919  23.220  1.00  0.74           C  
ATOM    658  C   TRP A  83      27.992  16.523  22.135  1.00  0.74           C  
ATOM    659  O   TRP A  83      27.814  15.951  21.061  1.00  0.74           O  
ATOM    660  CB  TRP A  83      28.946  14.367  23.213  1.00  0.74           C  
ATOM    661  CG  TRP A  83      30.283  13.818  23.661  1.00  0.74           C  
ATOM    662  CD1 TRP A  83      30.929  13.917  24.860  1.00  0.74           C  
ATOM    663  CD2 TRP A  83      31.205  13.108  22.795  1.00  0.74           C  
ATOM    664  NE1 TRP A  83      32.178  13.311  24.820  1.00  0.74           N  
ATOM    665  CE2 TRP A  83      32.329  12.815  23.529  1.00  0.74           C  
ATOM    666  CE3 TRP A  83      31.079  12.751  21.449  1.00  0.74           C  
ATOM    667  CZ2 TRP A  83      33.411  12.123  22.963  1.00  0.74           C  
ATOM    668  CZ3 TRP A  83      32.154  12.056  20.871  1.00  0.74           C  
ATOM    669  CH2 TRP A  83      33.288  11.737  21.613  1.00  0.74           C  
ATOM    670  N   ASP A  84      27.453  17.744  22.362  1.00  0.83           N  
ATOM    671  CA  ASP A  84      26.586  18.390  21.397  1.00  0.83           C  
ATOM    672  C   ASP A  84      27.404  19.292  20.476  1.00  0.83           C  
ATOM    673  O   ASP A  84      27.835  20.392  20.829  1.00  0.83           O  
ATOM    674  CB  ASP A  84      25.388  19.117  22.079  1.00  0.83           C  
ATOM    675  CG  ASP A  84      24.270  19.501  21.116  1.00  0.83           C  
ATOM    676  OD1 ASP A  84      24.420  19.397  19.866  1.00  0.83           O  
ATOM    677  OD2 ASP A  84      23.218  19.955  21.615  1.00  0.83           O  
ATOM    678  N   ASP A  85      27.620  18.816  19.237  1.00  0.81           N  
ATOM    679  CA  ASP A  85      28.252  19.513  18.148  1.00  0.81           C  
ATOM    680  C   ASP A  85      27.192  20.021  17.151  1.00  0.81           C  
ATOM    681  O   ASP A  85      27.508  20.423  16.029  1.00  0.81           O  
ATOM    682  CB  ASP A  85      29.344  18.583  17.511  1.00  0.81           C  
ATOM    683  CG  ASP A  85      28.857  17.211  17.125  1.00  0.81           C  
ATOM    684  OD1 ASP A  85      27.606  17.108  16.952  1.00  0.81           O  
ATOM    685  OD2 ASP A  85      29.651  16.279  16.982  1.00  0.81           O  
ATOM    686  N   SER A  86      25.881  20.013  17.513  1.00  0.87           N  
ATOM    687  CA  SER A  86      24.824  20.482  16.622  1.00  0.87           C  
ATOM    688  C   SER A  86      24.845  21.934  16.275  1.00  0.87           C  
ATOM    689  O   SER A  86      25.421  22.753  16.981  1.00  0.87           O  
ATOM    690  CB  SER A  86      23.351  19.868  16.908  1.00  0.87           C  
ATOM    691  OG  SER A  86      22.661  20.540  17.878  1.00  0.87           O  
ATOM    692  N   PHE A  87      24.232  22.336  15.143  1.00  0.83           N  
ATOM    693  CA  PHE A  87      23.961  23.727  14.818  1.00  0.83           C  
ATOM    694  C   PHE A  87      22.996  24.378  15.837  1.00  0.83           C  
ATOM    695  O   PHE A  87      23.027  25.581  16.056  1.00  0.83           O  
ATOM    696  CB  PHE A  87      23.429  23.827  13.364  1.00  0.83           C  
ATOM    697  CG  PHE A  87      23.193  25.266  12.999  1.00  0.83           C  
ATOM    698  CD1 PHE A  87      24.256  26.181  13.018  1.00  0.83           C  
ATOM    699  CD2 PHE A  87      21.893  25.743  12.774  1.00  0.83           C  
ATOM    700  CE1 PHE A  87      24.029  27.542  12.800  1.00  0.83           C  
ATOM    701  CE2 PHE A  87      21.670  27.100  12.509  1.00  0.83           C  
ATOM    702  CZ  PHE A  87      22.741  27.998  12.507  1.00  0.83           C  
ATOM    703  N   ASN A  88      22.148  23.566  16.529  1.00  0.89           N  
ATOM    704  CA  ASN A  88      21.261  24.028  17.592  1.00  0.89           C  
ATOM    705  C   ASN A  88      22.019  24.382  18.865  1.00  0.89           C  
ATOM    706  O   ASN A  88      21.500  25.096  19.710  1.00  0.89           O  
ATOM    707  CB  ASN A  88      20.153  22.993  17.935  1.00  0.89           C  
ATOM    708  CG  ASN A  88      19.089  22.976  16.847  1.00  0.89           C  
ATOM    709  OD1 ASN A  88      18.881  23.956  16.132  1.00  0.89           O  
ATOM    710  ND2 ASN A  88      18.362  21.844  16.709  1.00  0.89           N  
ATOM    711  N   ASN A  89      23.286  23.941  19.001  1.00  0.90           N  
ATOM    712  CA  ASN A  89      24.133  24.323  20.106  1.00  0.90           C  
ATOM    713  C   ASN A  89      25.114  25.445  19.702  1.00  0.90           C  
ATOM    714  O   ASN A  89      25.997  25.794  20.475  1.00  0.90           O  
ATOM    715  CB  ASN A  89      24.859  23.042  20.608  1.00  0.90           C  
ATOM    716  CG  ASN A  89      25.501  23.252  21.976  1.00  0.90           C  
ATOM    717  OD1 ASN A  89      25.073  24.103  22.762  1.00  0.90           O  
ATOM    718  ND2 ASN A  89      26.576  22.494  22.282  1.00  0.90           N  
ATOM    719  N   LYS A  90      25.006  26.071  18.502  1.00  0.87           N  
ATOM    720  CA  LYS A  90      25.984  27.063  18.046  1.00  0.87           C  
ATOM    721  C   LYS A  90      25.454  28.480  18.029  1.00  0.87           C  
ATOM    722  O   LYS A  90      24.396  28.762  17.461  1.00  0.87           O  
ATOM    723  CB  LYS A  90      26.519  26.758  16.624  1.00  0.87           C  
ATOM    724  CG  LYS A  90      27.405  25.508  16.621  1.00  0.87           C  
ATOM    725  CD  LYS A  90      27.985  25.159  15.242  1.00  0.87           C  
ATOM    726  CE  LYS A  90      28.725  23.814  15.215  1.00  0.87           C  
ATOM    727  NZ  LYS A  90      29.187  23.531  13.853  1.00  0.87           N  
ATOM    728  N   VAL A  91      26.200  29.418  18.631  1.00  0.94           N  
ATOM    729  CA  VAL A  91      25.802  30.799  18.804  1.00  0.94           C  
ATOM    730  C   VAL A  91      26.937  31.702  18.383  1.00  0.94           C  
ATOM    731  O   VAL A  91      28.096  31.290  18.357  1.00  0.94           O  
ATOM    732  CB  VAL A  91      25.424  31.104  20.258  1.00  0.94           C  
ATOM    733  CG1 VAL A  91      24.153  30.305  20.611  1.00  0.94           C  
ATOM    734  CG2 VAL A  91      26.573  30.781  21.248  1.00  0.94           C  
ATOM    735  N   LEU A  92      26.619  32.963  18.029  1.00  0.94           N  
ATOM    736  CA  LEU A  92      27.579  33.960  17.608  1.00  0.94           C  
ATOM    737  C   LEU A  92      27.764  34.970  18.720  1.00  0.94           C  
ATOM    738  O   LEU A  92      26.821  35.603  19.206  1.00  0.94           O  
ATOM    739  CB  LEU A  92      27.095  34.692  16.337  1.00  0.94           C  
ATOM    740  CG  LEU A  92      28.072  35.728  15.749  1.00  0.94           C  
ATOM    741  CD1 LEU A  92      29.312  35.057  15.142  1.00  0.94           C  
ATOM    742  CD2 LEU A  92      27.359  36.578  14.690  1.00  0.94           C  
ATOM    743  N   VAL A  93      29.010  35.125  19.188  1.00  0.94           N  
ATOM    744  CA  VAL A  93      29.323  35.874  20.377  1.00  0.94           C  
ATOM    745  C   VAL A  93      30.580  36.719  20.157  1.00  0.94           C  
ATOM    746  O   VAL A  93      31.441  36.347  19.352  1.00  0.94           O  
ATOM    747  CB  VAL A  93      29.468  34.911  21.570  1.00  0.94           C  
ATOM    748  CG1 VAL A  93      28.075  34.326  21.904  1.00  0.94           C  
ATOM    749  CG2 VAL A  93      30.473  33.760  21.298  1.00  0.94           C  
ATOM    750  N   LEU A  94      30.720  37.890  20.855  1.00  0.90           N  
ATOM    751  CA  LEU A  94      31.956  38.681  21.020  1.00  0.90           C  
ATOM    752  C   LEU A  94      32.990  37.748  21.636  1.00  0.90           C  
ATOM    753  O   LEU A  94      32.679  37.048  22.604  1.00  0.90           O  
ATOM    754  CB  LEU A  94      31.867  39.946  21.976  1.00  0.90           C  
ATOM    755  CG  LEU A  94      31.611  41.370  21.373  1.00  0.90           C  
ATOM    756  CD1 LEU A  94      32.298  41.625  20.022  1.00  0.90           C  
ATOM    757  CD2 LEU A  94      30.129  41.799  21.324  1.00  0.90           C  
ATOM    758  N   GLY A  95      34.236  37.723  21.112  1.00  0.88           N  
ATOM    759  CA  GLY A  95      35.298  36.844  21.621  1.00  0.88           C  
ATOM    760  C   GLY A  95      35.667  37.022  23.087  1.00  0.88           C  
ATOM    761  O   GLY A  95      35.936  36.060  23.806  1.00  0.88           O  
ATOM    762  N   SER A  96      35.635  38.277  23.585  1.00  0.83           N  
ATOM    763  CA  SER A  96      35.873  38.654  24.979  1.00  0.83           C  
ATOM    764  C   SER A  96      34.848  38.086  25.958  1.00  0.83           C  
ATOM    765  O   SER A  96      35.200  37.544  27.006  1.00  0.83           O  
ATOM    766  CB  SER A  96      35.939  40.206  25.152  1.00  0.83           C  
ATOM    767  OG  SER A  96      34.811  40.874  24.579  1.00  0.83           O  
ATOM    768  N   GLU A  97      33.547  38.166  25.608  1.00  0.82           N  
ATOM    769  CA  GLU A  97      32.426  37.633  26.372  1.00  0.82           C  
ATOM    770  C   GLU A  97      32.443  36.112  26.455  1.00  0.82           C  
ATOM    771  O   GLU A  97      32.231  35.504  27.504  1.00  0.82           O  
ATOM    772  CB  GLU A  97      31.087  38.129  25.766  1.00  0.82           C  
ATOM    773  CG  GLU A  97      29.850  37.859  26.661  1.00  0.82           C  
ATOM    774  CD  GLU A  97      29.844  38.621  27.984  1.00  0.82           C  
ATOM    775  OE1 GLU A  97      29.107  38.161  28.894  1.00  0.82           O  
ATOM    776  OE2 GLU A  97      30.531  39.665  28.077  1.00  0.82           O  
ATOM    777  N   ASN A  98      32.765  35.450  25.322  1.00  0.84           N  
ATOM    778  CA  ASN A  98      32.935  34.014  25.220  1.00  0.84           C  
ATOM    779  C   ASN A  98      34.047  33.503  26.145  1.00  0.84           C  
ATOM    780  O   ASN A  98      33.896  32.508  26.857  1.00  0.84           O  
ATOM    781  CB  ASN A  98      33.215  33.682  23.731  1.00  0.84           C  
ATOM    782  CG  ASN A  98      33.073  32.191  23.484  1.00  0.84           C  
ATOM    783  OD1 ASN A  98      32.114  31.590  24.003  1.00  0.84           O  
ATOM    784  ND2 ASN A  98      33.978  31.583  22.702  1.00  0.84           N  
ATOM    785  N   GLN A  99      35.174  34.235  26.193  1.00  0.80           N  
ATOM    786  CA  GLN A  99      36.286  33.979  27.089  1.00  0.80           C  
ATOM    787  C   GLN A  99      35.980  34.078  28.579  1.00  0.80           C  
ATOM    788  O   GLN A  99      36.476  33.272  29.375  1.00  0.80           O  
ATOM    789  CB  GLN A  99      37.472  34.889  26.725  1.00  0.80           C  
ATOM    790  CG  GLN A  99      38.773  34.392  27.374  1.00  0.80           C  
ATOM    791  CD  GLN A  99      39.968  35.176  26.869  1.00  0.80           C  
ATOM    792  OE1 GLN A  99      39.888  36.152  26.120  1.00  0.80           O  
ATOM    793  NE2 GLN A  99      41.166  34.726  27.301  1.00  0.80           N  
ATOM    794  N   ASN A 100      35.157  35.069  28.980  1.00  0.82           N  
ATOM    795  CA  ASN A 100      34.614  35.235  30.318  1.00  0.82           C  
ATOM    796  C   ASN A 100      33.685  34.094  30.721  1.00  0.82           C  
ATOM    797  O   ASN A 100      33.753  33.570  31.832  1.00  0.82           O  
ATOM    798  CB  ASN A 100      33.856  36.587  30.410  1.00  0.82           C  
ATOM    799  CG  ASN A 100      33.729  36.994  31.872  1.00  0.82           C  
ATOM    800  OD1 ASN A 100      34.722  36.979  32.604  1.00  0.82           O  
ATOM    801  ND2 ASN A 100      32.518  37.357  32.340  1.00  0.82           N  
ATOM    802  N   LYS A 101      32.800  33.659  29.799  1.00  0.80           N  
ATOM    803  CA  LYS A 101      31.972  32.484  30.003  1.00  0.80           C  
ATOM    804  C   LYS A 101      32.768  31.205  30.182  1.00  0.80           C  
ATOM    805  O   LYS A 101      32.501  30.427  31.097  1.00  0.80           O  
ATOM    806  CB  LYS A 101      30.955  32.304  28.850  1.00  0.80           C  
ATOM    807  CG  LYS A 101      30.095  31.030  28.961  1.00  0.80           C  
ATOM    808  CD  LYS A 101      29.000  31.007  27.893  1.00  0.80           C  
ATOM    809  CE  LYS A 101      28.262  29.676  27.715  1.00  0.80           C  
ATOM    810  NZ  LYS A 101      29.130  28.658  27.077  1.00  0.80           N  
ATOM    811  N   GLY A 102      33.787  30.954  29.332  1.00  0.82           N  
ATOM    812  CA  GLY A 102      34.547  29.708  29.365  1.00  0.82           C  
ATOM    813  C   GLY A 102      33.680  28.462  29.311  1.00  0.82           C  
ATOM    814  O   GLY A 102      32.689  28.408  28.580  1.00  0.82           O  
ATOM    815  N   ASN A 103      34.006  27.437  30.121  1.00  0.88           N  
ATOM    816  CA  ASN A 103      33.427  26.105  30.073  1.00  0.88           C  
ATOM    817  C   ASN A 103      32.116  25.958  30.830  1.00  0.88           C  
ATOM    818  O   ASN A 103      31.704  24.857  31.222  1.00  0.88           O  
ATOM    819  CB  ASN A 103      34.482  25.071  30.531  1.00  0.88           C  
ATOM    820  CG  ASN A 103      35.054  25.219  31.935  1.00  0.88           C  
ATOM    821  OD1 ASN A 103      34.879  26.241  32.631  1.00  0.88           O  
ATOM    822  ND2 ASN A 103      35.815  24.197  32.359  1.00  0.88           N  
ATOM    823  N   GLN A 104      31.391  27.062  31.027  1.00  0.89           N  
ATOM    824  CA  GLN A 104      30.120  27.078  31.702  1.00  0.89           C  
ATOM    825  C   GLN A 104      28.985  26.910  30.707  1.00  0.89           C  
ATOM    826  O   GLN A 104      29.128  27.184  29.504  1.00  0.89           O  
ATOM    827  CB  GLN A 104      29.946  28.394  32.491  1.00  0.89           C  
ATOM    828  CG  GLN A 104      31.106  28.657  33.476  1.00  0.89           C  
ATOM    829  CD  GLN A 104      30.889  29.975  34.207  1.00  0.89           C  
ATOM    830  OE1 GLN A 104      30.129  30.055  35.178  1.00  0.89           O  
ATOM    831  NE2 GLN A 104      31.548  31.054  33.735  1.00  0.89           N  
ATOM    832  N   THR A 105      27.801  26.472  31.161  1.00  0.95           N  
ATOM    833  CA  THR A 105      26.551  26.598  30.416  1.00  0.95           C  
ATOM    834  C   THR A 105      26.087  28.045  30.519  1.00  0.95           C  
ATOM    835  O   THR A 105      26.604  28.783  31.365  1.00  0.95           O  
ATOM    836  CB  THR A 105      25.417  25.628  30.806  1.00  0.95           C  
ATOM    837  OG1 THR A 105      24.921  25.825  32.117  1.00  0.95           O  
ATOM    838  CG2 THR A 105      25.938  24.188  30.710  1.00  0.95           C  
ATOM    839  N   PRO A 106      25.166  28.569  29.723  1.00  0.95           N  
ATOM    840  CA  PRO A 106      24.534  29.854  29.986  1.00  0.95           C  
ATOM    841  C   PRO A 106      23.833  29.910  31.335  1.00  0.95           C  
ATOM    842  O   PRO A 106      23.938  30.923  32.018  1.00  0.95           O  
ATOM    843  CB  PRO A 106      23.574  30.038  28.806  1.00  0.95           C  
ATOM    844  CG  PRO A 106      24.221  29.246  27.670  1.00  0.95           C  
ATOM    845  CD  PRO A 106      24.798  28.044  28.413  1.00  0.95           C  
ATOM    846  N   TYR A 107      23.144  28.829  31.756  1.00  0.93           N  
ATOM    847  CA  TYR A 107      22.476  28.735  33.042  1.00  0.93           C  
ATOM    848  C   TYR A 107      23.434  28.942  34.224  1.00  0.93           C  
ATOM    849  O   TYR A 107      23.128  29.683  35.157  1.00  0.93           O  
ATOM    850  CB  TYR A 107      21.737  27.370  33.118  1.00  0.93           C  
ATOM    851  CG  TYR A 107      20.932  27.234  34.378  1.00  0.93           C  
ATOM    852  CD1 TYR A 107      19.655  27.795  34.468  1.00  0.93           C  
ATOM    853  CD2 TYR A 107      21.443  26.537  35.481  1.00  0.93           C  
ATOM    854  CE1 TYR A 107      18.872  27.611  35.614  1.00  0.93           C  
ATOM    855  CE2 TYR A 107      20.665  26.355  36.632  1.00  0.93           C  
ATOM    856  CZ  TYR A 107      19.362  26.854  36.679  1.00  0.93           C  
ATOM    857  OH  TYR A 107      18.521  26.559  37.767  1.00  0.93           O  
ATOM    858  N   GLU A 108      24.633  28.325  34.191  1.00  0.91           N  
ATOM    859  CA  GLU A 108      25.691  28.552  35.165  1.00  0.91           C  
ATOM    860  C   GLU A 108      26.300  29.948  35.107  1.00  0.91           C  
ATOM    861  O   GLU A 108      26.388  30.631  36.126  1.00  0.91           O  
ATOM    862  CB  GLU A 108      26.801  27.516  34.919  1.00  0.91           C  
ATOM    863  CG  GLU A 108      26.315  26.080  35.195  1.00  0.91           C  
ATOM    864  CD  GLU A 108      27.264  25.048  34.651  1.00  0.91           C  
ATOM    865  OE1 GLU A 108      27.996  25.315  33.662  1.00  0.91           O  
ATOM    866  OE2 GLU A 108      27.236  23.912  35.178  1.00  0.91           O  
ATOM    867  N   TYR A 109      26.657  30.419  33.885  1.00  0.94           N  
ATOM    868  CA  TYR A 109      27.311  31.697  33.625  1.00  0.94           C  
ATOM    869  C   TYR A 109      26.510  32.892  34.107  1.00  0.94           C  
ATOM    870  O   TYR A 109      27.038  33.796  34.746  1.00  0.94           O  
ATOM    871  CB  TYR A 109      27.580  31.846  32.091  1.00  0.94           C  
ATOM    872  CG  TYR A 109      28.288  33.132  31.700  1.00  0.94           C  
ATOM    873  CD1 TYR A 109      29.429  33.558  32.391  1.00  0.94           C  
ATOM    874  CD2 TYR A 109      27.815  33.939  30.649  1.00  0.94           C  
ATOM    875  CE1 TYR A 109      30.122  34.708  31.999  1.00  0.94           C  
ATOM    876  CE2 TYR A 109      28.481  35.122  30.285  1.00  0.94           C  
ATOM    877  CZ  TYR A 109      29.649  35.501  30.951  1.00  0.94           C  
ATOM    878  OH  TYR A 109      30.353  36.677  30.625  1.00  0.94           O  
ATOM    879  N   PHE A 110      25.196  32.881  33.840  1.00  0.95           N  
ATOM    880  CA  PHE A 110      24.312  33.955  34.208  1.00  0.95           C  
ATOM    881  C   PHE A 110      23.650  33.706  35.552  1.00  0.95           C  
ATOM    882  O   PHE A 110      22.695  34.385  35.889  1.00  0.95           O  
ATOM    883  CB  PHE A 110      23.182  34.079  33.152  1.00  0.95           C  
ATOM    884  CG  PHE A 110      23.708  34.526  31.820  1.00  0.95           C  
ATOM    885  CD1 PHE A 110      24.237  35.817  31.688  1.00  0.95           C  
ATOM    886  CD2 PHE A 110      23.663  33.700  30.685  1.00  0.95           C  
ATOM    887  CE1 PHE A 110      24.725  36.268  30.459  1.00  0.95           C  
ATOM    888  CE2 PHE A 110      24.234  34.114  29.477  1.00  0.95           C  
ATOM    889  CZ  PHE A 110      24.748  35.407  29.360  1.00  0.95           C  
ATOM    890  N   ASN A 111      24.075  32.723  36.376  1.00  0.93           N  
ATOM    891  CA  ASN A 111      23.462  32.501  37.678  1.00  0.93           C  
ATOM    892  C   ASN A 111      21.942  32.216  37.633  1.00  0.93           C  
ATOM    893  O   ASN A 111      21.136  32.787  38.373  1.00  0.93           O  
ATOM    894  CB  ASN A 111      23.880  33.635  38.665  1.00  0.93           C  
ATOM    895  CG  ASN A 111      23.584  33.252  40.102  1.00  0.93           C  
ATOM    896  OD1 ASN A 111      23.664  32.065  40.473  1.00  0.93           O  
ATOM    897  ND2 ASN A 111      23.235  34.246  40.941  1.00  0.93           N  
ATOM    898  N   GLY A 112      21.515  31.280  36.753  1.00  0.93           N  
ATOM    899  CA  GLY A 112      20.105  30.969  36.515  1.00  0.93           C  
ATOM    900  C   GLY A 112      19.414  30.266  37.647  1.00  0.93           C  
ATOM    901  O   GLY A 112      18.193  30.328  37.780  1.00  0.93           O  
ATOM    902  N   LYS A 113      20.211  29.640  38.529  1.00  0.88           N  
ATOM    903  CA  LYS A 113      19.791  28.989  39.758  1.00  0.88           C  
ATOM    904  C   LYS A 113      19.127  29.923  40.767  1.00  0.88           C  
ATOM    905  O   LYS A 113      18.225  29.507  41.488  1.00  0.88           O  
ATOM    906  CB  LYS A 113      20.961  28.193  40.415  1.00  0.88           C  
ATOM    907  CG  LYS A 113      22.119  29.054  40.944  1.00  0.88           C  
ATOM    908  CD  LYS A 113      23.189  28.274  41.726  1.00  0.88           C  
ATOM    909  CE  LYS A 113      24.356  29.170  42.175  1.00  0.88           C  
ATOM    910  NZ  LYS A 113      23.874  30.343  42.942  1.00  0.88           N  
ATOM    911  N   ASP A 114      19.533  31.212  40.814  1.00  0.92           N  
ATOM    912  CA  ASP A 114      18.994  32.178  41.744  1.00  0.92           C  
ATOM    913  C   ASP A 114      17.947  33.051  41.014  1.00  0.92           C  
ATOM    914  O   ASP A 114      17.483  34.062  41.541  1.00  0.92           O  
ATOM    915  CB  ASP A 114      20.168  33.028  42.334  1.00  0.92           C  
ATOM    916  CG  ASP A 114      21.249  32.205  43.041  1.00  0.92           C  
ATOM    917  OD1 ASP A 114      22.415  32.684  43.061  1.00  0.92           O  
ATOM    918  OD2 ASP A 114      21.006  31.078  43.534  1.00  0.92           O  
ATOM    919  N   ASN A 115      17.559  32.693  39.751  1.00  0.91           N  
ATOM    920  CA  ASN A 115      16.653  33.450  38.881  1.00  0.91           C  
ATOM    921  C   ASN A 115      17.101  34.904  38.716  1.00  0.91           C  
ATOM    922  O   ASN A 115      16.327  35.855  38.828  1.00  0.91           O  
ATOM    923  CB  ASN A 115      15.156  33.323  39.308  1.00  0.91           C  
ATOM    924  CG  ASN A 115      14.181  33.826  38.239  1.00  0.91           C  
ATOM    925  OD1 ASN A 115      14.426  33.733  37.032  1.00  0.91           O  
ATOM    926  ND2 ASN A 115      13.026  34.377  38.682  1.00  0.91           N  
ATOM    927  N   SER A 116      18.406  35.109  38.467  1.00  0.92           N  
ATOM    928  CA  SER A 116      19.026  36.417  38.393  1.00  0.92           C  
ATOM    929  C   SER A 116      18.496  37.300  37.261  1.00  0.92           C  
ATOM    930  O   SER A 116      17.994  36.809  36.248  1.00  0.92           O  
ATOM    931  CB  SER A 116      20.564  36.283  38.259  1.00  0.92           C  
ATOM    932  OG  SER A 116      20.848  35.811  36.953  1.00  0.92           O  
ATOM    933  N   ARG A 117      18.607  38.641  37.367  1.00  0.84           N  
ATOM    934  CA  ARG A 117      18.201  39.551  36.303  1.00  0.84           C  
ATOM    935  C   ARG A 117      18.931  39.299  34.983  1.00  0.84           C  
ATOM    936  O   ARG A 117      18.309  39.307  33.923  1.00  0.84           O  
ATOM    937  CB  ARG A 117      18.394  41.038  36.700  1.00  0.84           C  
ATOM    938  CG  ARG A 117      17.537  41.553  37.887  1.00  0.84           C  
ATOM    939  CD  ARG A 117      17.809  41.054  39.324  1.00  0.84           C  
ATOM    940  NE  ARG A 117      19.306  40.937  39.510  1.00  0.84           N  
ATOM    941  CZ  ARG A 117      19.955  39.974  40.196  1.00  0.84           C  
ATOM    942  NH1 ARG A 117      19.299  39.080  40.923  1.00  0.84           N  
ATOM    943  NH2 ARG A 117      21.285  39.888  40.114  1.00  0.84           N  
ATOM    944  N   GLU A 118      20.247  39.012  35.028  1.00  0.87           N  
ATOM    945  CA  GLU A 118      21.087  38.660  33.899  1.00  0.87           C  
ATOM    946  C   GLU A 118      20.631  37.364  33.209  1.00  0.87           C  
ATOM    947  O   GLU A 118      20.568  37.299  31.982  1.00  0.87           O  
ATOM    948  CB  GLU A 118      22.583  38.617  34.346  1.00  0.87           C  
ATOM    949  CG  GLU A 118      22.835  37.734  35.594  1.00  0.87           C  
ATOM    950  CD  GLU A 118      24.240  37.736  36.200  1.00  0.87           C  
ATOM    951  OE1 GLU A 118      24.297  37.426  37.424  1.00  0.87           O  
ATOM    952  OE2 GLU A 118      25.219  38.046  35.488  1.00  0.87           O  
ATOM    953  N   TRP A 119      20.224  36.311  33.966  1.00  0.90           N  
ATOM    954  CA  TRP A 119      19.577  35.126  33.417  1.00  0.90           C  
ATOM    955  C   TRP A 119      18.237  35.423  32.742  1.00  0.90           C  
ATOM    956  O   TRP A 119      17.978  34.952  31.635  1.00  0.90           O  
ATOM    957  CB  TRP A 119      19.393  34.042  34.520  1.00  0.90           C  
ATOM    958  CG  TRP A 119      18.572  32.809  34.136  1.00  0.90           C  
ATOM    959  CD1 TRP A 119      17.360  32.406  34.630  1.00  0.90           C  
ATOM    960  CD2 TRP A 119      18.900  31.862  33.095  1.00  0.90           C  
ATOM    961  NE1 TRP A 119      16.930  31.243  34.012  1.00  0.90           N  
ATOM    962  CE2 TRP A 119      17.869  30.922  33.042  1.00  0.90           C  
ATOM    963  CE3 TRP A 119      19.991  31.797  32.230  1.00  0.90           C  
ATOM    964  CZ2 TRP A 119      17.891  29.882  32.104  1.00  0.90           C  
ATOM    965  CZ3 TRP A 119      20.025  30.745  31.303  1.00  0.90           C  
ATOM    966  CH2 TRP A 119      19.000  29.802  31.243  1.00  0.90           C  
ATOM    967  N   GLN A 120      17.364  36.240  33.374  1.00  0.84           N  
ATOM    968  CA  GLN A 120      16.087  36.669  32.809  1.00  0.84           C  
ATOM    969  C   GLN A 120      16.264  37.464  31.520  1.00  0.84           C  
ATOM    970  O   GLN A 120      15.591  37.222  30.518  1.00  0.84           O  
ATOM    971  CB  GLN A 120      15.273  37.507  33.832  1.00  0.84           C  
ATOM    972  CG  GLN A 120      14.881  36.736  35.117  1.00  0.84           C  
ATOM    973  CD  GLN A 120      14.202  37.665  36.124  1.00  0.84           C  
ATOM    974  OE1 GLN A 120      13.488  38.600  35.754  1.00  0.84           O  
ATOM    975  NE2 GLN A 120      14.393  37.424  37.439  1.00  0.84           N  
ATOM    976  N   GLU A 121      17.232  38.394  31.515  1.00  0.84           N  
ATOM    977  CA  GLU A 121      17.650  39.170  30.375  1.00  0.84           C  
ATOM    978  C   GLU A 121      18.224  38.342  29.214  1.00  0.84           C  
ATOM    979  O   GLU A 121      17.872  38.540  28.047  1.00  0.84           O  
ATOM    980  CB  GLU A 121      18.682  40.207  30.858  1.00  0.84           C  
ATOM    981  CG  GLU A 121      19.106  41.110  29.689  1.00  0.84           C  
ATOM    982  CD  GLU A 121      20.080  42.222  30.029  1.00  0.84           C  
ATOM    983  OE1 GLU A 121      20.043  42.779  31.146  1.00  0.84           O  
ATOM    984  OE2 GLU A 121      20.897  42.488  29.101  1.00  0.84           O  
ATOM    985  N   PHE A 122      19.108  37.360  29.513  1.00  0.90           N  
ATOM    986  CA  PHE A 122      19.620  36.390  28.557  1.00  0.90           C  
ATOM    987  C   PHE A 122      18.518  35.515  27.954  1.00  0.90           C  
ATOM    988  O   PHE A 122      18.449  35.365  26.736  1.00  0.90           O  
ATOM    989  CB  PHE A 122      20.726  35.513  29.215  1.00  0.90           C  
ATOM    990  CG  PHE A 122      21.247  34.468  28.257  1.00  0.90           C  
ATOM    991  CD1 PHE A 122      21.968  34.846  27.115  1.00  0.90           C  
ATOM    992  CD2 PHE A 122      20.918  33.112  28.426  1.00  0.90           C  
ATOM    993  CE1 PHE A 122      22.393  33.890  26.188  1.00  0.90           C  
ATOM    994  CE2 PHE A 122      21.328  32.158  27.487  1.00  0.90           C  
ATOM    995  CZ  PHE A 122      22.093  32.543  26.384  1.00  0.90           C  
ATOM    996  N   LYS A 123      17.601  34.970  28.785  1.00  0.87           N  
ATOM    997  CA  LYS A 123      16.443  34.206  28.340  1.00  0.87           C  
ATOM    998  C   LYS A 123      15.562  34.995  27.410  1.00  0.87           C  
ATOM    999  O   LYS A 123      15.244  34.525  26.315  1.00  0.87           O  
ATOM   1000  CB  LYS A 123      15.580  33.787  29.551  1.00  0.87           C  
ATOM   1001  CG  LYS A 123      15.925  32.392  30.072  1.00  0.87           C  
ATOM   1002  CD  LYS A 123      15.137  32.028  31.336  1.00  0.87           C  
ATOM   1003  CE  LYS A 123      13.615  32.010  31.171  1.00  0.87           C  
ATOM   1004  NZ  LYS A 123      13.017  31.619  32.464  1.00  0.87           N  
ATOM   1005  N   ALA A 124      15.232  36.245  27.775  1.00  0.89           N  
ATOM   1006  CA  ALA A 124      14.443  37.128  26.948  1.00  0.89           C  
ATOM   1007  C   ALA A 124      15.084  37.380  25.573  1.00  0.89           C  
ATOM   1008  O   ALA A 124      14.412  37.312  24.549  1.00  0.89           O  
ATOM   1009  CB  ALA A 124      14.194  38.454  27.703  1.00  0.89           C  
ATOM   1010  N   ARG A 125      16.417  37.608  25.499  1.00  0.87           N  
ATOM   1011  CA  ARG A 125      17.153  37.684  24.236  1.00  0.87           C  
ATOM   1012  C   ARG A 125      17.150  36.412  23.400  1.00  0.87           C  
ATOM   1013  O   ARG A 125      17.070  36.464  22.169  1.00  0.87           O  
ATOM   1014  CB  ARG A 125      18.638  38.077  24.433  1.00  0.87           C  
ATOM   1015  CG  ARG A 125      18.855  39.585  24.648  1.00  0.87           C  
ATOM   1016  CD  ARG A 125      20.273  40.053  24.308  1.00  0.87           C  
ATOM   1017  NE  ARG A 125      21.224  39.299  25.183  1.00  0.87           N  
ATOM   1018  CZ  ARG A 125      21.545  39.622  26.445  1.00  0.87           C  
ATOM   1019  NH1 ARG A 125      21.170  40.777  26.995  1.00  0.87           N  
ATOM   1020  NH2 ARG A 125      22.284  38.781  27.131  1.00  0.87           N  
ATOM   1021  N   VAL A 126      17.277  35.232  24.029  1.00  0.90           N  
ATOM   1022  CA  VAL A 126      17.120  33.946  23.359  1.00  0.90           C  
ATOM   1023  C   VAL A 126      15.706  33.722  22.852  1.00  0.90           C  
ATOM   1024  O   VAL A 126      15.507  33.257  21.727  1.00  0.90           O  
ATOM   1025  CB  VAL A 126      17.520  32.773  24.248  1.00  0.90           C  
ATOM   1026  CG1 VAL A 126      17.262  31.412  23.559  1.00  0.90           C  
ATOM   1027  CG2 VAL A 126      19.015  32.885  24.591  1.00  0.90           C  
ATOM   1028  N   GLU A 127      14.670  34.048  23.639  1.00  0.86           N  
ATOM   1029  CA  GLU A 127      13.279  33.879  23.276  1.00  0.86           C  
ATOM   1030  C   GLU A 127      12.802  34.812  22.153  1.00  0.86           C  
ATOM   1031  O   GLU A 127      11.949  34.423  21.348  1.00  0.86           O  
ATOM   1032  CB  GLU A 127      12.383  33.957  24.534  1.00  0.86           C  
ATOM   1033  CG  GLU A 127      12.605  32.760  25.510  1.00  0.86           C  
ATOM   1034  CD  GLU A 127      12.037  32.951  26.924  1.00  0.86           C  
ATOM   1035  OE1 GLU A 127      11.382  33.989  27.184  1.00  0.86           O  
ATOM   1036  OE2 GLU A 127      12.284  32.049  27.774  1.00  0.86           O  
ATOM   1037  N   THR A 128      13.376  36.034  22.036  1.00  0.89           N  
ATOM   1038  CA  THR A 128      13.069  37.044  21.011  1.00  0.89           C  
ATOM   1039  C   THR A 128      13.961  36.923  19.792  1.00  0.89           C  
ATOM   1040  O   THR A 128      13.778  37.624  18.797  1.00  0.89           O  
ATOM   1041  CB  THR A 128      13.154  38.498  21.506  1.00  0.89           C  
ATOM   1042  OG1 THR A 128      14.437  38.854  21.996  1.00  0.89           O  
ATOM   1043  CG2 THR A 128      12.157  38.665  22.657  1.00  0.89           C  
ATOM   1044  N   SER A 129      14.921  35.973  19.804  1.00  0.89           N  
ATOM   1045  CA  SER A 129      15.678  35.591  18.620  1.00  0.89           C  
ATOM   1046  C   SER A 129      14.812  34.891  17.579  1.00  0.89           C  
ATOM   1047  O   SER A 129      13.685  34.449  17.836  1.00  0.89           O  
ATOM   1048  CB  SER A 129      16.974  34.759  18.909  1.00  0.89           C  
ATOM   1049  OG  SER A 129      16.738  33.362  19.028  1.00  0.89           O  
ATOM   1050  N   ARG A 130      15.352  34.744  16.358  1.00  0.88           N  
ATOM   1051  CA  ARG A 130      14.722  34.010  15.280  1.00  0.88           C  
ATOM   1052  C   ARG A 130      15.245  32.587  15.228  1.00  0.88           C  
ATOM   1053  O   ARG A 130      15.170  31.918  14.188  1.00  0.88           O  
ATOM   1054  CB  ARG A 130      15.008  34.660  13.912  1.00  0.88           C  
ATOM   1055  CG  ARG A 130      14.495  36.109  13.795  1.00  0.88           C  
ATOM   1056  CD  ARG A 130      14.820  36.807  12.466  1.00  0.88           C  
ATOM   1057  NE  ARG A 130      14.341  35.903  11.354  1.00  0.88           N  
ATOM   1058  CZ  ARG A 130      13.151  35.941  10.733  1.00  0.88           C  
ATOM   1059  NH1 ARG A 130      12.231  36.852  11.019  1.00  0.88           N  
ATOM   1060  NH2 ARG A 130      12.861  35.028   9.802  1.00  0.88           N  
ATOM   1061  N   PHE A 131      15.829  32.077  16.326  1.00  0.91           N  
ATOM   1062  CA  PHE A 131      16.149  30.674  16.465  1.00  0.91           C  
ATOM   1063  C   PHE A 131      14.886  29.807  16.419  1.00  0.91           C  
ATOM   1064  O   PHE A 131      13.830  30.247  16.888  1.00  0.91           O  
ATOM   1065  CB  PHE A 131      16.946  30.393  17.773  1.00  0.91           C  
ATOM   1066  CG  PHE A 131      18.350  30.967  17.801  1.00  0.91           C  
ATOM   1067  CD1 PHE A 131      19.132  31.189  16.652  1.00  0.91           C  
ATOM   1068  CD2 PHE A 131      18.925  31.258  19.051  1.00  0.91           C  
ATOM   1069  CE1 PHE A 131      20.432  31.702  16.751  1.00  0.91           C  
ATOM   1070  CE2 PHE A 131      20.215  31.787  19.153  1.00  0.91           C  
ATOM   1071  CZ  PHE A 131      20.975  31.996  18.003  1.00  0.91           C  
ATOM   1072  N   PRO A 132      14.881  28.592  15.872  1.00  0.91           N  
ATOM   1073  CA  PRO A 132      13.781  27.665  16.080  1.00  0.91           C  
ATOM   1074  C   PRO A 132      13.631  27.308  17.558  1.00  0.91           C  
ATOM   1075  O   PRO A 132      14.566  27.479  18.344  1.00  0.91           O  
ATOM   1076  CB  PRO A 132      14.135  26.463  15.184  1.00  0.91           C  
ATOM   1077  CG  PRO A 132      15.663  26.480  15.096  1.00  0.91           C  
ATOM   1078  CD  PRO A 132      15.998  27.973  15.154  1.00  0.91           C  
ATOM   1079  N   ARG A 133      12.457  26.802  17.974  1.00  0.83           N  
ATOM   1080  CA  ARG A 133      12.141  26.468  19.358  1.00  0.83           C  
ATOM   1081  C   ARG A 133      13.078  25.431  19.975  1.00  0.83           C  
ATOM   1082  O   ARG A 133      13.460  25.541  21.139  1.00  0.83           O  
ATOM   1083  CB  ARG A 133      10.685  25.954  19.447  1.00  0.83           C  
ATOM   1084  CG  ARG A 133       9.621  26.979  18.993  1.00  0.83           C  
ATOM   1085  CD  ARG A 133       8.192  26.413  19.001  1.00  0.83           C  
ATOM   1086  NE  ARG A 133       7.494  26.914  20.239  1.00  0.83           N  
ATOM   1087  CZ  ARG A 133       6.671  27.976  20.296  1.00  0.83           C  
ATOM   1088  NH1 ARG A 133       6.414  28.716  19.226  1.00  0.83           N  
ATOM   1089  NH2 ARG A 133       6.080  28.296  21.447  1.00  0.83           N  
ATOM   1090  N   SER A 134      13.500  24.426  19.179  1.00  0.89           N  
ATOM   1091  CA  SER A 134      14.494  23.412  19.522  1.00  0.89           C  
ATOM   1092  C   SER A 134      15.846  23.987  19.891  1.00  0.89           C  
ATOM   1093  O   SER A 134      16.535  23.487  20.778  1.00  0.89           O  
ATOM   1094  CB  SER A 134      14.738  22.420  18.352  1.00  0.89           C  
ATOM   1095  OG  SER A 134      13.509  21.825  17.938  1.00  0.89           O  
ATOM   1096  N   LYS A 135      16.270  25.056  19.192  1.00  0.88           N  
ATOM   1097  CA  LYS A 135      17.482  25.789  19.479  1.00  0.88           C  
ATOM   1098  C   LYS A 135      17.385  26.682  20.714  1.00  0.88           C  
ATOM   1099  O   LYS A 135      18.294  26.710  21.541  1.00  0.88           O  
ATOM   1100  CB  LYS A 135      17.890  26.604  18.242  1.00  0.88           C  
ATOM   1101  CG  LYS A 135      19.205  27.358  18.456  1.00  0.88           C  
ATOM   1102  CD  LYS A 135      19.936  27.669  17.146  1.00  0.88           C  
ATOM   1103  CE  LYS A 135      21.361  28.159  17.397  1.00  0.88           C  
ATOM   1104  NZ  LYS A 135      22.158  28.157  16.156  1.00  0.88           N  
ATOM   1105  N   LYS A 136      16.251  27.404  20.896  1.00  0.89           N  
ATOM   1106  CA  LYS A 136      15.980  28.200  22.092  1.00  0.89           C  
ATOM   1107  C   LYS A 136      15.961  27.350  23.344  1.00  0.89           C  
ATOM   1108  O   LYS A 136      16.554  27.694  24.364  1.00  0.89           O  
ATOM   1109  CB  LYS A 136      14.607  28.919  22.020  1.00  0.89           C  
ATOM   1110  CG  LYS A 136      14.524  29.981  20.920  1.00  0.89           C  
ATOM   1111  CD  LYS A 136      13.160  30.689  20.850  1.00  0.89           C  
ATOM   1112  CE  LYS A 136      13.195  31.821  19.813  1.00  0.89           C  
ATOM   1113  NZ  LYS A 136      11.867  32.415  19.574  1.00  0.89           N  
ATOM   1114  N   GLN A 137      15.315  26.175  23.253  1.00  0.87           N  
ATOM   1115  CA  GLN A 137      15.312  25.158  24.282  1.00  0.87           C  
ATOM   1116  C   GLN A 137      16.708  24.648  24.612  1.00  0.87           C  
ATOM   1117  O   GLN A 137      17.060  24.520  25.782  1.00  0.87           O  
ATOM   1118  CB  GLN A 137      14.463  23.953  23.811  1.00  0.87           C  
ATOM   1119  CG  GLN A 137      14.419  22.771  24.805  1.00  0.87           C  
ATOM   1120  CD  GLN A 137      13.637  21.606  24.209  1.00  0.87           C  
ATOM   1121  OE1 GLN A 137      14.169  20.840  23.403  1.00  0.87           O  
ATOM   1122  NE2 GLN A 137      12.354  21.456  24.602  1.00  0.87           N  
ATOM   1123  N   ARG A 138      17.540  24.363  23.582  1.00  0.88           N  
ATOM   1124  CA  ARG A 138      18.898  23.868  23.743  1.00  0.88           C  
ATOM   1125  C   ARG A 138      19.845  24.805  24.469  1.00  0.88           C  
ATOM   1126  O   ARG A 138      20.572  24.400  25.372  1.00  0.88           O  
ATOM   1127  CB  ARG A 138      19.552  23.582  22.369  1.00  0.88           C  
ATOM   1128  CG  ARG A 138      20.837  22.724  22.456  1.00  0.88           C  
ATOM   1129  CD  ARG A 138      20.625  21.308  23.004  1.00  0.88           C  
ATOM   1130  NE  ARG A 138      19.559  20.671  22.159  1.00  0.88           N  
ATOM   1131  CZ  ARG A 138      19.770  20.235  20.892  1.00  0.88           C  
ATOM   1132  NH1 ARG A 138      20.930  20.040  20.399  1.00  0.88           N  
ATOM   1133  NH2 ARG A 138      18.684  19.910  20.173  1.00  0.88           N  
ATOM   1134  N   ILE A 139      19.840  26.095  24.093  1.00  0.93           N  
ATOM   1135  CA  ILE A 139      20.669  27.144  24.673  1.00  0.93           C  
ATOM   1136  C   ILE A 139      20.366  27.369  26.151  1.00  0.93           C  
ATOM   1137  O   ILE A 139      21.257  27.645  26.955  1.00  0.93           O  
ATOM   1138  CB  ILE A 139      20.514  28.428  23.856  1.00  0.93           C  
ATOM   1139  CG1 ILE A 139      21.166  28.233  22.465  1.00  0.93           C  
ATOM   1140  CG2 ILE A 139      21.118  29.658  24.574  1.00  0.93           C  
ATOM   1141  CD1 ILE A 139      20.718  29.276  21.436  1.00  0.93           C  
ATOM   1142  N   LEU A 140      19.082  27.239  26.539  1.00  0.90           N  
ATOM   1143  CA  LEU A 140      18.600  27.512  27.877  1.00  0.90           C  
ATOM   1144  C   LEU A 140      18.520  26.277  28.755  1.00  0.90           C  
ATOM   1145  O   LEU A 140      17.950  26.343  29.850  1.00  0.90           O  
ATOM   1146  CB  LEU A 140      17.186  28.135  27.812  1.00  0.90           C  
ATOM   1147  CG  LEU A 140      17.107  29.453  27.020  1.00  0.90           C  
ATOM   1148  CD1 LEU A 140      15.644  29.917  26.915  1.00  0.90           C  
ATOM   1149  CD2 LEU A 140      18.026  30.537  27.606  1.00  0.90           C  
ATOM   1150  N   LEU A 141      19.084  25.125  28.332  1.00  0.80           N  
ATOM   1151  CA  LEU A 141      19.151  23.933  29.162  1.00  0.80           C  
ATOM   1152  C   LEU A 141      19.865  24.157  30.493  1.00  0.80           C  
ATOM   1153  O   LEU A 141      20.941  24.757  30.579  1.00  0.80           O  
ATOM   1154  CB  LEU A 141      19.723  22.692  28.422  1.00  0.80           C  
ATOM   1155  CG  LEU A 141      18.789  22.059  27.361  1.00  0.80           C  
ATOM   1156  CD1 LEU A 141      19.496  20.885  26.668  1.00  0.80           C  
ATOM   1157  CD2 LEU A 141      17.445  21.567  27.931  1.00  0.80           C  
ATOM   1158  N   GLN A 142      19.190  23.697  31.559  1.00  0.85           N  
ATOM   1159  CA  GLN A 142      19.558  23.926  32.931  1.00  0.85           C  
ATOM   1160  C   GLN A 142      20.281  22.706  33.559  1.00  0.85           C  
ATOM   1161  O   GLN A 142      20.386  21.642  32.891  1.00  0.85           O  
ATOM   1162  CB  GLN A 142      18.301  24.226  33.793  1.00  0.85           C  
ATOM   1163  CG  GLN A 142      17.345  25.314  33.226  1.00  0.85           C  
ATOM   1164  CD  GLN A 142      16.278  25.814  34.210  1.00  0.85           C  
ATOM   1165  OE1 GLN A 142      15.509  26.736  33.910  1.00  0.85           O  
ATOM   1166  NE2 GLN A 142      16.234  25.232  35.425  1.00  0.85           N  
ATOM   1167  OXT GLN A 142      20.710  22.835  34.738  1.00  0.85           O  
TER    1168      GLN A 142                                                      
ATOM   1169  N   ALA B   2      38.144   7.383  27.297  1.00  0.80           N  
ATOM   1170  CA  ALA B   2      38.701   8.420  28.230  1.00  0.80           C  
ATOM   1171  C   ALA B   2      38.191   9.806  27.900  1.00  0.80           C  
ATOM   1172  O   ALA B   2      37.400  10.335  28.669  1.00  0.80           O  
ATOM   1173  CB  ALA B   2      40.253   8.388  28.272  1.00  0.80           C  
ATOM   1174  N   ASN B   3      38.603  10.401  26.752  1.00  0.84           N  
ATOM   1175  CA  ASN B   3      38.179  11.730  26.323  1.00  0.84           C  
ATOM   1176  C   ASN B   3      38.604  12.804  27.285  1.00  0.84           C  
ATOM   1177  O   ASN B   3      37.793  13.539  27.840  1.00  0.84           O  
ATOM   1178  CB  ASN B   3      36.681  11.835  25.948  1.00  0.84           C  
ATOM   1179  CG  ASN B   3      36.418  10.777  24.906  1.00  0.84           C  
ATOM   1180  OD1 ASN B   3      35.869   9.694  25.226  1.00  0.84           O  
ATOM   1181  ND2 ASN B   3      36.869  10.993  23.665  1.00  0.84           N  
ATOM   1182  N   LYS B   4      39.925  12.871  27.541  1.00  0.87           N  
ATOM   1183  CA  LYS B   4      40.477  13.859  28.427  1.00  0.87           C  
ATOM   1184  C   LYS B   4      40.246  15.284  27.933  1.00  0.87           C  
ATOM   1185  O   LYS B   4      40.325  15.574  26.737  1.00  0.87           O  
ATOM   1186  CB  LYS B   4      41.981  13.614  28.682  1.00  0.87           C  
ATOM   1187  CG  LYS B   4      42.478  14.276  29.977  1.00  0.87           C  
ATOM   1188  CD  LYS B   4      42.716  13.307  31.146  1.00  0.87           C  
ATOM   1189  CE  LYS B   4      42.959  14.021  32.485  1.00  0.87           C  
ATOM   1190  NZ  LYS B   4      44.010  15.055  32.323  1.00  0.87           N  
ATOM   1191  N   THR B   5      39.949  16.195  28.870  1.00  0.91           N  
ATOM   1192  CA  THR B   5      39.594  17.567  28.581  1.00  0.91           C  
ATOM   1193  C   THR B   5      40.656  18.425  29.207  1.00  0.91           C  
ATOM   1194  O   THR B   5      41.106  18.169  30.329  1.00  0.91           O  
ATOM   1195  CB  THR B   5      38.222  17.959  29.108  1.00  0.91           C  
ATOM   1196  OG1 THR B   5      37.242  17.128  28.512  1.00  0.91           O  
ATOM   1197  CG2 THR B   5      37.831  19.389  28.726  1.00  0.91           C  
ATOM   1198  N   TYR B   6      41.119  19.439  28.461  1.00  0.93           N  
ATOM   1199  CA  TYR B   6      42.144  20.368  28.871  1.00  0.93           C  
ATOM   1200  C   TYR B   6      41.672  21.762  28.569  1.00  0.93           C  
ATOM   1201  O   TYR B   6      41.033  22.011  27.546  1.00  0.93           O  
ATOM   1202  CB  TYR B   6      43.462  20.195  28.085  1.00  0.93           C  
ATOM   1203  CG  TYR B   6      44.004  18.822  28.284  1.00  0.93           C  
ATOM   1204  CD1 TYR B   6      44.766  18.500  29.414  1.00  0.93           C  
ATOM   1205  CD2 TYR B   6      43.739  17.828  27.337  1.00  0.93           C  
ATOM   1206  CE1 TYR B   6      45.332  17.223  29.548  1.00  0.93           C  
ATOM   1207  CE2 TYR B   6      44.292  16.556  27.473  1.00  0.93           C  
ATOM   1208  CZ  TYR B   6      45.112  16.255  28.558  1.00  0.93           C  
ATOM   1209  OH  TYR B   6      45.641  14.953  28.647  1.00  0.93           O  
ATOM   1210  N   LYS B   7      41.995  22.734  29.437  1.00  0.89           N  
ATOM   1211  CA  LYS B   7      41.810  24.137  29.137  1.00  0.89           C  
ATOM   1212  C   LYS B   7      42.650  24.573  27.935  1.00  0.89           C  
ATOM   1213  O   LYS B   7      43.775  24.109  27.754  1.00  0.89           O  
ATOM   1214  CB  LYS B   7      42.160  24.978  30.391  1.00  0.89           C  
ATOM   1215  CG  LYS B   7      41.946  26.489  30.221  1.00  0.89           C  
ATOM   1216  CD  LYS B   7      42.270  27.279  31.500  1.00  0.89           C  
ATOM   1217  CE  LYS B   7      41.913  28.763  31.419  1.00  0.89           C  
ATOM   1218  NZ  LYS B   7      40.446  28.868  31.276  1.00  0.89           N  
ATOM   1219  N   ILE B   8      42.125  25.460  27.070  1.00  0.91           N  
ATOM   1220  CA  ILE B   8      42.902  26.074  26.010  1.00  0.91           C  
ATOM   1221  C   ILE B   8      43.532  27.350  26.547  1.00  0.91           C  
ATOM   1222  O   ILE B   8      42.872  28.203  27.154  1.00  0.91           O  
ATOM   1223  CB  ILE B   8      42.056  26.271  24.749  1.00  0.91           C  
ATOM   1224  CG1 ILE B   8      41.626  24.881  24.208  1.00  0.91           C  
ATOM   1225  CG2 ILE B   8      42.832  27.063  23.673  1.00  0.91           C  
ATOM   1226  CD1 ILE B   8      40.591  24.917  23.079  1.00  0.91           C  
ATOM   1227  N   GLY B   9      44.867  27.468  26.389  1.00  0.91           N  
ATOM   1228  CA  GLY B   9      45.646  28.637  26.769  1.00  0.91           C  
ATOM   1229  C   GLY B   9      45.326  29.876  25.966  1.00  0.91           C  
ATOM   1230  O   GLY B   9      44.825  29.828  24.845  1.00  0.91           O  
ATOM   1231  N   LYS B  10      45.656  31.067  26.501  1.00  0.88           N  
ATOM   1232  CA  LYS B  10      45.234  32.336  25.913  1.00  0.88           C  
ATOM   1233  C   LYS B  10      45.935  32.716  24.615  1.00  0.88           C  
ATOM   1234  O   LYS B  10      45.415  33.508  23.832  1.00  0.88           O  
ATOM   1235  CB  LYS B  10      45.378  33.481  26.945  1.00  0.88           C  
ATOM   1236  CG  LYS B  10      44.375  33.341  28.106  1.00  0.88           C  
ATOM   1237  CD  LYS B  10      44.384  34.576  29.034  1.00  0.88           C  
ATOM   1238  CE  LYS B  10      43.315  34.640  30.135  1.00  0.88           C  
ATOM   1239  NZ  LYS B  10      43.471  33.472  31.018  1.00  0.88           N  
ATOM   1240  N   ASN B  11      47.103  32.112  24.338  1.00  0.89           N  
ATOM   1241  CA  ASN B  11      47.918  32.392  23.172  1.00  0.89           C  
ATOM   1242  C   ASN B  11      47.921  31.182  22.241  1.00  0.89           C  
ATOM   1243  O   ASN B  11      48.783  31.047  21.373  1.00  0.89           O  
ATOM   1244  CB  ASN B  11      49.367  32.771  23.577  1.00  0.89           C  
ATOM   1245  CG  ASN B  11      49.307  34.025  24.437  1.00  0.89           C  
ATOM   1246  OD1 ASN B  11      48.749  35.039  24.020  1.00  0.89           O  
ATOM   1247  ND2 ASN B  11      49.884  34.000  25.658  1.00  0.89           N  
ATOM   1248  N   ALA B  12      46.942  30.257  22.376  1.00  0.92           N  
ATOM   1249  CA  ALA B  12      46.947  29.009  21.642  1.00  0.92           C  
ATOM   1250  C   ALA B  12      46.390  29.100  20.220  1.00  0.92           C  
ATOM   1251  O   ALA B  12      46.555  28.187  19.410  1.00  0.92           O  
ATOM   1252  CB  ALA B  12      46.158  27.966  22.457  1.00  0.92           C  
ATOM   1253  N   GLY B  13      45.740  30.228  19.862  1.00  0.91           N  
ATOM   1254  CA  GLY B  13      45.072  30.389  18.571  1.00  0.91           C  
ATOM   1255  C   GLY B  13      43.633  29.955  18.557  1.00  0.91           C  
ATOM   1256  O   GLY B  13      43.163  29.458  17.537  1.00  0.91           O  
ATOM   1257  N   TYR B  14      42.898  30.124  19.675  1.00  0.90           N  
ATOM   1258  CA  TYR B  14      41.461  29.888  19.762  1.00  0.90           C  
ATOM   1259  C   TYR B  14      40.659  30.735  18.736  1.00  0.90           C  
ATOM   1260  O   TYR B  14      40.999  31.890  18.486  1.00  0.90           O  
ATOM   1261  CB  TYR B  14      40.994  30.133  21.232  1.00  0.90           C  
ATOM   1262  CG  TYR B  14      39.655  29.513  21.512  1.00  0.90           C  
ATOM   1263  CD1 TYR B  14      39.557  28.122  21.632  1.00  0.90           C  
ATOM   1264  CD2 TYR B  14      38.495  30.288  21.670  1.00  0.90           C  
ATOM   1265  CE1 TYR B  14      38.336  27.516  21.936  1.00  0.90           C  
ATOM   1266  CE2 TYR B  14      37.264  29.676  21.962  1.00  0.90           C  
ATOM   1267  CZ  TYR B  14      37.187  28.285  22.087  1.00  0.90           C  
ATOM   1268  OH  TYR B  14      36.009  27.572  22.336  1.00  0.90           O  
ATOM   1269  N   ASP B  15      39.612  30.157  18.098  1.00  0.88           N  
ATOM   1270  CA  ASP B  15      38.753  30.807  17.105  1.00  0.88           C  
ATOM   1271  C   ASP B  15      37.366  30.188  17.291  1.00  0.88           C  
ATOM   1272  O   ASP B  15      36.679  29.826  16.330  1.00  0.88           O  
ATOM   1273  CB  ASP B  15      39.333  30.600  15.640  1.00  0.88           C  
ATOM   1274  CG  ASP B  15      38.710  31.252  14.390  1.00  0.88           C  
ATOM   1275  OD1 ASP B  15      38.916  32.453  14.050  1.00  0.88           O  
ATOM   1276  OD2 ASP B  15      38.123  30.445  13.625  1.00  0.88           O  
ATOM   1277  N   GLY B  16      36.913  30.017  18.554  1.00  0.90           N  
ATOM   1278  CA  GLY B  16      35.633  29.381  18.858  1.00  0.90           C  
ATOM   1279  C   GLY B  16      35.621  27.884  18.707  1.00  0.90           C  
ATOM   1280  O   GLY B  16      36.647  27.209  18.751  1.00  0.90           O  
ATOM   1281  N   SER B  17      34.412  27.315  18.543  1.00  0.90           N  
ATOM   1282  CA  SER B  17      34.227  25.881  18.382  1.00  0.90           C  
ATOM   1283  C   SER B  17      34.807  25.310  17.111  1.00  0.90           C  
ATOM   1284  O   SER B  17      34.895  25.970  16.069  1.00  0.90           O  
ATOM   1285  CB  SER B  17      32.786  25.336  18.643  1.00  0.90           C  
ATOM   1286  OG  SER B  17      31.809  25.650  17.645  1.00  0.90           O  
ATOM   1287  N   GLY B  18      35.257  24.046  17.157  1.00  0.93           N  
ATOM   1288  CA  GLY B  18      35.655  23.367  15.941  1.00  0.93           C  
ATOM   1289  C   GLY B  18      36.582  22.227  16.165  1.00  0.93           C  
ATOM   1290  O   GLY B  18      37.236  22.112  17.199  1.00  0.93           O  
ATOM   1291  N   LEU B  19      36.678  21.339  15.166  1.00  0.93           N  
ATOM   1292  CA  LEU B  19      37.649  20.271  15.167  1.00  0.93           C  
ATOM   1293  C   LEU B  19      39.057  20.786  15.035  1.00  0.93           C  
ATOM   1294  O   LEU B  19      39.357  21.648  14.205  1.00  0.93           O  
ATOM   1295  CB  LEU B  19      37.399  19.270  14.035  1.00  0.93           C  
ATOM   1296  CG  LEU B  19      36.025  18.600  14.115  1.00  0.93           C  
ATOM   1297  CD1 LEU B  19      35.860  17.725  12.877  1.00  0.93           C  
ATOM   1298  CD2 LEU B  19      35.775  17.786  15.398  1.00  0.93           C  
ATOM   1299  N   CYS B  20      39.976  20.260  15.848  1.00  0.96           N  
ATOM   1300  CA  CYS B  20      41.308  20.791  15.869  1.00  0.96           C  
ATOM   1301  C   CYS B  20      42.310  19.756  16.288  1.00  0.96           C  
ATOM   1302  O   CYS B  20      41.979  18.735  16.893  1.00  0.96           O  
ATOM   1303  CB  CYS B  20      41.403  22.052  16.779  1.00  0.96           C  
ATOM   1304  SG  CYS B  20      40.978  21.798  18.525  1.00  0.96           S  
ATOM   1305  N   LEU B  21      43.579  19.994  15.953  1.00  0.96           N  
ATOM   1306  CA  LEU B  21      44.695  19.379  16.619  1.00  0.96           C  
ATOM   1307  C   LEU B  21      45.004  20.264  17.796  1.00  0.96           C  
ATOM   1308  O   LEU B  21      44.914  21.488  17.670  1.00  0.96           O  
ATOM   1309  CB  LEU B  21      45.961  19.364  15.741  1.00  0.96           C  
ATOM   1310  CG  LEU B  21      45.896  18.384  14.565  1.00  0.96           C  
ATOM   1311  CD1 LEU B  21      47.031  18.700  13.585  1.00  0.96           C  
ATOM   1312  CD2 LEU B  21      45.990  16.932  15.054  1.00  0.96           C  
ATOM   1313  N   ALA B  22      45.392  19.690  18.942  1.00  0.97           N  
ATOM   1314  CA  ALA B  22      45.899  20.463  20.047  1.00  0.97           C  
ATOM   1315  C   ALA B  22      47.187  19.875  20.562  1.00  0.97           C  
ATOM   1316  O   ALA B  22      47.328  18.655  20.655  1.00  0.97           O  
ATOM   1317  CB  ALA B  22      44.918  20.514  21.225  1.00  0.97           C  
ATOM   1318  N   ALA B  23      48.144  20.753  20.914  1.00  0.95           N  
ATOM   1319  CA  ALA B  23      49.396  20.410  21.544  1.00  0.95           C  
ATOM   1320  C   ALA B  23      49.228  20.631  23.039  1.00  0.95           C  
ATOM   1321  O   ALA B  23      48.876  21.730  23.474  1.00  0.95           O  
ATOM   1322  CB  ALA B  23      50.538  21.309  21.015  1.00  0.95           C  
ATOM   1323  N   ILE B  24      49.447  19.589  23.862  1.00  0.94           N  
ATOM   1324  CA  ILE B  24      49.155  19.609  25.288  1.00  0.94           C  
ATOM   1325  C   ILE B  24      50.448  19.631  26.083  1.00  0.94           C  
ATOM   1326  O   ILE B  24      51.297  18.744  25.981  1.00  0.94           O  
ATOM   1327  CB  ILE B  24      48.305  18.417  25.736  1.00  0.94           C  
ATOM   1328  CG1 ILE B  24      47.045  18.215  24.847  1.00  0.94           C  
ATOM   1329  CG2 ILE B  24      47.929  18.522  27.236  1.00  0.94           C  
ATOM   1330  CD1 ILE B  24      46.084  19.409  24.790  1.00  0.94           C  
ATOM   1331  N   SER B  25      50.633  20.660  26.924  1.00  0.92           N  
ATOM   1332  CA  SER B  25      51.813  20.800  27.750  1.00  0.92           C  
ATOM   1333  C   SER B  25      51.316  21.340  29.067  1.00  0.92           C  
ATOM   1334  O   SER B  25      50.412  22.179  29.087  1.00  0.92           O  
ATOM   1335  CB  SER B  25      52.865  21.753  27.120  1.00  0.92           C  
ATOM   1336  OG  SER B  25      54.092  21.747  27.844  1.00  0.92           O  
ATOM   1337  N   GLU B  26      51.803  20.795  30.193  1.00  0.87           N  
ATOM   1338  CA  GLU B  26      51.447  21.169  31.561  1.00  0.87           C  
ATOM   1339  C   GLU B  26      49.957  21.202  31.896  1.00  0.87           C  
ATOM   1340  O   GLU B  26      49.477  22.052  32.664  1.00  0.87           O  
ATOM   1341  CB  GLU B  26      52.207  22.429  32.020  1.00  0.87           C  
ATOM   1342  CG  GLU B  26      53.744  22.312  31.869  1.00  0.87           C  
ATOM   1343  CD  GLU B  26      54.468  23.369  32.698  1.00  0.87           C  
ATOM   1344  OE1 GLU B  26      54.540  23.168  33.938  1.00  0.87           O  
ATOM   1345  OE2 GLU B  26      54.975  24.351  32.101  1.00  0.87           O  
ATOM   1346  N   ASN B  27      49.188  20.232  31.366  1.00  0.89           N  
ATOM   1347  CA  ASN B  27      47.751  20.089  31.540  1.00  0.89           C  
ATOM   1348  C   ASN B  27      46.932  21.175  30.818  1.00  0.89           C  
ATOM   1349  O   ASN B  27      45.773  21.422  31.159  1.00  0.89           O  
ATOM   1350  CB  ASN B  27      47.410  19.951  33.053  1.00  0.89           C  
ATOM   1351  CG  ASN B  27      46.073  19.281  33.339  1.00  0.89           C  
ATOM   1352  OD1 ASN B  27      45.740  18.208  32.819  1.00  0.89           O  
ATOM   1353  ND2 ASN B  27      45.285  19.905  34.246  1.00  0.89           N  
ATOM   1354  N   GLU B  28      47.489  21.794  29.761  1.00  0.89           N  
ATOM   1355  CA  GLU B  28      46.866  22.883  29.043  1.00  0.89           C  
ATOM   1356  C   GLU B  28      47.112  22.690  27.558  1.00  0.89           C  
ATOM   1357  O   GLU B  28      48.160  22.189  27.139  1.00  0.89           O  
ATOM   1358  CB  GLU B  28      47.464  24.239  29.524  1.00  0.89           C  
ATOM   1359  CG  GLU B  28      46.765  25.492  28.919  1.00  0.89           C  
ATOM   1360  CD  GLU B  28      47.221  26.886  29.385  1.00  0.89           C  
ATOM   1361  OE1 GLU B  28      48.076  27.492  28.689  1.00  0.89           O  
ATOM   1362  OE2 GLU B  28      46.592  27.418  30.340  1.00  0.89           O  
ATOM   1363  N   ALA B  29      46.136  23.048  26.702  1.00  0.94           N  
ATOM   1364  CA  ALA B  29      46.312  23.073  25.269  1.00  0.94           C  
ATOM   1365  C   ALA B  29      46.942  24.405  24.895  1.00  0.94           C  
ATOM   1366  O   ALA B  29      46.285  25.447  24.873  1.00  0.94           O  
ATOM   1367  CB  ALA B  29      44.969  22.863  24.532  1.00  0.94           C  
ATOM   1368  N   ILE B  30      48.262  24.377  24.614  1.00  0.94           N  
ATOM   1369  CA  ILE B  30      49.093  25.550  24.422  1.00  0.94           C  
ATOM   1370  C   ILE B  30      49.087  25.991  22.979  1.00  0.94           C  
ATOM   1371  O   ILE B  30      49.477  27.107  22.640  1.00  0.94           O  
ATOM   1372  CB  ILE B  30      50.543  25.294  24.843  1.00  0.94           C  
ATOM   1373  CG1 ILE B  30      51.255  24.155  24.051  1.00  0.94           C  
ATOM   1374  CG2 ILE B  30      50.543  25.066  26.373  1.00  0.94           C  
ATOM   1375  CD1 ILE B  30      52.781  24.166  24.225  1.00  0.94           C  
ATOM   1376  N   LYS B  31      48.616  25.115  22.079  1.00  0.92           N  
ATOM   1377  CA  LYS B  31      48.446  25.453  20.690  1.00  0.92           C  
ATOM   1378  C   LYS B  31      47.299  24.649  20.132  1.00  0.92           C  
ATOM   1379  O   LYS B  31      47.232  23.441  20.355  1.00  0.92           O  
ATOM   1380  CB  LYS B  31      49.735  25.154  19.876  1.00  0.92           C  
ATOM   1381  CG  LYS B  31      49.684  25.514  18.378  1.00  0.92           C  
ATOM   1382  CD  LYS B  31      49.598  27.029  18.139  1.00  0.92           C  
ATOM   1383  CE  LYS B  31      49.441  27.422  16.671  1.00  0.92           C  
ATOM   1384  NZ  LYS B  31      49.235  28.885  16.578  1.00  0.92           N  
ATOM   1385  N   VAL B  32      46.386  25.287  19.372  1.00  0.96           N  
ATOM   1386  CA  VAL B  32      45.369  24.596  18.608  1.00  0.96           C  
ATOM   1387  C   VAL B  32      45.553  24.940  17.142  1.00  0.96           C  
ATOM   1388  O   VAL B  32      46.020  26.025  16.778  1.00  0.96           O  
ATOM   1389  CB  VAL B  32      43.926  24.838  19.083  1.00  0.96           C  
ATOM   1390  CG1 VAL B  32      43.792  24.312  20.530  1.00  0.96           C  
ATOM   1391  CG2 VAL B  32      43.499  26.319  18.979  1.00  0.96           C  
ATOM   1392  N   LYS B  33      45.263  23.979  16.247  1.00  0.93           N  
ATOM   1393  CA  LYS B  33      45.183  24.218  14.819  1.00  0.93           C  
ATOM   1394  C   LYS B  33      43.908  23.587  14.323  1.00  0.93           C  
ATOM   1395  O   LYS B  33      43.743  22.368  14.389  1.00  0.93           O  
ATOM   1396  CB  LYS B  33      46.382  23.619  14.037  1.00  0.93           C  
ATOM   1397  CG  LYS B  33      47.725  24.269  14.410  1.00  0.93           C  
ATOM   1398  CD  LYS B  33      48.907  23.695  13.602  1.00  0.93           C  
ATOM   1399  CE  LYS B  33      50.313  24.153  14.035  1.00  0.93           C  
ATOM   1400  NZ  LYS B  33      50.691  25.379  13.303  1.00  0.93           N  
ATOM   1401  N   TYR B  34      42.956  24.407  13.843  1.00  0.94           N  
ATOM   1402  CA  TYR B  34      41.665  23.952  13.382  1.00  0.94           C  
ATOM   1403  C   TYR B  34      41.738  23.168  12.082  1.00  0.94           C  
ATOM   1404  O   TYR B  34      42.513  23.480  11.177  1.00  0.94           O  
ATOM   1405  CB  TYR B  34      40.647  25.114  13.243  1.00  0.94           C  
ATOM   1406  CG  TYR B  34      40.293  25.677  14.592  1.00  0.94           C  
ATOM   1407  CD1 TYR B  34      41.090  26.645  15.222  1.00  0.94           C  
ATOM   1408  CD2 TYR B  34      39.142  25.223  15.251  1.00  0.94           C  
ATOM   1409  CE1 TYR B  34      40.780  27.093  16.514  1.00  0.94           C  
ATOM   1410  CE2 TYR B  34      38.804  25.707  16.522  1.00  0.94           C  
ATOM   1411  CZ  TYR B  34      39.629  26.631  17.166  1.00  0.94           C  
ATOM   1412  OH  TYR B  34      39.296  27.148  18.429  1.00  0.94           O  
ATOM   1413  N   LEU B  35      40.893  22.133  11.935  1.00  0.95           N  
ATOM   1414  CA  LEU B  35      40.811  21.306  10.742  1.00  0.95           C  
ATOM   1415  C   LEU B  35      40.427  22.096   9.490  1.00  0.95           C  
ATOM   1416  O   LEU B  35      40.976  21.883   8.412  1.00  0.95           O  
ATOM   1417  CB  LEU B  35      39.818  20.149  10.979  1.00  0.95           C  
ATOM   1418  CG  LEU B  35      39.539  19.261   9.748  1.00  0.95           C  
ATOM   1419  CD1 LEU B  35      40.801  18.632   9.130  1.00  0.95           C  
ATOM   1420  CD2 LEU B  35      38.498  18.193  10.103  1.00  0.95           C  
ATOM   1421  N   ARG B  36      39.503  23.067   9.630  1.00  0.89           N  
ATOM   1422  CA  ARG B  36      39.089  23.996   8.589  1.00  0.89           C  
ATOM   1423  C   ARG B  36      40.191  24.915   8.045  1.00  0.89           C  
ATOM   1424  O   ARG B  36      40.126  25.355   6.896  1.00  0.89           O  
ATOM   1425  CB  ARG B  36      37.860  24.822   9.073  1.00  0.89           C  
ATOM   1426  CG  ARG B  36      38.065  25.740  10.299  1.00  0.89           C  
ATOM   1427  CD  ARG B  36      36.778  26.460  10.719  1.00  0.89           C  
ATOM   1428  NE  ARG B  36      37.095  27.264  11.958  1.00  0.89           N  
ATOM   1429  CZ  ARG B  36      36.564  27.106  13.170  1.00  0.89           C  
ATOM   1430  NH1 ARG B  36      35.701  26.133  13.493  1.00  0.89           N  
ATOM   1431  NH2 ARG B  36      36.907  27.950  14.146  1.00  0.89           N  
ATOM   1432  N   ASP B  37      41.219  25.226   8.869  1.00  0.92           N  
ATOM   1433  CA  ASP B  37      42.374  26.014   8.488  1.00  0.92           C  
ATOM   1434  C   ASP B  37      43.450  25.120   7.848  1.00  0.92           C  
ATOM   1435  O   ASP B  37      44.042  25.462   6.827  1.00  0.92           O  
ATOM   1436  CB  ASP B  37      42.928  26.769   9.730  1.00  0.92           C  
ATOM   1437  CG  ASP B  37      41.910  27.735  10.336  1.00  0.92           C  
ATOM   1438  OD1 ASP B  37      41.050  28.287   9.602  1.00  0.92           O  
ATOM   1439  OD2 ASP B  37      41.982  27.929  11.577  1.00  0.92           O  
ATOM   1440  N   ILE B  38      43.701  23.913   8.431  1.00  0.93           N  
ATOM   1441  CA  ILE B  38      44.650  22.910   7.926  1.00  0.93           C  
ATOM   1442  C   ILE B  38      44.244  22.375   6.566  1.00  0.93           C  
ATOM   1443  O   ILE B  38      45.059  22.240   5.650  1.00  0.93           O  
ATOM   1444  CB  ILE B  38      44.815  21.711   8.877  1.00  0.93           C  
ATOM   1445  CG1 ILE B  38      45.338  22.159  10.261  1.00  0.93           C  
ATOM   1446  CG2 ILE B  38      45.775  20.643   8.288  1.00  0.93           C  
ATOM   1447  CD1 ILE B  38      45.180  21.086  11.349  1.00  0.93           C  
ATOM   1448  N   CYS B  39      42.948  22.071   6.401  1.00  0.96           N  
ATOM   1449  CA  CYS B  39      42.409  21.535   5.179  1.00  0.96           C  
ATOM   1450  C   CYS B  39      41.372  22.516   4.653  1.00  0.96           C  
ATOM   1451  O   CYS B  39      40.251  22.536   5.162  1.00  0.96           O  
ATOM   1452  CB  CYS B  39      41.754  20.161   5.467  1.00  0.96           C  
ATOM   1453  SG  CYS B  39      42.962  18.940   6.071  1.00  0.96           S  
ATOM   1454  N   PRO B  40      41.646  23.335   3.632  1.00  0.92           N  
ATOM   1455  CA  PRO B  40      40.710  24.375   3.220  1.00  0.92           C  
ATOM   1456  C   PRO B  40      39.494  23.810   2.495  1.00  0.92           C  
ATOM   1457  O   PRO B  40      38.585  24.612   2.201  1.00  0.92           O  
ATOM   1458  CB  PRO B  40      41.529  25.258   2.253  1.00  0.92           C  
ATOM   1459  CG  PRO B  40      42.974  25.108   2.711  1.00  0.92           C  
ATOM   1460  CD  PRO B  40      43.012  23.667   3.217  1.00  0.92           C  
ATOM   1461  N   ASP B  41      39.444  22.531   2.134  1.00  0.89           N  
ATOM   1462  CA  ASP B  41      38.375  21.838   1.453  1.00  0.89           C  
ATOM   1463  C   ASP B  41      37.520  21.060   2.459  1.00  0.89           C  
ATOM   1464  O   ASP B  41      36.505  20.446   2.117  1.00  0.89           O  
ATOM   1465  CB  ASP B  41      39.008  20.930   0.343  1.00  0.89           C  
ATOM   1466  CG  ASP B  41      40.058  19.949   0.841  1.00  0.89           C  
ATOM   1467  OD1 ASP B  41      41.062  20.415   1.435  1.00  0.89           O  
ATOM   1468  OD2 ASP B  41      39.896  18.734   0.628  1.00  0.89           O  
ATOM   1469  N   TYR B  42      37.872  21.117   3.762  1.00  0.92           N  
ATOM   1470  CA  TYR B  42      36.979  20.719   4.825  1.00  0.92           C  
ATOM   1471  C   TYR B  42      35.919  21.812   5.046  1.00  0.92           C  
ATOM   1472  O   TYR B  42      36.142  22.775   5.783  1.00  0.92           O  
ATOM   1473  CB  TYR B  42      37.756  20.415   6.140  1.00  0.92           C  
ATOM   1474  CG  TYR B  42      36.814  20.060   7.250  1.00  0.92           C  
ATOM   1475  CD1 TYR B  42      36.116  18.847   7.240  1.00  0.92           C  
ATOM   1476  CD2 TYR B  42      36.522  21.005   8.241  1.00  0.92           C  
ATOM   1477  CE1 TYR B  42      35.174  18.559   8.238  1.00  0.92           C  
ATOM   1478  CE2 TYR B  42      35.581  20.731   9.228  1.00  0.92           C  
ATOM   1479  CZ  TYR B  42      34.929  19.510   9.233  1.00  0.92           C  
ATOM   1480  OH  TYR B  42      34.049  19.297  10.278  1.00  0.92           O  
ATOM   1481  N   ASP B  43      34.730  21.615   4.440  1.00  0.78           N  
ATOM   1482  CA  ASP B  43      33.540  22.435   4.570  1.00  0.78           C  
ATOM   1483  C   ASP B  43      32.456  21.659   5.338  1.00  0.78           C  
ATOM   1484  O   ASP B  43      31.256  21.860   5.156  1.00  0.78           O  
ATOM   1485  CB  ASP B  43      33.094  22.936   3.160  1.00  0.78           C  
ATOM   1486  CG  ASP B  43      33.629  24.346   2.916  1.00  0.78           C  
ATOM   1487  OD1 ASP B  43      32.792  25.252   2.654  1.00  0.78           O  
ATOM   1488  OD2 ASP B  43      34.860  24.565   3.022  1.00  0.78           O  
ATOM   1489  N   GLY B  44      32.868  20.722   6.233  1.00  0.78           N  
ATOM   1490  CA  GLY B  44      31.979  20.069   7.200  1.00  0.78           C  
ATOM   1491  C   GLY B  44      31.596  20.969   8.352  1.00  0.78           C  
ATOM   1492  O   GLY B  44      32.062  22.101   8.470  1.00  0.78           O  
ATOM   1493  N   ASP B  45      30.747  20.461   9.268  1.00  0.75           N  
ATOM   1494  CA  ASP B  45      30.042  21.289  10.234  1.00  0.75           C  
ATOM   1495  C   ASP B  45      30.685  21.151  11.605  1.00  0.75           C  
ATOM   1496  O   ASP B  45      30.070  21.483  12.635  1.00  0.75           O  
ATOM   1497  CB  ASP B  45      28.534  20.899  10.321  1.00  0.75           C  
ATOM   1498  CG  ASP B  45      27.733  21.225   9.063  1.00  0.75           C  
ATOM   1499  OD1 ASP B  45      27.850  22.377   8.577  1.00  0.75           O  
ATOM   1500  OD2 ASP B  45      26.894  20.376   8.662  1.00  0.75           O  
ATOM   1501  N   ASP B  46      31.908  20.650  11.701  1.00  0.88           N  
ATOM   1502  CA  ASP B  46      32.659  20.402  12.920  1.00  0.88           C  
ATOM   1503  C   ASP B  46      32.018  19.326  13.793  1.00  0.88           C  
ATOM   1504  O   ASP B  46      31.749  19.556  14.976  1.00  0.88           O  
ATOM   1505  CB  ASP B  46      33.060  21.698  13.700  1.00  0.88           C  
ATOM   1506  CG  ASP B  46      34.146  22.499  12.991  1.00  0.88           C  
ATOM   1507  OD1 ASP B  46      35.241  21.909  12.798  1.00  0.88           O  
ATOM   1508  OD2 ASP B  46      33.961  23.717  12.734  1.00  0.88           O  
ATOM   1509  N   LYS B  47      31.746  18.129  13.226  1.00  0.86           N  
ATOM   1510  CA  LYS B  47      31.137  17.028  13.939  1.00  0.86           C  
ATOM   1511  C   LYS B  47      32.222  16.105  14.446  1.00  0.86           C  
ATOM   1512  O   LYS B  47      33.252  15.914  13.796  1.00  0.86           O  
ATOM   1513  CB  LYS B  47      30.136  16.268  13.027  1.00  0.86           C  
ATOM   1514  CG  LYS B  47      28.996  17.155  12.490  1.00  0.86           C  
ATOM   1515  CD  LYS B  47      28.049  17.571  13.614  1.00  0.86           C  
ATOM   1516  CE  LYS B  47      26.765  16.746  13.613  1.00  0.86           C  
ATOM   1517  NZ  LYS B  47      26.154  16.923  14.921  1.00  0.86           N  
ATOM   1518  N   ALA B  48      32.080  15.518  15.643  1.00  0.92           N  
ATOM   1519  CA  ALA B  48      33.142  14.737  16.252  1.00  0.92           C  
ATOM   1520  C   ALA B  48      33.612  13.520  15.439  1.00  0.92           C  
ATOM   1521  O   ALA B  48      34.809  13.205  15.402  1.00  0.92           O  
ATOM   1522  CB  ALA B  48      32.691  14.298  17.651  1.00  0.92           C  
ATOM   1523  N   GLU B  49      32.685  12.833  14.740  1.00  0.87           N  
ATOM   1524  CA  GLU B  49      32.927  11.706  13.860  1.00  0.87           C  
ATOM   1525  C   GLU B  49      33.721  12.017  12.583  1.00  0.87           C  
ATOM   1526  O   GLU B  49      34.334  11.115  12.002  1.00  0.87           O  
ATOM   1527  CB  GLU B  49      31.580  11.004  13.492  1.00  0.87           C  
ATOM   1528  CG  GLU B  49      30.517  11.812  12.675  1.00  0.87           C  
ATOM   1529  CD  GLU B  49      29.513  12.623  13.503  1.00  0.87           C  
ATOM   1530  OE1 GLU B  49      29.860  12.979  14.658  1.00  0.87           O  
ATOM   1531  OE2 GLU B  49      28.396  12.898  12.986  1.00  0.87           O  
ATOM   1532  N   ASP B  50      33.806  13.299  12.141  1.00  0.91           N  
ATOM   1533  CA  ASP B  50      34.500  13.722  10.928  1.00  0.91           C  
ATOM   1534  C   ASP B  50      36.002  13.426  10.976  1.00  0.91           C  
ATOM   1535  O   ASP B  50      36.658  13.213   9.953  1.00  0.91           O  
ATOM   1536  CB  ASP B  50      34.238  15.230  10.633  1.00  0.91           C  
ATOM   1537  CG  ASP B  50      32.787  15.495  10.253  1.00  0.91           C  
ATOM   1538  OD1 ASP B  50      32.147  14.561   9.715  1.00  0.91           O  
ATOM   1539  OD2 ASP B  50      32.339  16.657  10.433  1.00  0.91           O  
ATOM   1540  N   TRP B  51      36.587  13.322  12.191  1.00  0.89           N  
ATOM   1541  CA  TRP B  51      37.979  12.937  12.373  1.00  0.89           C  
ATOM   1542  C   TRP B  51      38.359  11.568  11.834  1.00  0.89           C  
ATOM   1543  O   TRP B  51      39.516  11.351  11.477  1.00  0.89           O  
ATOM   1544  CB  TRP B  51      38.483  13.051  13.833  1.00  0.89           C  
ATOM   1545  CG  TRP B  51      38.918  14.436  14.234  1.00  0.89           C  
ATOM   1546  CD1 TRP B  51      38.538  15.150  15.327  1.00  0.89           C  
ATOM   1547  CD2 TRP B  51      39.906  15.241  13.552  1.00  0.89           C  
ATOM   1548  NE1 TRP B  51      39.191  16.364  15.371  1.00  0.89           N  
ATOM   1549  CE2 TRP B  51      40.034  16.429  14.275  1.00  0.89           C  
ATOM   1550  CE3 TRP B  51      40.662  15.008  12.401  1.00  0.89           C  
ATOM   1551  CZ2 TRP B  51      40.915  17.424  13.858  1.00  0.89           C  
ATOM   1552  CZ3 TRP B  51      41.536  16.015  11.974  1.00  0.89           C  
ATOM   1553  CH2 TRP B  51      41.669  17.203  12.694  1.00  0.89           C  
ATOM   1554  N   LEU B  52      37.417  10.615  11.720  1.00  0.90           N  
ATOM   1555  CA  LEU B  52      37.677   9.324  11.103  1.00  0.90           C  
ATOM   1556  C   LEU B  52      38.025   9.413   9.622  1.00  0.90           C  
ATOM   1557  O   LEU B  52      38.908   8.717   9.129  1.00  0.90           O  
ATOM   1558  CB  LEU B  52      36.489   8.361  11.322  1.00  0.90           C  
ATOM   1559  CG  LEU B  52      36.186   8.035  12.803  1.00  0.90           C  
ATOM   1560  CD1 LEU B  52      35.081   6.969  12.894  1.00  0.90           C  
ATOM   1561  CD2 LEU B  52      37.430   7.566  13.580  1.00  0.90           C  
ATOM   1562  N   ARG B  53      37.343  10.297   8.875  1.00  0.87           N  
ATOM   1563  CA  ARG B  53      37.705  10.617   7.511  1.00  0.87           C  
ATOM   1564  C   ARG B  53      38.926  11.521   7.396  1.00  0.87           C  
ATOM   1565  O   ARG B  53      39.796  11.300   6.558  1.00  0.87           O  
ATOM   1566  CB  ARG B  53      36.493  11.295   6.848  1.00  0.87           C  
ATOM   1567  CG  ARG B  53      36.720  11.821   5.419  1.00  0.87           C  
ATOM   1568  CD  ARG B  53      35.411  12.351   4.851  1.00  0.87           C  
ATOM   1569  NE  ARG B  53      35.699  12.954   3.511  1.00  0.87           N  
ATOM   1570  CZ  ARG B  53      34.824  13.728   2.858  1.00  0.87           C  
ATOM   1571  NH1 ARG B  53      33.637  14.006   3.392  1.00  0.87           N  
ATOM   1572  NH2 ARG B  53      35.124  14.232   1.664  1.00  0.87           N  
ATOM   1573  N   TRP B  54      39.025  12.580   8.224  1.00  0.89           N  
ATOM   1574  CA  TRP B  54      40.009  13.626   7.996  1.00  0.89           C  
ATOM   1575  C   TRP B  54      41.282  13.499   8.804  1.00  0.89           C  
ATOM   1576  O   TRP B  54      42.247  14.232   8.576  1.00  0.89           O  
ATOM   1577  CB  TRP B  54      39.378  14.992   8.315  1.00  0.89           C  
ATOM   1578  CG  TRP B  54      38.327  15.367   7.296  1.00  0.89           C  
ATOM   1579  CD1 TRP B  54      36.979  15.137   7.290  1.00  0.89           C  
ATOM   1580  CD2 TRP B  54      38.607  16.040   6.049  1.00  0.89           C  
ATOM   1581  NE1 TRP B  54      36.401  15.591   6.122  1.00  0.89           N  
ATOM   1582  CE2 TRP B  54      37.408  16.156   5.358  1.00  0.89           C  
ATOM   1583  CE3 TRP B  54      39.806  16.533   5.531  1.00  0.89           C  
ATOM   1584  CZ2 TRP B  54      37.347  16.803   4.119  1.00  0.89           C  
ATOM   1585  CZ3 TRP B  54      39.748  17.180   4.288  1.00  0.89           C  
ATOM   1586  CH2 TRP B  54      38.544  17.326   3.600  1.00  0.89           C  
ATOM   1587  N   GLY B  55      41.371  12.532   9.730  1.00  0.91           N  
ATOM   1588  CA  GLY B  55      42.563  12.289  10.535  1.00  0.91           C  
ATOM   1589  C   GLY B  55      43.676  11.668   9.749  1.00  0.91           C  
ATOM   1590  O   GLY B  55      44.837  11.678  10.153  1.00  0.91           O  
ATOM   1591  N   THR B  56      43.348  11.115   8.571  1.00  0.91           N  
ATOM   1592  CA  THR B  56      44.321  10.486   7.703  1.00  0.91           C  
ATOM   1593  C   THR B  56      44.797  11.379   6.573  1.00  0.91           C  
ATOM   1594  O   THR B  56      45.701  10.954   5.835  1.00  0.91           O  
ATOM   1595  CB  THR B  56      43.853   9.175   7.094  1.00  0.91           C  
ATOM   1596  OG1 THR B  56      42.610   9.322   6.432  1.00  0.91           O  
ATOM   1597  CG2 THR B  56      43.672   8.157   8.225  1.00  0.91           C  
ATOM   1598  N   ASP B  57      44.272  12.628   6.438  1.00  0.90           N  
ATOM   1599  CA  ASP B  57      44.706  13.629   5.470  1.00  0.90           C  
ATOM   1600  C   ASP B  57      46.197  13.922   5.669  1.00  0.90           C  
ATOM   1601  O   ASP B  57      46.706  13.941   6.800  1.00  0.90           O  
ATOM   1602  CB  ASP B  57      43.796  14.907   5.524  1.00  0.90           C  
ATOM   1603  CG  ASP B  57      44.096  15.930   4.446  1.00  0.90           C  
ATOM   1604  OD1 ASP B  57      45.182  16.564   4.476  1.00  0.90           O  
ATOM   1605  OD2 ASP B  57      43.220  16.122   3.577  1.00  0.90           O  
ATOM   1606  N   SER B  58      46.963  14.103   4.580  1.00  0.90           N  
ATOM   1607  CA  SER B  58      48.401  14.335   4.610  1.00  0.90           C  
ATOM   1608  C   SER B  58      48.778  15.634   5.313  1.00  0.90           C  
ATOM   1609  O   SER B  58      49.785  15.691   6.023  1.00  0.90           O  
ATOM   1610  CB  SER B  58      49.044  14.259   3.194  1.00  0.90           C  
ATOM   1611  OG  SER B  58      48.424  15.172   2.290  1.00  0.90           O  
ATOM   1612  N   ARG B  59      47.960  16.697   5.166  1.00  0.86           N  
ATOM   1613  CA  ARG B  59      48.120  17.986   5.814  1.00  0.86           C  
ATOM   1614  C   ARG B  59      47.911  17.891   7.318  1.00  0.86           C  
ATOM   1615  O   ARG B  59      48.677  18.460   8.097  1.00  0.86           O  
ATOM   1616  CB  ARG B  59      47.139  19.018   5.205  1.00  0.86           C  
ATOM   1617  CG  ARG B  59      47.318  19.202   3.683  1.00  0.86           C  
ATOM   1618  CD  ARG B  59      46.151  19.929   3.007  1.00  0.86           C  
ATOM   1619  NE  ARG B  59      45.013  18.946   2.938  1.00  0.86           N  
ATOM   1620  CZ  ARG B  59      43.836  19.197   2.347  1.00  0.86           C  
ATOM   1621  NH1 ARG B  59      43.588  20.341   1.732  1.00  0.86           N  
ATOM   1622  NH2 ARG B  59      42.829  18.349   2.371  1.00  0.86           N  
ATOM   1623  N   VAL B  60      46.886  17.123   7.766  1.00  0.92           N  
ATOM   1624  CA  VAL B  60      46.631  16.855   9.186  1.00  0.92           C  
ATOM   1625  C   VAL B  60      47.787  16.105   9.823  1.00  0.92           C  
ATOM   1626  O   VAL B  60      48.270  16.474  10.894  1.00  0.92           O  
ATOM   1627  CB  VAL B  60      45.327  16.093   9.452  1.00  0.92           C  
ATOM   1628  CG1 VAL B  60      45.164  15.720  10.951  1.00  0.92           C  
ATOM   1629  CG2 VAL B  60      44.151  16.977   8.994  1.00  0.92           C  
ATOM   1630  N   LYS B  61      48.300  15.059   9.138  1.00  0.87           N  
ATOM   1631  CA  LYS B  61      49.461  14.299   9.575  1.00  0.87           C  
ATOM   1632  C   LYS B  61      50.737  15.124   9.692  1.00  0.87           C  
ATOM   1633  O   LYS B  61      51.458  15.025  10.685  1.00  0.87           O  
ATOM   1634  CB  LYS B  61      49.760  13.130   8.607  1.00  0.87           C  
ATOM   1635  CG  LYS B  61      48.728  12.000   8.645  1.00  0.87           C  
ATOM   1636  CD  LYS B  61      48.999  10.955   7.551  1.00  0.87           C  
ATOM   1637  CE  LYS B  61      48.075   9.746   7.680  1.00  0.87           C  
ATOM   1638  NZ  LYS B  61      47.938   9.048   6.384  1.00  0.87           N  
ATOM   1639  N   ALA B  62      51.029  15.978   8.686  1.00  0.89           N  
ATOM   1640  CA  ALA B  62      52.139  16.912   8.702  1.00  0.89           C  
ATOM   1641  C   ALA B  62      52.037  17.963   9.818  1.00  0.89           C  
ATOM   1642  O   ALA B  62      53.005  18.214  10.536  1.00  0.89           O  
ATOM   1643  CB  ALA B  62      52.261  17.591   7.317  1.00  0.89           C  
ATOM   1644  N   ALA B  63      50.840  18.567  10.028  1.00  0.91           N  
ATOM   1645  CA  ALA B  63      50.576  19.505  11.107  1.00  0.91           C  
ATOM   1646  C   ALA B  63      50.725  18.890  12.502  1.00  0.91           C  
ATOM   1647  O   ALA B  63      51.336  19.482  13.389  1.00  0.91           O  
ATOM   1648  CB  ALA B  63      49.157  20.106  10.950  1.00  0.91           C  
ATOM   1649  N   ALA B  64      50.194  17.663  12.714  1.00  0.91           N  
ATOM   1650  CA  ALA B  64      50.328  16.907  13.949  1.00  0.91           C  
ATOM   1651  C   ALA B  64      51.771  16.535  14.270  1.00  0.91           C  
ATOM   1652  O   ALA B  64      52.217  16.665  15.408  1.00  0.91           O  
ATOM   1653  CB  ALA B  64      49.458  15.628  13.900  1.00  0.91           C  
ATOM   1654  N   LEU B  65      52.545  16.106  13.245  1.00  0.85           N  
ATOM   1655  CA  LEU B  65      53.963  15.795  13.354  1.00  0.85           C  
ATOM   1656  C   LEU B  65      54.804  16.986  13.805  1.00  0.85           C  
ATOM   1657  O   LEU B  65      55.684  16.839  14.653  1.00  0.85           O  
ATOM   1658  CB  LEU B  65      54.531  15.275  12.004  1.00  0.85           C  
ATOM   1659  CG  LEU B  65      56.013  14.826  12.048  1.00  0.85           C  
ATOM   1660  CD1 LEU B  65      56.222  13.598  12.954  1.00  0.85           C  
ATOM   1661  CD2 LEU B  65      56.560  14.582  10.631  1.00  0.85           C  
ATOM   1662  N   GLU B  66      54.537  18.195  13.258  1.00  0.84           N  
ATOM   1663  CA  GLU B  66      55.164  19.452  13.657  1.00  0.84           C  
ATOM   1664  C   GLU B  66      54.891  19.817  15.111  1.00  0.84           C  
ATOM   1665  O   GLU B  66      55.791  20.153  15.875  1.00  0.84           O  
ATOM   1666  CB  GLU B  66      54.722  20.601  12.713  1.00  0.84           C  
ATOM   1667  CG  GLU B  66      55.526  21.926  12.872  1.00  0.84           C  
ATOM   1668  CD  GLU B  66      55.049  22.918  13.945  1.00  0.84           C  
ATOM   1669  OE1 GLU B  66      53.811  23.093  14.145  1.00  0.84           O  
ATOM   1670  OE2 GLU B  66      55.942  23.582  14.527  1.00  0.84           O  
ATOM   1671  N   MET B  67      53.634  19.677  15.563  1.00  0.90           N  
ATOM   1672  CA  MET B  67      53.258  19.904  16.946  1.00  0.90           C  
ATOM   1673  C   MET B  67      53.878  18.910  17.946  1.00  0.90           C  
ATOM   1674  O   MET B  67      54.338  19.295  19.022  1.00  0.90           O  
ATOM   1675  CB  MET B  67      51.722  19.953  17.040  1.00  0.90           C  
ATOM   1676  CG  MET B  67      51.099  21.117  16.246  1.00  0.90           C  
ATOM   1677  SD  MET B  67      49.313  20.951  15.955  1.00  0.90           S  
ATOM   1678  CE  MET B  67      48.822  21.228  17.672  1.00  0.90           C  
ATOM   1679  N   GLU B  68      53.961  17.608  17.565  1.00  0.85           N  
ATOM   1680  CA  GLU B  68      54.568  16.501  18.318  1.00  0.85           C  
ATOM   1681  C   GLU B  68      56.064  16.721  18.601  1.00  0.85           C  
ATOM   1682  O   GLU B  68      56.635  16.186  19.550  1.00  0.85           O  
ATOM   1683  CB  GLU B  68      54.324  15.133  17.610  1.00  0.85           C  
ATOM   1684  CG  GLU B  68      54.752  13.871  18.422  1.00  0.85           C  
ATOM   1685  CD  GLU B  68      53.858  13.524  19.622  1.00  0.85           C  
ATOM   1686  OE1 GLU B  68      52.749  14.104  19.767  1.00  0.85           O  
ATOM   1687  OE2 GLU B  68      54.288  12.629  20.397  1.00  0.85           O  
ATOM   1688  N   GLN B  69      56.747  17.583  17.808  1.00  0.83           N  
ATOM   1689  CA  GLN B  69      58.131  18.000  18.029  1.00  0.83           C  
ATOM   1690  C   GLN B  69      58.358  18.663  19.389  1.00  0.83           C  
ATOM   1691  O   GLN B  69      59.440  18.547  19.969  1.00  0.83           O  
ATOM   1692  CB  GLN B  69      58.632  19.007  16.953  1.00  0.83           C  
ATOM   1693  CG  GLN B  69      58.484  18.573  15.474  1.00  0.83           C  
ATOM   1694  CD  GLN B  69      59.222  17.285  15.135  1.00  0.83           C  
ATOM   1695  OE1 GLN B  69      60.446  17.172  15.257  1.00  0.83           O  
ATOM   1696  NE2 GLN B  69      58.467  16.265  14.671  1.00  0.83           N  
ATOM   1697  N   TYR B  70      57.352  19.403  19.908  1.00  0.87           N  
ATOM   1698  CA  TYR B  70      57.449  20.087  21.183  1.00  0.87           C  
ATOM   1699  C   TYR B  70      56.449  19.647  22.253  1.00  0.87           C  
ATOM   1700  O   TYR B  70      56.667  19.943  23.430  1.00  0.87           O  
ATOM   1701  CB  TYR B  70      57.379  21.630  20.985  1.00  0.87           C  
ATOM   1702  CG  TYR B  70      56.111  22.106  20.322  1.00  0.87           C  
ATOM   1703  CD1 TYR B  70      54.958  22.401  21.071  1.00  0.87           C  
ATOM   1704  CD2 TYR B  70      56.083  22.316  18.936  1.00  0.87           C  
ATOM   1705  CE1 TYR B  70      53.811  22.922  20.445  1.00  0.87           C  
ATOM   1706  CE2 TYR B  70      54.949  22.841  18.316  1.00  0.87           C  
ATOM   1707  CZ  TYR B  70      53.816  23.143  19.063  1.00  0.87           C  
ATOM   1708  OH  TYR B  70      52.725  23.657  18.346  1.00  0.87           O  
ATOM   1709  N   ALA B  71      55.345  18.941  21.937  1.00  0.96           N  
ATOM   1710  CA  ALA B  71      54.422  18.540  22.970  1.00  0.96           C  
ATOM   1711  C   ALA B  71      53.521  17.433  22.479  1.00  0.96           C  
ATOM   1712  O   ALA B  71      53.345  17.288  21.273  1.00  0.96           O  
ATOM   1713  CB  ALA B  71      53.516  19.738  23.321  1.00  0.96           C  
ATOM   1714  N   TYR B  72      52.891  16.669  23.401  1.00  0.95           N  
ATOM   1715  CA  TYR B  72      51.864  15.670  23.127  1.00  0.95           C  
ATOM   1716  C   TYR B  72      50.744  16.229  22.251  1.00  0.95           C  
ATOM   1717  O   TYR B  72      50.096  17.208  22.638  1.00  0.95           O  
ATOM   1718  CB  TYR B  72      51.279  15.176  24.493  1.00  0.95           C  
ATOM   1719  CG  TYR B  72      50.134  14.190  24.357  1.00  0.95           C  
ATOM   1720  CD1 TYR B  72      50.359  12.812  24.224  1.00  0.95           C  
ATOM   1721  CD2 TYR B  72      48.810  14.653  24.291  1.00  0.95           C  
ATOM   1722  CE1 TYR B  72      49.286  11.922  24.037  1.00  0.95           C  
ATOM   1723  CE2 TYR B  72      47.742  13.771  24.099  1.00  0.95           C  
ATOM   1724  CZ  TYR B  72      47.970  12.401  23.983  1.00  0.95           C  
ATOM   1725  OH  TYR B  72      46.872  11.532  23.802  1.00  0.95           O  
ATOM   1726  N   THR B  73      50.477  15.624  21.082  1.00  0.94           N  
ATOM   1727  CA  THR B  73      49.484  16.157  20.160  1.00  0.94           C  
ATOM   1728  C   THR B  73      48.380  15.169  19.880  1.00  0.94           C  
ATOM   1729  O   THR B  73      48.593  13.986  19.637  1.00  0.94           O  
ATOM   1730  CB  THR B  73      50.118  16.605  18.849  1.00  0.94           C  
ATOM   1731  OG1 THR B  73      50.932  17.727  19.079  1.00  0.94           O  
ATOM   1732  CG2 THR B  73      49.112  17.081  17.789  1.00  0.94           C  
ATOM   1733  N   SER B  74      47.125  15.655  19.898  1.00  0.95           N  
ATOM   1734  CA  SER B  74      45.972  14.818  19.646  1.00  0.95           C  
ATOM   1735  C   SER B  74      44.979  15.580  18.802  1.00  0.95           C  
ATOM   1736  O   SER B  74      44.987  16.820  18.771  1.00  0.95           O  
ATOM   1737  CB  SER B  74      45.313  14.343  20.968  1.00  0.95           C  
ATOM   1738  OG  SER B  74      44.263  13.406  20.752  1.00  0.95           O  
ATOM   1739  N   VAL B  75      44.125  14.850  18.060  1.00  0.95           N  
ATOM   1740  CA  VAL B  75      42.931  15.338  17.399  1.00  0.95           C  
ATOM   1741  C   VAL B  75      41.843  15.529  18.425  1.00  0.95           C  
ATOM   1742  O   VAL B  75      41.766  14.841  19.441  1.00  0.95           O  
ATOM   1743  CB  VAL B  75      42.405  14.438  16.269  1.00  0.95           C  
ATOM   1744  CG1 VAL B  75      43.424  14.395  15.110  1.00  0.95           C  
ATOM   1745  CG2 VAL B  75      42.014  13.018  16.750  1.00  0.95           C  
ATOM   1746  N   GLY B  76      40.960  16.506  18.227  1.00  0.95           N  
ATOM   1747  CA  GLY B  76      39.869  16.633  19.155  1.00  0.95           C  
ATOM   1748  C   GLY B  76      38.959  17.736  18.768  1.00  0.95           C  
ATOM   1749  O   GLY B  76      38.900  18.156  17.611  1.00  0.95           O  
ATOM   1750  N   MET B  77      38.217  18.229  19.760  1.00  0.92           N  
ATOM   1751  CA  MET B  77      37.249  19.285  19.595  1.00  0.92           C  
ATOM   1752  C   MET B  77      37.593  20.448  20.493  1.00  0.92           C  
ATOM   1753  O   MET B  77      37.771  20.275  21.702  1.00  0.92           O  
ATOM   1754  CB  MET B  77      35.845  18.760  19.989  1.00  0.92           C  
ATOM   1755  CG  MET B  77      34.683  19.771  19.890  1.00  0.92           C  
ATOM   1756  SD  MET B  77      34.207  20.226  18.199  1.00  0.92           S  
ATOM   1757  CE  MET B  77      33.307  18.672  17.920  1.00  0.92           C  
ATOM   1758  N   ALA B  78      37.657  21.670  19.936  1.00  0.94           N  
ATOM   1759  CA  ALA B  78      37.663  22.898  20.691  1.00  0.94           C  
ATOM   1760  C   ALA B  78      36.210  23.301  20.925  1.00  0.94           C  
ATOM   1761  O   ALA B  78      35.378  23.208  20.016  1.00  0.94           O  
ATOM   1762  CB  ALA B  78      38.424  24.012  19.934  1.00  0.94           C  
ATOM   1763  N   SER B  79      35.852  23.707  22.150  1.00  0.89           N  
ATOM   1764  CA  SER B  79      34.482  24.030  22.542  1.00  0.89           C  
ATOM   1765  C   SER B  79      34.530  24.742  23.854  1.00  0.89           C  
ATOM   1766  O   SER B  79      35.132  24.246  24.804  1.00  0.89           O  
ATOM   1767  CB  SER B  79      33.663  22.697  22.754  1.00  0.89           C  
ATOM   1768  OG  SER B  79      32.371  22.893  23.240  1.00  0.89           O  
ATOM   1769  N   SER B  80      33.960  25.962  23.938  1.00  0.86           N  
ATOM   1770  CA  SER B  80      33.840  26.743  25.172  1.00  0.86           C  
ATOM   1771  C   SER B  80      35.145  26.933  25.954  1.00  0.86           C  
ATOM   1772  O   SER B  80      35.178  26.860  27.185  1.00  0.86           O  
ATOM   1773  CB  SER B  80      32.761  26.149  26.124  1.00  0.86           C  
ATOM   1774  OG  SER B  80      31.428  26.290  25.635  1.00  0.86           O  
ATOM   1775  N   TRP B  81      36.263  27.175  25.246  1.00  0.84           N  
ATOM   1776  CA  TRP B  81      37.613  27.315  25.774  1.00  0.84           C  
ATOM   1777  C   TRP B  81      38.267  26.048  26.338  1.00  0.84           C  
ATOM   1778  O   TRP B  81      39.300  26.104  27.016  1.00  0.84           O  
ATOM   1779  CB  TRP B  81      37.744  28.540  26.716  1.00  0.84           C  
ATOM   1780  CG  TRP B  81      37.784  29.854  25.961  1.00  0.84           C  
ATOM   1781  CD1 TRP B  81      36.783  30.656  25.483  1.00  0.84           C  
ATOM   1782  CD2 TRP B  81      39.015  30.438  25.519  1.00  0.84           C  
ATOM   1783  NE1 TRP B  81      37.320  31.727  24.798  1.00  0.84           N  
ATOM   1784  CE2 TRP B  81      38.691  31.616  24.820  1.00  0.84           C  
ATOM   1785  CE3 TRP B  81      40.331  30.015  25.652  1.00  0.84           C  
ATOM   1786  CZ2 TRP B  81      39.690  32.412  24.276  1.00  0.84           C  
ATOM   1787  CZ3 TRP B  81      41.336  30.810  25.095  1.00  0.84           C  
ATOM   1788  CH2 TRP B  81      41.025  32.001  24.429  1.00  0.84           C  
ATOM   1789  N   GLU B  82      37.728  24.870  25.987  1.00  0.89           N  
ATOM   1790  CA  GLU B  82      38.270  23.574  26.314  1.00  0.89           C  
ATOM   1791  C   GLU B  82      38.603  22.825  25.053  1.00  0.89           C  
ATOM   1792  O   GLU B  82      37.995  23.008  23.996  1.00  0.89           O  
ATOM   1793  CB  GLU B  82      37.273  22.712  27.118  1.00  0.89           C  
ATOM   1794  CG  GLU B  82      36.884  23.358  28.458  1.00  0.89           C  
ATOM   1795  CD  GLU B  82      35.997  22.458  29.301  1.00  0.89           C  
ATOM   1796  OE1 GLU B  82      34.968  21.995  28.773  1.00  0.89           O  
ATOM   1797  OE2 GLU B  82      36.318  22.292  30.508  1.00  0.89           O  
ATOM   1798  N   PHE B  83      39.606  21.949  25.157  1.00  0.92           N  
ATOM   1799  CA  PHE B  83      39.961  20.983  24.163  1.00  0.92           C  
ATOM   1800  C   PHE B  83      39.562  19.645  24.752  1.00  0.92           C  
ATOM   1801  O   PHE B  83      39.980  19.305  25.857  1.00  0.92           O  
ATOM   1802  CB  PHE B  83      41.483  21.035  23.873  1.00  0.92           C  
ATOM   1803  CG  PHE B  83      41.885  19.950  22.921  1.00  0.92           C  
ATOM   1804  CD1 PHE B  83      41.516  20.011  21.572  1.00  0.92           C  
ATOM   1805  CD2 PHE B  83      42.573  18.824  23.391  1.00  0.92           C  
ATOM   1806  CE1 PHE B  83      41.888  18.989  20.691  1.00  0.92           C  
ATOM   1807  CE2 PHE B  83      42.940  17.798  22.517  1.00  0.92           C  
ATOM   1808  CZ  PHE B  83      42.603  17.883  21.164  1.00  0.92           C  
ATOM   1809  N   VAL B  84      38.747  18.876  24.015  1.00  0.93           N  
ATOM   1810  CA  VAL B  84      38.333  17.529  24.357  1.00  0.93           C  
ATOM   1811  C   VAL B  84      39.026  16.599  23.381  1.00  0.93           C  
ATOM   1812  O   VAL B  84      38.818  16.723  22.172  1.00  0.93           O  
ATOM   1813  CB  VAL B  84      36.818  17.353  24.211  1.00  0.93           C  
ATOM   1814  CG1 VAL B  84      36.381  15.909  24.556  1.00  0.93           C  
ATOM   1815  CG2 VAL B  84      36.130  18.367  25.143  1.00  0.93           C  
ATOM   1816  N   GLU B  85      39.878  15.665  23.869  1.00  0.88           N  
ATOM   1817  CA  GLU B  85      40.488  14.608  23.063  1.00  0.88           C  
ATOM   1818  C   GLU B  85      39.465  13.664  22.431  1.00  0.88           C  
ATOM   1819  O   GLU B  85      38.528  13.209  23.099  1.00  0.88           O  
ATOM   1820  CB  GLU B  85      41.518  13.758  23.871  1.00  0.88           C  
ATOM   1821  CG  GLU B  85      42.868  14.477  24.124  1.00  0.88           C  
ATOM   1822  CD  GLU B  85      43.963  13.577  24.698  1.00  0.88           C  
ATOM   1823  OE1 GLU B  85      44.188  13.585  25.937  1.00  0.88           O  
ATOM   1824  OE2 GLU B  85      44.635  12.911  23.868  1.00  0.88           O  
ATOM   1825  N   LEU B  86      39.638  13.342  21.135  1.00  0.91           N  
ATOM   1826  CA  LEU B  86      38.783  12.444  20.379  1.00  0.91           C  
ATOM   1827  C   LEU B  86      39.626  11.304  19.761  1.00  0.91           C  
ATOM   1828  O   LEU B  86      40.876  11.325  19.909  1.00  0.91           O  
ATOM   1829  CB  LEU B  86      38.020  13.170  19.235  1.00  0.91           C  
ATOM   1830  CG  LEU B  86      36.984  14.212  19.712  1.00  0.91           C  
ATOM   1831  CD1 LEU B  86      36.421  15.015  18.528  1.00  0.91           C  
ATOM   1832  CD2 LEU B  86      35.833  13.564  20.494  1.00  0.91           C  
ATOM   1833  OXT LEU B  86      39.011  10.389  19.148  1.00  0.91           O  
TER    1834      LEU B  86                                                      
END   
