# Supplementary material for: A redox switch regulates the assembly and anti-CRISPR activity of AcrIIC1
Source: Nat Commun. 2022 Nov 18;13:7071. doi: 10.1038/s41467-022-34551-8 (PMC9674691; doi:10.1038/s41467-022-34551-8)
Supplement: Supplementary file 5 — Coordinates for the complex of HNH with AcrIIC1-SS [file 41467_2022_34551_MOESM5_ESM.txt]

MODEL     1                                                                     
ATOM      1  N   MET B   1      -8.282  18.487  15.683  1.00 50.44           N  
ATOM      2  CA  MET B   1      -8.865  17.220  15.251  1.00 50.44           C  
ATOM      3  C   MET B   1      -8.011  16.043  15.712  1.00 50.44           C  
ATOM      4  CB  MET B   1      -9.020  17.189  13.730  1.00 50.44           C  
ATOM      5  O   MET B   1      -6.808  16.003  15.448  1.00 50.44           O  
ATOM      6  CG  MET B   1     -10.420  17.538  13.249  1.00 50.44           C  
ATOM      7  SD  MET B   1     -10.567  17.490  11.421  1.00 50.44           S  
ATOM      8  CE  MET B   1     -12.166  18.321  11.207  1.00 50.44           C  
ATOM      9  N   ASN B   2      -8.451  15.749  16.486  1.00 58.36           N  
ATOM     10  CA  ASN B   2      -7.745  14.678  17.181  1.00 58.36           C  
ATOM     11  C   ASN B   2      -7.748  13.386  16.370  1.00 58.36           C  
ATOM     12  CB  ASN B   2      -8.359  14.440  18.563  1.00 58.36           C  
ATOM     13  O   ASN B   2      -8.567  12.497  16.613  1.00 58.36           O  
ATOM     14  CG  ASN B   2      -7.909  15.464  19.586  1.00 58.36           C  
ATOM     15  ND2 ASN B   2      -8.710  15.652  20.628  1.00 58.36           N  
ATOM     16  OD1 ASN B   2      -6.851  16.082  19.441  1.00 58.36           O  
ATOM     17  N   PHE B   3      -7.046  13.394  15.510  1.00 60.41           N  
ATOM     18  CA  PHE B   3      -6.944  12.179  14.710  1.00 60.41           C  
ATOM     19  C   PHE B   3      -5.949  11.205  15.329  1.00 60.41           C  
ATOM     20  CB  PHE B   3      -6.529  12.513  13.274  1.00 60.41           C  
ATOM     21  O   PHE B   3      -5.001  11.620  15.998  1.00 60.41           O  
ATOM     22  CG  PHE B   3      -7.536  13.346  12.528  1.00 60.41           C  
ATOM     23  CD1 PHE B   3      -8.626  12.750  11.905  1.00 60.41           C  
ATOM     24  CD2 PHE B   3      -7.393  14.725  12.450  1.00 60.41           C  
ATOM     25  CE1 PHE B   3      -9.560  13.519  11.214  1.00 60.41           C  
ATOM     26  CE2 PHE B   3      -8.322  15.499  11.761  1.00 60.41           C  
ATOM     27  CZ  PHE B   3      -9.404  14.894  11.143  1.00 60.41           C  
ATOM     28  N   LEU B   4      -6.375  10.014  15.283  1.00 69.25           N  
ATOM     29  CA  LEU B   4      -5.371   8.990  15.550  1.00 69.25           C  
ATOM     30  C   LEU B   4      -4.579   8.663  14.289  1.00 69.25           C  
ATOM     31  CB  LEU B   4      -6.031   7.721  16.095  1.00 69.25           C  
ATOM     32  O   LEU B   4      -5.037   8.932  13.176  1.00 69.25           O  
ATOM     33  CG  LEU B   4      -6.789   7.864  17.416  1.00 69.25           C  
ATOM     34  CD1 LEU B   4      -7.639   6.625  17.677  1.00 69.25           C  
ATOM     35  CD2 LEU B   4      -5.817   8.105  18.567  1.00 69.25           C  
ATOM     36  N   VAL B   5      -3.491   8.422  14.499  1.00 66.52           N  
ATOM     37  CA  VAL B   5      -2.630   8.099  13.366  1.00 66.52           C  
ATOM     38  C   VAL B   5      -2.297   6.609  13.378  1.00 66.52           C  
ATOM     39  CB  VAL B   5      -1.332   8.936  13.383  1.00 66.52           C  
ATOM     40  O   VAL B   5      -1.871   6.070  14.403  1.00 66.52           O  
ATOM     41  CG1 VAL B   5      -0.452   8.594  12.182  1.00 66.52           C  
ATOM     42  CG2 VAL B   5      -1.659  10.428  13.402  1.00 66.52           C  
ATOM     43  N   CYS B   6      -2.759   5.900  12.305  1.00 66.57           N  
ATOM     44  CA  CYS B   6      -2.347   4.509  12.150  1.00 66.57           C  
ATOM     45  C   CYS B   6      -0.828   4.390  12.126  1.00 66.57           C  
ATOM     46  CB  CYS B   6      -2.934   3.915  10.871  1.00 66.57           C  
ATOM     47  O   CYS B   6      -0.170   4.955  11.251  1.00 66.57           O  
ATOM     48  SG  CYS B   6      -2.450   2.200  10.576  1.00 66.57           S  
ATOM     49  N   PRO B   7      -0.416   3.673  12.978  1.00 59.68           N  
ATOM     50  CA  PRO B   7       1.044   3.643  13.097  1.00 59.68           C  
ATOM     51  C   PRO B   7       1.722   3.014  11.882  1.00 59.68           C  
ATOM     52  CB  PRO B   7       1.279   2.798  14.351  1.00 59.68           C  
ATOM     53  O   PRO B   7       2.796   3.460  11.469  1.00 59.68           O  
ATOM     54  CG  PRO B   7      -0.086   2.376  14.788  1.00 59.68           C  
ATOM     55  CD  PRO B   7      -1.101   3.087  13.939  1.00 59.68           C  
ATOM     56  N   LYS B   8       1.078   2.257  11.262  1.00 63.18           N  
ATOM     57  CA  LYS B   8       1.716   1.542  10.160  1.00 63.18           C  
ATOM     58  C   LYS B   8       1.638   2.346   8.866  1.00 63.18           C  
ATOM     59  CB  LYS B   8       1.071   0.170   9.965  1.00 63.18           C  
ATOM     60  O   LYS B   8       2.627   2.461   8.139  1.00 63.18           O  
ATOM     61  CG  LYS B   8       1.409  -0.835  11.057  1.00 63.18           C  
ATOM     62  CD  LYS B   8       0.809  -2.203  10.763  1.00 63.18           C  
ATOM     63  CE  LYS B   8       1.088  -3.191  11.888  1.00 63.18           C  
ATOM     64  NZ  LYS B   8       0.486  -4.529  11.613  1.00 63.18           N  
ATOM     65  N   LEU B   9       0.535   3.025   8.822  1.00 66.22           N  
ATOM     66  CA  LEU B   9       0.305   3.671   7.534  1.00 66.22           C  
ATOM     67  C   LEU B   9       0.429   5.186   7.656  1.00 66.22           C  
ATOM     68  CB  LEU B   9      -1.078   3.303   6.989  1.00 66.22           C  
ATOM     69  O   LEU B   9       0.588   5.883   6.651  1.00 66.22           O  
ATOM     70  CG  LEU B   9      -1.291   1.835   6.617  1.00 66.22           C  
ATOM     71  CD1 LEU B   9      -2.756   1.583   6.274  1.00 66.22           C  
ATOM     72  CD2 LEU B   9      -0.389   1.442   5.452  1.00 66.22           C  
ATOM     73  N   GLY B  10       0.452   5.654   8.784  1.00 73.12           N  
ATOM     74  CA  GLY B  10       0.521   7.088   9.016  1.00 73.12           C  
ATOM     75  C   GLY B  10      -0.727   7.825   8.569  1.00 73.12           C  
ATOM     76  O   GLY B  10      -0.687   9.032   8.323  1.00 73.12           O  
ATOM     77  N   ILE B  11      -1.800   7.145   8.495  1.00 73.24           N  
ATOM     78  CA  ILE B  11      -3.055   7.729   8.034  1.00 73.24           C  
ATOM     79  C   ILE B  11      -3.886   8.179   9.234  1.00 73.24           C  
ATOM     80  CB  ILE B  11      -3.858   6.731   7.170  1.00 73.24           C  
ATOM     81  O   ILE B  11      -4.028   7.440  10.210  1.00 73.24           O  
ATOM     82  CG1 ILE B  11      -3.089   6.395   5.887  1.00 73.24           C  
ATOM     83  CG2 ILE B  11      -5.245   7.294   6.845  1.00 73.24           C  
ATOM     84  CD1 ILE B  11      -3.732   5.299   5.049  1.00 73.24           C  
ATOM     85  N   ASN B  12      -4.374   9.416   9.052  1.00 76.13           N  
ATOM     86  CA  ASN B  12      -5.264   9.920  10.093  1.00 76.13           C  
ATOM     87  C   ASN B  12      -6.640   9.264  10.020  1.00 76.13           C  
ATOM     88  CB  ASN B  12      -5.395  11.441   9.998  1.00 76.13           C  
ATOM     89  O   ASN B  12      -7.202   9.109   8.934  1.00 76.13           O  
ATOM     90  CG  ASN B  12      -4.085  12.158  10.260  1.00 76.13           C  
ATOM     91  ND2 ASN B  12      -3.906  13.315   9.634  1.00 76.13           N  
ATOM     92  OD1 ASN B  12      -3.240  11.674  11.018  1.00 76.13           O  
ATOM     93  N   TYR B  13      -7.036   8.823  11.264  1.00 81.67           N  
ATOM     94  CA  TYR B  13      -8.371   8.236  11.293  1.00 81.67           C  
ATOM     95  C   TYR B  13      -9.087   8.574  12.594  1.00 81.67           C  
ATOM     96  CB  TYR B  13      -8.294   6.716  11.118  1.00 81.67           C  
ATOM     97  O   TYR B  13      -8.455   8.991  13.568  1.00 81.67           O  
ATOM     98  CG  TYR B  13      -7.622   6.007  12.269  1.00 81.67           C  
ATOM     99  CD1 TYR B  13      -6.243   5.809  12.281  1.00 81.67           C  
ATOM    100  CD2 TYR B  13      -8.363   5.532  13.345  1.00 81.67           C  
ATOM    101  CE1 TYR B  13      -5.619   5.154  13.338  1.00 81.67           C  
ATOM    102  CE2 TYR B  13      -7.751   4.875  14.407  1.00 81.67           C  
ATOM    103  OH  TYR B  13      -5.768   4.043  15.444  1.00 81.67           O  
ATOM    104  CZ  TYR B  13      -6.380   4.692  14.395  1.00 81.67           C  
ATOM    105  N   PHE B  14     -10.386   8.566  12.584  1.00 84.28           N  
ATOM    106  CA  PHE B  14     -11.223   8.643  13.775  1.00 84.28           C  
ATOM    107  C   PHE B  14     -11.762   7.267  14.147  1.00 84.28           C  
ATOM    108  CB  PHE B  14     -12.383   9.620  13.556  1.00 84.28           C  
ATOM    109  O   PHE B  14     -12.216   6.517  13.280  1.00 84.28           O  
ATOM    110  CG  PHE B  14     -11.946  11.048  13.369  1.00 84.28           C  
ATOM    111  CD1 PHE B  14     -11.752  11.879  14.466  1.00 84.28           C  
ATOM    112  CD2 PHE B  14     -11.731  11.560  12.096  1.00 84.28           C  
ATOM    113  CE1 PHE B  14     -11.348  13.201  14.297  1.00 84.28           C  
ATOM    114  CE2 PHE B  14     -11.328  12.881  11.919  1.00 84.28           C  
ATOM    115  CZ  PHE B  14     -11.137  13.700  13.020  1.00 84.28           C  
ATOM    116  N   LYS B  15     -11.661   6.932  15.447  1.00 87.50           N  
ATOM    117  CA  LYS B  15     -12.391   5.760  15.921  1.00 87.50           C  
ATOM    118  C   LYS B  15     -13.880   6.063  16.069  1.00 87.50           C  
ATOM    119  CB  LYS B  15     -11.820   5.273  17.253  1.00 87.50           C  
ATOM    120  O   LYS B  15     -14.255   7.123  16.574  1.00 87.50           O  
ATOM    121  CG  LYS B  15     -10.456   4.609  17.137  1.00 87.50           C  
ATOM    122  CD  LYS B  15     -10.030   3.972  18.453  1.00 87.50           C  
ATOM    123  CE  LYS B  15      -8.667   3.303  18.336  1.00 87.50           C  
ATOM    124  NZ  LYS B  15      -8.232   2.701  19.632  1.00 87.50           N  
ATOM    125  N   LEU B  16     -14.632   5.083  15.623  1.00 91.40           N  
ATOM    126  CA  LEU B  16     -16.068   5.343  15.632  1.00 91.40           C  
ATOM    127  C   LEU B  16     -16.722   4.738  16.870  1.00 91.40           C  
ATOM    128  CB  LEU B  16     -16.723   4.780  14.368  1.00 91.40           C  
ATOM    129  O   LEU B  16     -17.752   5.230  17.336  1.00 91.40           O  
ATOM    130  CG  LEU B  16     -16.281   5.401  13.042  1.00 91.40           C  
ATOM    131  CD1 LEU B  16     -16.935   4.673  11.872  1.00 91.40           C  
ATOM    132  CD2 LEU B  16     -16.617   6.888  13.008  1.00 91.40           C  
ATOM    133  N   GLN B  17     -16.080   3.737  17.439  1.00 92.00           N  
ATOM    134  CA  GLN B  17     -16.639   3.066  18.609  1.00 92.00           C  
ATOM    135  C   GLN B  17     -16.731   4.018  19.798  1.00 92.00           C  
ATOM    136  CB  GLN B  17     -15.797   1.844  18.979  1.00 92.00           C  
ATOM    137  O   GLN B  17     -15.888   4.903  19.958  1.00 92.00           O  
ATOM    138  CG  GLN B  17     -15.881   0.710  17.967  1.00 92.00           C  
ATOM    139  CD  GLN B  17     -14.895  -0.407  18.254  1.00 92.00           C  
ATOM    140  NE2 GLN B  17     -15.406  -1.623  18.412  1.00 92.00           N  
ATOM    141  OE1 GLN B  17     -13.683  -0.179  18.333  1.00 92.00           O  
ATOM    142  N   ASN B  18     -17.654   3.989  20.504  1.00 92.98           N  
ATOM    143  CA  ASN B  18     -17.878   4.766  21.718  1.00 92.98           C  
ATOM    144  C   ASN B  18     -18.039   6.252  21.411  1.00 92.98           C  
ATOM    145  CB  ASN B  18     -16.736   4.550  22.713  1.00 92.98           C  
ATOM    146  O   ASN B  18     -17.654   7.102  22.215  1.00 92.98           O  
ATOM    147  CG  ASN B  18     -16.593   3.101  23.133  1.00 92.98           C  
ATOM    148  ND2 ASN B  18     -15.358   2.616  23.181  1.00 92.98           N  
ATOM    149  OD1 ASN B  18     -17.585   2.421  23.411  1.00 92.98           O  
ATOM    150  N   THR B  19     -18.360   6.527  20.200  1.00 94.81           N  
ATOM    151  CA  THR B  19     -18.738   7.874  19.790  1.00 94.81           C  
ATOM    152  C   THR B  19     -20.199   7.916  19.350  1.00 94.81           C  
ATOM    153  CB  THR B  19     -17.840   8.383  18.648  1.00 94.81           C  
ATOM    154  O   THR B  19     -20.799   6.876  19.073  1.00 94.81           O  
ATOM    155  CG2 THR B  19     -16.365   8.175  18.973  1.00 94.81           C  
ATOM    156  OG1 THR B  19     -18.157   7.672  17.445  1.00 94.81           O  
ATOM    157  N   PRO B  20     -20.850   9.076  19.373  1.00 95.77           N  
ATOM    158  CA  PRO B  20     -22.229   9.183  18.890  1.00 95.77           C  
ATOM    159  C   PRO B  20     -22.403   8.630  17.477  1.00 95.77           C  
ATOM    160  CB  PRO B  20     -22.499  10.689  18.924  1.00 95.77           C  
ATOM    161  O   PRO B  20     -23.470   8.110  17.140  1.00 95.77           O  
ATOM    162  CG  PRO B  20     -21.646  11.205  20.038  1.00 95.77           C  
ATOM    163  CD  PRO B  20     -20.338  10.468  20.017  1.00 95.77           C  
ATOM    164  N   ALA B  21     -21.274   8.713  16.706  1.00 95.89           N  
ATOM    165  CA  ALA B  21     -21.340   8.281  15.313  1.00 95.89           C  
ATOM    166  C   ALA B  21     -21.436   6.761  15.214  1.00 95.89           C  
ATOM    167  CB  ALA B  21     -20.123   8.786  14.541  1.00 95.89           C  
ATOM    168  O   ALA B  21     -21.828   6.224  14.176  1.00 95.89           O  
ATOM    169  N   ALA B  22     -21.223   6.014  16.292  1.00 95.54           N  
ATOM    170  CA  ALA B  22     -21.198   4.553  16.294  1.00 95.54           C  
ATOM    171  C   ALA B  22     -22.557   3.981  15.902  1.00 95.54           C  
ATOM    172  CB  ALA B  22     -20.779   4.030  17.666  1.00 95.54           C  
ATOM    173  O   ALA B  22     -22.633   2.946  15.236  1.00 95.54           O  
ATOM    174  N   GLU B  23     -23.640   4.671  16.162  1.00 94.40           N  
ATOM    175  CA  GLU B  23     -24.990   4.181  15.903  1.00 94.40           C  
ATOM    176  C   GLU B  23     -25.317   4.223  14.413  1.00 94.40           C  
ATOM    177  CB  GLU B  23     -26.019   4.996  16.691  1.00 94.40           C  
ATOM    178  O   GLU B  23     -26.237   3.543  13.955  1.00 94.40           O  
ATOM    179  CG  GLU B  23     -26.118   6.449  16.252  1.00 94.40           C  
ATOM    180  CD  GLU B  23     -27.167   7.238  17.020  1.00 94.40           C  
ATOM    181  OE1 GLU B  23     -26.799   8.179  17.758  1.00 94.40           O  
ATOM    182  OE2 GLU B  23     -28.367   6.911  16.883  1.00 94.40           O  
ATOM    183  N   TYR B  24     -24.482   4.943  13.642  1.00 94.75           N  
ATOM    184  CA  TYR B  24     -24.752   5.120  12.220  1.00 94.75           C  
ATOM    185  C   TYR B  24     -23.860   4.215  11.378  1.00 94.75           C  
ATOM    186  CB  TYR B  24     -24.546   6.582  11.810  1.00 94.75           C  
ATOM    187  O   TYR B  24     -24.045   4.105  10.164  1.00 94.75           O  
ATOM    188  CG  TYR B  24     -25.463   7.546  12.523  1.00 94.75           C  
ATOM    189  CD1 TYR B  24     -26.699   7.892  11.980  1.00 94.75           C  
ATOM    190  CD2 TYR B  24     -25.096   8.114  13.738  1.00 94.75           C  
ATOM    191  CE1 TYR B  24     -27.546   8.782  12.632  1.00 94.75           C  
ATOM    192  CE2 TYR B  24     -25.935   9.005  14.398  1.00 94.75           C  
ATOM    193  OH  TYR B  24     -27.991  10.214  14.488  1.00 94.75           O  
ATOM    194  CZ  TYR B  24     -27.156   9.332  13.839  1.00 94.75           C  
ATOM    195  N   TYR B  25     -22.931   3.564  12.070  1.00 93.39           N  
ATOM    196  CA  TYR B  25     -21.954   2.749  11.357  1.00 93.39           C  
ATOM    197  C   TYR B  25     -22.605   1.497  10.781  1.00 93.39           C  
ATOM    198  CB  TYR B  25     -20.800   2.358  12.285  1.00 93.39           C  
ATOM    199  O   TYR B  25     -23.295   0.764  11.494  1.00 93.39           O  
ATOM    200  CG  TYR B  25     -19.739   1.519  11.613  1.00 93.39           C  
ATOM    201  CD1 TYR B  25     -19.607   0.163  11.906  1.00 93.39           C  
ATOM    202  CD2 TYR B  25     -18.867   2.080  10.687  1.00 93.39           C  
ATOM    203  CE1 TYR B  25     -18.630  -0.613  11.291  1.00 93.39           C  
ATOM    204  CE2 TYR B  25     -17.886   1.313  10.067  1.00 93.39           C  
ATOM    205  OH  TYR B  25     -16.807  -0.794   9.763  1.00 93.39           O  
ATOM    206  CZ  TYR B  25     -17.776  -0.030  10.374  1.00 93.39           C  
ATOM    207  N   ARG B  26     -22.392   1.287   9.388  1.00 89.38           N  
ATOM    208  CA  ARG B  26     -23.017   0.163   8.699  1.00 89.38           C  
ATOM    209  C   ARG B  26     -21.982  -0.656   7.936  1.00 89.38           C  
ATOM    210  CB  ARG B  26     -24.105   0.656   7.743  1.00 89.38           C  
ATOM    211  O   ARG B  26     -22.334  -1.456   7.066  1.00 89.38           O  
ATOM    212  CG  ARG B  26     -25.219   1.434   8.425  1.00 89.38           C  
ATOM    213  CD  ARG B  26     -26.325   1.809   7.448  1.00 89.38           C  
ATOM    214  NE  ARG B  26     -26.077   3.105   6.824  1.00 89.38           N  
ATOM    215  NH1 ARG B  26     -28.149   3.248   5.814  1.00 89.38           N  
ATOM    216  NH2 ARG B  26     -26.619   4.933   5.544  1.00 89.38           N  
ATOM    217  CZ  ARG B  26     -26.949   3.759   6.062  1.00 89.38           C  
ATOM    218  N   GLY B  27     -20.808  -0.521   8.251  1.00 88.96           N  
ATOM    219  CA  GLY B  27     -19.736  -1.228   7.569  1.00 88.96           C  
ATOM    220  C   GLY B  27     -18.915  -0.333   6.660  1.00 88.96           C  
ATOM    221  O   GLY B  27     -19.003   0.894   6.743  1.00 88.96           O  
ATOM    222  N   CYS B  28     -18.113  -0.953   5.795  1.00 85.70           N  
ATOM    223  CA  CYS B  28     -17.205  -0.247   4.897  1.00 85.70           C  
ATOM    224  C   CYS B  28     -17.980   0.519   3.832  1.00 85.70           C  
ATOM    225  CB  CYS B  28     -16.239  -1.228   4.232  1.00 85.70           C  
ATOM    226  O   CYS B  28     -18.992   0.033   3.324  1.00 85.70           O  
ATOM    227  SG  CYS B  28     -15.025  -0.435   3.155  1.00 85.70           S  
ATOM    228  N   GLY B  29     -17.484   1.758   3.564  1.00 84.33           N  
ATOM    229  CA  GLY B  29     -18.082   2.549   2.501  1.00 84.33           C  
ATOM    230  C   GLY B  29     -17.739   4.024   2.589  1.00 84.33           C  
ATOM    231  O   GLY B  29     -17.369   4.518   3.656  1.00 84.33           O  
ATOM    232  N   LYS B  30     -17.819   4.757   1.434  1.00 89.77           N  
ATOM    233  CA  LYS B  30     -17.651   6.208   1.417  1.00 89.77           C  
ATOM    234  C   LYS B  30     -18.735   6.896   2.242  1.00 89.77           C  
ATOM    235  CB  LYS B  30     -17.672   6.734  -0.018  1.00 89.77           C  
ATOM    236  O   LYS B  30     -19.906   6.514   2.181  1.00 89.77           O  
ATOM    237  CG  LYS B  30     -16.482   6.291  -0.857  1.00 89.77           C  
ATOM    238  CD  LYS B  30     -16.542   6.874  -2.263  1.00 89.77           C  
ATOM    239  CE  LYS B  30     -15.408   6.352  -3.135  1.00 89.77           C  
ATOM    240  NZ  LYS B  30     -15.490   6.882  -4.528  1.00 89.77           N  
ATOM    241  N   ALA B  31     -18.306   7.871   3.035  1.00 92.40           N  
ATOM    242  CA  ALA B  31     -19.269   8.477   3.951  1.00 92.40           C  
ATOM    243  C   ALA B  31     -18.895   9.923   4.262  1.00 92.40           C  
ATOM    244  CB  ALA B  31     -19.360   7.665   5.241  1.00 92.40           C  
ATOM    245  O   ALA B  31     -17.751  10.334   4.053  1.00 92.40           O  
ATOM    246  N   TRP B  32     -19.969  10.683   4.577  1.00 93.50           N  
ATOM    247  CA  TRP B  32     -19.784  11.955   5.267  1.00 93.50           C  
ATOM    248  C   TRP B  32     -19.871  11.772   6.779  1.00 93.50           C  
ATOM    249  CB  TRP B  32     -20.826  12.976   4.803  1.00 93.50           C  
ATOM    250  O   TRP B  32     -20.694  10.995   7.269  1.00 93.50           O  
ATOM    251  CG  TRP B  32     -20.666  13.403   3.375  1.00 93.50           C  
ATOM    252  CD1 TRP B  32     -19.543  13.291   2.602  1.00 93.50           C  
ATOM    253  CD2 TRP B  32     -21.661  14.017   2.550  1.00 93.50           C  
ATOM    254  CE2 TRP B  32     -21.072  14.249   1.287  1.00 93.50           C  
ATOM    255  CE3 TRP B  32     -22.995  14.392   2.756  1.00 93.50           C  
ATOM    256  NE1 TRP B  32     -19.781  13.798   1.345  1.00 93.50           N  
ATOM    257  CH2 TRP B  32     -23.077  15.198   0.462  1.00 93.50           C  
ATOM    258  CZ2 TRP B  32     -21.774  14.840   0.234  1.00 93.50           C  
ATOM    259  CZ3 TRP B  32     -23.692  14.981   1.707  1.00 93.50           C  
ATOM    260  N   ILE B  33     -18.953  12.524   7.460  1.00 93.51           N  
ATOM    261  CA  ILE B  33     -18.985  12.440   8.916  1.00 93.51           C  
ATOM    262  C   ILE B  33     -19.038  13.844   9.514  1.00 93.51           C  
ATOM    263  CB  ILE B  33     -17.763  11.670   9.464  1.00 93.51           C  
ATOM    264  O   ILE B  33     -18.480  14.787   8.948  1.00 93.51           O  
ATOM    265  CG1 ILE B  33     -17.952  11.358  10.953  1.00 93.51           C  
ATOM    266  CG2 ILE B  33     -16.475  12.464   9.231  1.00 93.51           C  
ATOM    267  CD1 ILE B  33     -16.955  10.349  11.506  1.00 93.51           C  
ATOM    268  N   ALA B  34     -19.830  14.001  10.539  1.00 95.65           N  
ATOM    269  CA  ALA B  34     -19.803  15.230  11.327  1.00 95.65           C  
ATOM    270  C   ALA B  34     -18.897  15.081  12.545  1.00 95.65           C  
ATOM    271  CB  ALA B  34     -21.215  15.614  11.762  1.00 95.65           C  
ATOM    272  O   ALA B  34     -19.016  14.113  13.301  1.00 95.65           O  
ATOM    273  N   ILE B  35     -17.985  15.996  12.656  1.00 93.55           N  
ATOM    274  CA  ILE B  35     -17.039  15.983  13.767  1.00 93.55           C  
ATOM    275  C   ILE B  35     -17.223  17.239  14.616  1.00 93.55           C  
ATOM    276  CB  ILE B  35     -15.581  15.883  13.267  1.00 93.55           C  
ATOM    277  O   ILE B  35     -17.257  18.353  14.087  1.00 93.55           O  
ATOM    278  CG1 ILE B  35     -15.405  14.647  12.378  1.00 93.55           C  
ATOM    279  CG2 ILE B  35     -14.606  15.851  14.448  1.00 93.55           C  
ATOM    280  CD1 ILE B  35     -15.483  13.326  13.131  1.00 93.55           C  
ATOM    281  N   ALA B  36     -17.454  17.122  15.826  1.00 95.62           N  
ATOM    282  CA  ALA B  36     -17.543  18.222  16.783  1.00 95.62           C  
ATOM    283  C   ALA B  36     -16.612  17.994  17.970  1.00 95.62           C  
ATOM    284  CB  ALA B  36     -18.982  18.394  17.264  1.00 95.62           C  
ATOM    285  O   ALA B  36     -16.691  16.960  18.639  1.00 95.62           O  
ATOM    286  N   ASN B  37     -15.730  18.974  18.284  1.00 91.70           N  
ATOM    287  CA  ASN B  37     -14.761  18.910  19.372  1.00 91.70           C  
ATOM    288  C   ASN B  37     -13.928  17.633  19.308  1.00 91.70           C  
ATOM    289  CB  ASN B  37     -15.466  19.016  20.726  1.00 91.70           C  
ATOM    290  O   ASN B  37     -13.637  17.024  20.338  1.00 91.70           O  
ATOM    291  CG  ASN B  37     -16.194  20.334  20.904  1.00 91.70           C  
ATOM    292  ND2 ASN B  37     -17.373  20.283  21.512  1.00 91.70           N  
ATOM    293  OD1 ASN B  37     -15.700  21.389  20.499  1.00 91.70           O  
ATOM    294  N   GLY B  38     -13.576  17.227  18.047  1.00 90.49           N  
ATOM    295  CA  GLY B  38     -12.711  16.078  17.831  1.00 90.49           C  
ATOM    296  C   GLY B  38     -13.431  14.751  17.987  1.00 90.49           C  
ATOM    297  O   GLY B  38     -12.805  13.690  17.935  1.00 90.49           O  
ATOM    298  N   ILE B  39     -14.778  14.744  18.182  1.00 93.06           N  
ATOM    299  CA  ILE B  39     -15.553  13.527  18.396  1.00 93.06           C  
ATOM    300  C   ILE B  39     -16.517  13.317  17.230  1.00 93.06           C  
ATOM    301  CB  ILE B  39     -16.330  13.579  19.731  1.00 93.06           C  
ATOM    302  O   ILE B  39     -17.289  14.215  16.886  1.00 93.06           O  
ATOM    303  CG1 ILE B  39     -15.361  13.765  20.905  1.00 93.06           C  
ATOM    304  CG2 ILE B  39     -17.175  12.315  19.913  1.00 93.06           C  
ATOM    305  CD1 ILE B  39     -16.049  13.998  22.243  1.00 93.06           C  
ATOM    306  N   PRO B  40     -16.461  12.095  16.583  1.00 94.58           N  
ATOM    307  CA  PRO B  40     -17.419  11.784  15.519  1.00 94.58           C  
ATOM    308  C   PRO B  40     -18.864  11.766  16.013  1.00 94.58           C  
ATOM    309  CB  PRO B  40     -16.985  10.392  15.051  1.00 94.58           C  
ATOM    310  O   PRO B  40     -19.181  11.071  16.983  1.00 94.58           O  
ATOM    311  CG  PRO B  40     -15.533  10.310  15.394  1.00 94.58           C  
ATOM    312  CD  PRO B  40     -15.304  11.048  16.681  1.00 94.58           C  
ATOM    313  N   GLN B  41     -19.696  12.607  15.341  1.00 96.55           N  
ATOM    314  CA  GLN B  41     -21.049  12.832  15.838  1.00 96.55           C  
ATOM    315  C   GLN B  41     -22.070  12.033  15.033  1.00 96.55           C  
ATOM    316  CB  GLN B  41     -21.397  14.321  15.795  1.00 96.55           C  
ATOM    317  O   GLN B  41     -23.027  11.495  15.594  1.00 96.55           O  
ATOM    318  CG  GLN B  41     -20.500  15.187  16.669  1.00 96.55           C  
ATOM    319  CD  GLN B  41     -20.626  14.860  18.145  1.00 96.55           C  
ATOM    320  NE2 GLN B  41     -19.494  14.625  18.800  1.00 96.55           N  
ATOM    321  OE1 GLN B  41     -21.733  14.821  18.693  1.00 96.55           O  
ATOM    322  N   ALA B  42     -21.970  11.933  13.753  1.00 96.14           N  
ATOM    323  CA  ALA B  42     -22.928  11.273  12.870  1.00 96.14           C  
ATOM    324  C   ALA B  42     -22.294  10.942  11.522  1.00 96.14           C  
ATOM    325  CB  ALA B  42     -24.162  12.150  12.672  1.00 96.14           C  
ATOM    326  O   ALA B  42     -21.307  11.565  11.124  1.00 96.14           O  
ATOM    327  N   ILE B  43     -22.855   9.894  10.877  1.00 94.80           N  
ATOM    328  CA  ILE B  43     -22.373   9.444   9.576  1.00 94.80           C  
ATOM    329  C   ILE B  43     -23.545   9.321   8.605  1.00 94.80           C  
ATOM    330  CB  ILE B  43     -21.624   8.097   9.685  1.00 94.80           C  
ATOM    331  O   ILE B  43     -24.632   8.882   8.987  1.00 94.80           O  
ATOM    332  CG1 ILE B  43     -20.407   8.236  10.606  1.00 94.80           C  
ATOM    333  CG2 ILE B  43     -21.208   7.595   8.299  1.00 94.80           C  
ATOM    334  CD1 ILE B  43     -19.789   6.907  11.020  1.00 94.80           C  
ATOM    335  N   LYS B  44     -23.305   9.793   7.399  1.00 95.60           N  
ATOM    336  CA  LYS B  44     -24.188   9.500   6.274  1.00 95.60           C  
ATOM    337  C   LYS B  44     -23.416   8.871   5.118  1.00 95.60           C  
ATOM    338  CB  LYS B  44     -24.896  10.771   5.801  1.00 95.60           C  
ATOM    339  O   LYS B  44     -22.444   9.450   4.626  1.00 95.60           O  
ATOM    340  CG  LYS B  44     -25.884  11.340   6.809  1.00 95.60           C  
ATOM    341  CD  LYS B  44     -27.111  10.448   6.953  1.00 95.60           C  
ATOM    342  CE  LYS B  44     -28.145  11.065   7.884  1.00 95.60           C  
ATOM    343  NZ  LYS B  44     -29.341  10.184   8.046  1.00 95.60           N  
ATOM    344  N   TYR B  45     -23.860   7.636   4.762  1.00 93.54           N  
ATOM    345  CA  TYR B  45     -23.190   6.942   3.668  1.00 93.54           C  
ATOM    346  C   TYR B  45     -23.608   7.519   2.320  1.00 93.54           C  
ATOM    347  CB  TYR B  45     -23.499   5.443   3.712  1.00 93.54           C  
ATOM    348  O   TYR B  45     -24.789   7.792   2.094  1.00 93.54           O  
ATOM    349  CG  TYR B  45     -22.706   4.691   4.754  1.00 93.54           C  
ATOM    350  CD1 TYR B  45     -21.620   3.896   4.392  1.00 93.54           C  
ATOM    351  CD2 TYR B  45     -23.041   4.772   6.101  1.00 93.54           C  
ATOM    352  CE1 TYR B  45     -20.888   3.200   5.348  1.00 93.54           C  
ATOM    353  CE2 TYR B  45     -22.316   4.080   7.066  1.00 93.54           C  
ATOM    354  OH  TYR B  45     -20.522   2.611   7.630  1.00 93.54           O  
ATOM    355  CZ  TYR B  45     -21.243   3.298   6.680  1.00 93.54           C  
ATOM    356  N   MET B  46     -22.569   7.720   1.423  1.00 89.02           N  
ATOM    357  CA  MET B  46     -22.754   8.423   0.157  1.00 89.02           C  
ATOM    358  C   MET B  46     -23.528   7.562  -0.835  1.00 89.02           C  
ATOM    359  CB  MET B  46     -21.404   8.823  -0.439  1.00 89.02           C  
ATOM    360  O   MET B  46     -24.180   8.085  -1.741  1.00 89.02           O  
ATOM    361  CG  MET B  46     -20.676   9.895   0.356  1.00 89.02           C  
ATOM    362  SD  MET B  46     -19.065  10.354  -0.394  1.00 89.02           S  
ATOM    363  CE  MET B  46     -19.636  11.394  -1.767  1.00 89.02           C  
ATOM    364  N   ASP B  47     -23.508   6.255  -0.571  1.00 88.44           N  
ATOM    365  CA  ASP B  47     -24.263   5.359  -1.441  1.00 88.44           C  
ATOM    366  C   ASP B  47     -25.764   5.613  -1.321  1.00 88.44           C  
ATOM    367  CB  ASP B  47     -23.948   3.899  -1.111  1.00 88.44           C  
ATOM    368  O   ASP B  47     -26.521   5.345  -2.256  1.00 88.44           O  
ATOM    369  CG  ASP B  47     -22.611   3.440  -1.666  1.00 88.44           C  
ATOM    370  OD1 ASP B  47     -22.168   2.317  -1.342  1.00 88.44           O  
ATOM    371  OD2 ASP B  47     -21.993   4.210  -2.433  1.00 88.44           O  
ATOM    372  N   ASP B  48     -26.252   6.192  -0.260  1.00 86.45           N  
ATOM    373  CA  ASP B  48     -27.669   6.443  -0.013  1.00 86.45           C  
ATOM    374  C   ASP B  48     -28.169   7.625  -0.840  1.00 86.45           C  
ATOM    375  CB  ASP B  48     -27.917   6.698   1.475  1.00 86.45           C  
ATOM    376  O   ASP B  48     -29.375   7.783  -1.040  1.00 86.45           O  
ATOM    377  CG  ASP B  48     -27.621   5.488   2.342  1.00 86.45           C  
ATOM    378  OD1 ASP B  48     -27.275   5.659   3.531  1.00 86.45           O  
ATOM    379  OD2 ASP B  48     -27.732   4.352   1.831  1.00 86.45           O  
ATOM    380  N   PHE B  49     -27.179   8.372  -1.321  1.00 86.45           N  
ATOM    381  CA  PHE B  49     -27.618   9.539  -2.075  1.00 86.45           C  
ATOM    382  C   PHE B  49     -26.728   9.764  -3.292  1.00 86.45           C  
ATOM    383  CB  PHE B  49     -27.616  10.787  -1.186  1.00 86.45           C  
ATOM    384  O   PHE B  49     -26.501  10.905  -3.699  1.00 86.45           O  
ATOM    385  CG  PHE B  49     -26.395  10.910  -0.316  1.00 86.45           C  
ATOM    386  CD1 PHE B  49     -26.392  10.403   0.978  1.00 86.45           C  
ATOM    387  CD2 PHE B  49     -25.249  11.534  -0.791  1.00 86.45           C  
ATOM    388  CE1 PHE B  49     -25.263  10.516   1.786  1.00 86.45           C  
ATOM    389  CE2 PHE B  49     -24.117  11.650   0.010  1.00 86.45           C  
ATOM    390  CZ  PHE B  49     -24.126  11.141   1.299  1.00 86.45           C  
ATOM    391  N   ALA B  50     -26.201   8.749  -3.671  1.00 80.11           N  
ATOM    392  CA  ALA B  50     -25.345   8.829  -4.852  1.00 80.11           C  
ATOM    393  C   ALA B  50     -26.169   9.088  -6.110  1.00 80.11           C  
ATOM    394  CB  ALA B  50     -24.532   7.546  -5.007  1.00 80.11           C  
ATOM    395  O   ALA B  50     -27.262   8.540  -6.267  1.00 80.11           O  
ATOM    396  N   TYR B  51     -25.670   9.957  -6.931  1.00 77.56           N  
ATOM    397  CA  TYR B  51     -26.276  10.288  -8.216  1.00 77.56           C  
ATOM    398  C   TYR B  51     -26.315   9.070  -9.131  1.00 77.56           C  
ATOM    399  CB  TYR B  51     -25.508  11.427  -8.895  1.00 77.56           C  
ATOM    400  O   TYR B  51     -25.320   8.355  -9.266  1.00 77.56           O  
ATOM    401  CG  TYR B  51     -26.048  11.796 -10.255  1.00 77.56           C  
ATOM    402  CD1 TYR B  51     -25.491  11.264 -11.415  1.00 77.56           C  
ATOM    403  CD2 TYR B  51     -27.115  12.679 -10.383  1.00 77.56           C  
ATOM    404  CE1 TYR B  51     -25.984  11.603 -12.671  1.00 77.56           C  
ATOM    405  CE2 TYR B  51     -27.616  13.025 -11.634  1.00 77.56           C  
ATOM    406  OH  TYR B  51     -27.537  12.821 -14.011  1.00 77.56           O  
ATOM    407  CZ  TYR B  51     -27.045  12.482 -12.770  1.00 77.56           C  
ATOM    408  N   ASP B  52     -27.484   8.692  -9.481  1.00 78.90           N  
ATOM    409  CA  ASP B  52     -27.674   7.646 -10.481  1.00 78.90           C  
ATOM    410  C   ASP B  52     -28.232   8.223 -11.780  1.00 78.90           C  
ATOM    411  CB  ASP B  52     -28.604   6.555  -9.948  1.00 78.90           C  
ATOM    412  O   ASP B  52     -29.397   8.624 -11.837  1.00 78.90           O  
ATOM    413  CG  ASP B  52     -28.685   5.345 -10.862  1.00 78.90           C  
ATOM    414  OD1 ASP B  52     -29.135   4.270 -10.412  1.00 78.90           O  
ATOM    415  OD2 ASP B  52     -28.291   5.467 -12.042  1.00 78.90           O  
ATOM    416  N   PRO B  53     -27.360   8.288 -12.781  1.00 79.72           N  
ATOM    417  CA  PRO B  53     -27.774   8.911 -14.040  1.00 79.72           C  
ATOM    418  C   PRO B  53     -28.874   8.127 -14.753  1.00 79.72           C  
ATOM    419  CB  PRO B  53     -26.487   8.921 -14.869  1.00 79.72           C  
ATOM    420  O   PRO B  53     -29.550   8.666 -15.633  1.00 79.72           O  
ATOM    421  CG  PRO B  53     -25.643   7.839 -14.277  1.00 79.72           C  
ATOM    422  CD  PRO B  53     -25.988   7.707 -12.821  1.00 79.72           C  
ATOM    423  N   ASP B  54     -29.298   7.051 -14.382  1.00 80.01           N  
ATOM    424  CA  ASP B  54     -30.273   6.192 -15.047  1.00 80.01           C  
ATOM    425  C   ASP B  54     -31.679   6.435 -14.504  1.00 80.01           C  
ATOM    426  CB  ASP B  54     -29.892   4.719 -14.881  1.00 80.01           C  
ATOM    427  O   ASP B  54     -32.662   5.956 -15.074  1.00 80.01           O  
ATOM    428  CG  ASP B  54     -28.616   4.350 -15.617  1.00 80.01           C  
ATOM    429  OD1 ASP B  54     -27.818   3.545 -15.089  1.00 80.01           O  
ATOM    430  OD2 ASP B  54     -28.404   4.872 -16.733  1.00 80.01           O  
ATOM    431  N   LEU B  55     -31.612   7.132 -13.405  1.00 83.67           N  
ATOM    432  CA  LEU B  55     -32.914   7.431 -12.819  1.00 83.67           C  
ATOM    433  C   LEU B  55     -33.578   8.600 -13.538  1.00 83.67           C  
ATOM    434  CB  LEU B  55     -32.771   7.748 -11.328  1.00 83.67           C  
ATOM    435  O   LEU B  55     -32.900   9.405 -14.181  1.00 83.67           O  
ATOM    436  CG  LEU B  55     -32.345   6.589 -10.426  1.00 83.67           C  
ATOM    437  CD1 LEU B  55     -32.162   7.073  -8.992  1.00 83.67           C  
ATOM    438  CD2 LEU B  55     -33.367   5.459 -10.488  1.00 83.67           C  
ATOM    439  N   GLU B  56     -34.851   8.729 -13.547  1.00 84.94           N  
ATOM    440  CA  GLU B  56     -35.613   9.848 -14.094  1.00 84.94           C  
ATOM    441  C   GLU B  56     -35.290  11.147 -13.361  1.00 84.94           C  
ATOM    442  CB  GLU B  56     -37.115   9.563 -14.021  1.00 84.94           C  
ATOM    443  O   GLU B  56     -34.853  11.123 -12.209  1.00 84.94           O  
ATOM    444  CG  GLU B  56     -37.554   8.360 -14.844  1.00 84.94           C  
ATOM    445  CD  GLU B  56     -37.583   8.635 -16.339  1.00 84.94           C  
ATOM    446  OE1 GLU B  56     -37.257   7.722 -17.131  1.00 84.94           O  
ATOM    447  OE2 GLU B  56     -37.935   9.773 -16.722  1.00 84.94           O  
ATOM    448  N   ALA B  57     -35.511  12.084 -14.080  1.00 87.74           N  
ATOM    449  CA  ALA B  57     -35.187  13.411 -13.563  1.00 87.74           C  
ATOM    450  C   ALA B  57     -35.848  13.649 -12.209  1.00 87.74           C  
ATOM    451  CB  ALA B  57     -35.615  14.488 -14.557  1.00 87.74           C  
ATOM    452  O   ALA B  57     -35.222  14.183 -11.290  1.00 87.74           O  
ATOM    453  N   SER B  58     -37.069  13.160 -12.118  1.00 87.48           N  
ATOM    454  CA  SER B  58     -37.795  13.357 -10.868  1.00 87.48           C  
ATOM    455  C   SER B  58     -37.144  12.587  -9.724  1.00 87.48           C  
ATOM    456  CB  SER B  58     -39.253  12.923 -11.020  1.00 87.48           C  
ATOM    457  O   SER B  58     -37.052  13.091  -8.602  1.00 87.48           O  
ATOM    458  OG  SER B  58     -39.339  11.534 -11.291  1.00 87.48           O  
ATOM    459  N   GLN B  59     -36.736  11.542  -9.953  1.00 85.82           N  
ATOM    460  CA  GLN B  59     -36.046  10.729  -8.957  1.00 85.82           C  
ATOM    461  C   GLN B  59     -34.699  11.341  -8.585  1.00 85.82           C  
ATOM    462  CB  GLN B  59     -35.850   9.301  -9.471  1.00 85.82           C  
ATOM    463  O   GLN B  59     -34.323  11.360  -7.411  1.00 85.82           O  
ATOM    464  CG  GLN B  59     -37.150   8.528  -9.649  1.00 85.82           C  
ATOM    465  CD  GLN B  59     -36.941   7.169 -10.289  1.00 85.82           C  
ATOM    466  NE2 GLN B  59     -37.321   6.113  -9.577  1.00 85.82           N  
ATOM    467  OE1 GLN B  59     -36.443   7.068 -11.415  1.00 85.82           O  
ATOM    468  N   ARG B  60     -34.000  11.876  -9.573  1.00 86.49           N  
ATOM    469  CA  ARG B  60     -32.712  12.516  -9.324  1.00 86.49           C  
ATOM    470  C   ARG B  60     -32.875  13.746  -8.437  1.00 86.49           C  
ATOM    471  CB  ARG B  60     -32.041  12.906 -10.643  1.00 86.49           C  
ATOM    472  O   ARG B  60     -32.034  14.012  -7.575  1.00 86.49           O  
ATOM    473  CG  ARG B  60     -31.491  11.726 -11.426  1.00 86.49           C  
ATOM    474  CD  ARG B  60     -30.670  12.179 -12.626  1.00 86.49           C  
ATOM    475  NE  ARG B  60     -31.523  12.568 -13.746  1.00 86.49           N  
ATOM    476  NH1 ARG B  60     -29.799  13.402 -15.037  1.00 86.49           N  
ATOM    477  NH2 ARG B  60     -31.952  13.454 -15.821  1.00 86.49           N  
ATOM    478  CZ  ARG B  60     -31.089  13.141 -14.865  1.00 86.49           C  
ATOM    479  N   GLU B  61     -33.929  14.435  -8.790  1.00 87.67           N  
ATOM    480  CA  GLU B  61     -34.209  15.611  -7.971  1.00 87.67           C  
ATOM    481  C   GLU B  61     -34.463  15.223  -6.517  1.00 87.67           C  
ATOM    482  CB  GLU B  61     -35.410  16.380  -8.527  1.00 87.67           C  
ATOM    483  O   GLU B  61     -33.997  15.900  -5.598  1.00 87.67           O  
ATOM    484  CG  GLU B  61     -35.621  17.742  -7.882  1.00 87.67           C  
ATOM    485  CD  GLU B  61     -36.709  18.563  -8.556  1.00 87.67           C  
ATOM    486  OE1 GLU B  61     -36.913  19.736  -8.167  1.00 87.67           O  
ATOM    487  OE2 GLU B  61     -37.363  18.030  -9.479  1.00 87.67           O  
ATOM    488  N   GLN B  62     -35.149  14.117  -6.334  1.00 86.65           N  
ATOM    489  CA  GLN B  62     -35.420  13.636  -4.984  1.00 86.65           C  
ATOM    490  C   GLN B  62     -34.129  13.243  -4.271  1.00 86.65           C  
ATOM    491  CB  GLN B  62     -36.382  12.448  -5.020  1.00 86.65           C  
ATOM    492  O   GLN B  62     -33.982  13.475  -3.069  1.00 86.65           O  
ATOM    493  CG  GLN B  62     -37.820  12.830  -5.344  1.00 86.65           C  
ATOM    494  CD  GLN B  62     -38.753  11.635  -5.375  1.00 86.65           C  
ATOM    495  NE2 GLN B  62     -40.013  11.875  -5.720  1.00 86.65           N  
ATOM    496  OE1 GLN B  62     -38.344  10.504  -5.093  1.00 86.65           O  
ATOM    497  N   PHE B  63     -33.163  12.763  -4.950  1.00 85.91           N  
ATOM    498  CA  PHE B  63     -31.868  12.404  -4.384  1.00 85.91           C  
ATOM    499  C   PHE B  63     -31.103  13.649  -3.949  1.00 85.91           C  
ATOM    500  CB  PHE B  63     -31.039  11.606  -5.395  1.00 85.91           C  
ATOM    501  O   PHE B  63     -30.451  13.649  -2.903  1.00 85.91           O  
ATOM    502  CG  PHE B  63     -31.440  10.160  -5.502  1.00 85.91           C  
ATOM    503  CD1 PHE B  63     -31.101   9.255  -4.503  1.00 85.91           C  
ATOM    504  CD2 PHE B  63     -32.158   9.705  -6.600  1.00 85.91           C  
ATOM    505  CE1 PHE B  63     -31.471   7.915  -4.599  1.00 85.91           C  
ATOM    506  CE2 PHE B  63     -32.531   8.367  -6.703  1.00 85.91           C  
ATOM    507  CZ  PHE B  63     -32.185   7.474  -5.702  1.00 85.91           C  
ATOM    508  N   GLY B  64     -31.196  14.551  -4.792  1.00 89.80           N  
ATOM    509  CA  GLY B  64     -30.559  15.811  -4.441  1.00 89.80           C  
ATOM    510  C   GLY B  64     -31.121  16.431  -3.176  1.00 89.80           C  
ATOM    511  O   GLY B  64     -30.371  16.959  -2.351  1.00 89.80           O  
ATOM    512  N   VAL B  65     -32.421  16.341  -3.056  1.00 92.63           N  
ATOM    513  CA  VAL B  65     -33.089  16.868  -1.871  1.00 92.63           C  
ATOM    514  C   VAL B  65     -32.638  16.093  -0.635  1.00 92.63           C  
ATOM    515  CB  VAL B  65     -34.626  16.803  -2.009  1.00 92.63           C  
ATOM    516  O   VAL B  65     -32.288  16.689   0.386  1.00 92.63           O  
ATOM    517  CG1 VAL B  65     -35.303  17.167  -0.689  1.00 92.63           C  
ATOM    518  CG2 VAL B  65     -35.100  17.727  -3.129  1.00 92.63           C  
ATOM    519  N   TYR B  66     -32.656  14.815  -0.809  1.00 90.74           N  
ATOM    520  CA  TYR B  66     -32.220  13.978   0.304  1.00 90.74           C  
ATOM    521  C   TYR B  66     -30.765  14.261   0.661  1.00 90.74           C  
ATOM    522  CB  TYR B  66     -32.395  12.495  -0.037  1.00 90.74           C  
ATOM    523  O   TYR B  66     -30.413  14.340   1.840  1.00 90.74           O  
ATOM    524  CG  TYR B  66     -31.968  11.563   1.071  1.00 90.74           C  
ATOM    525  CD1 TYR B  66     -30.859  10.734   0.921  1.00 90.74           C  
ATOM    526  CD2 TYR B  66     -32.673  11.509   2.268  1.00 90.74           C  
ATOM    527  CE1 TYR B  66     -30.463   9.871   1.938  1.00 90.74           C  
ATOM    528  CE2 TYR B  66     -32.286  10.651   3.292  1.00 90.74           C  
ATOM    529  OH  TYR B  66     -30.794   8.986   4.129  1.00 90.74           O  
ATOM    530  CZ  TYR B  66     -31.182   9.838   3.119  1.00 90.74           C  
ATOM    531  N   ARG B  67     -29.933  14.379  -0.379  1.00 93.04           N  
ATOM    532  CA  ARG B  67     -28.523  14.694  -0.169  1.00 93.04           C  
ATOM    533  C   ARG B  67     -28.363  15.989   0.620  1.00 93.04           C  
ATOM    534  CB  ARG B  67     -27.791  14.803  -1.509  1.00 93.04           C  
ATOM    535  O   ARG B  67     -27.568  16.055   1.560  1.00 93.04           O  
ATOM    536  CG  ARG B  67     -26.287  14.976  -1.376  1.00 93.04           C  
ATOM    537  CD  ARG B  67     -25.607  15.064  -2.736  1.00 93.04           C  
ATOM    538  NE  ARG B  67     -24.170  15.287  -2.606  1.00 93.04           N  
ATOM    539  NH1 ARG B  67     -23.582  13.095  -3.039  1.00 93.04           N  
ATOM    540  NH2 ARG B  67     -21.961  14.659  -2.614  1.00 93.04           N  
ATOM    541  CZ  ARG B  67     -23.241  14.347  -2.753  1.00 93.04           C  
ATOM    542  N   GLN B  68     -29.057  16.979   0.257  1.00 93.64           N  
ATOM    543  CA  GLN B  68     -28.989  18.260   0.952  1.00 93.64           C  
ATOM    544  C   GLN B  68     -29.478  18.132   2.392  1.00 93.64           C  
ATOM    545  CB  GLN B  68     -29.809  19.317   0.211  1.00 93.64           C  
ATOM    546  O   GLN B  68     -28.914  18.744   3.301  1.00 93.64           O  
ATOM    547  CG  GLN B  68     -29.624  20.729   0.751  1.00 93.64           C  
ATOM    548  CD  GLN B  68     -28.185  21.204   0.672  1.00 93.64           C  
ATOM    549  NE2 GLN B  68     -27.644  21.649   1.801  1.00 93.64           N  
ATOM    550  OE1 GLN B  68     -27.564  21.170  -0.396  1.00 93.64           O  
ATOM    551  N   LYS B  69     -30.520  17.395   2.583  1.00 94.38           N  
ATOM    552  CA  LYS B  69     -31.015  17.147   3.934  1.00 94.38           C  
ATOM    553  C   LYS B  69     -29.948  16.477   4.796  1.00 94.38           C  
ATOM    554  CB  LYS B  69     -32.275  16.282   3.894  1.00 94.38           C  
ATOM    555  O   LYS B  69     -29.794  16.811   5.973  1.00 94.38           O  
ATOM    556  CG  LYS B  69     -33.519  17.021   3.425  1.00 94.38           C  
ATOM    557  CD  LYS B  69     -34.751  16.126   3.467  1.00 94.38           C  
ATOM    558  CE  LYS B  69     -35.990  16.854   2.963  1.00 94.38           C  
ATOM    559  NZ  LYS B  69     -37.182  15.956   2.921  1.00 94.38           N  
ATOM    560  N   CYS B  70     -29.283  15.514   4.207  1.00 93.52           N  
ATOM    561  CA  CYS B  70     -28.198  14.843   4.913  1.00 93.52           C  
ATOM    562  C   CYS B  70     -27.105  15.831   5.301  1.00 93.52           C  
ATOM    563  CB  CYS B  70     -27.607  13.727   4.052  1.00 93.52           C  
ATOM    564  O   CYS B  70     -26.629  15.822   6.437  1.00 93.52           O  
ATOM    565  SG  CYS B  70     -28.709  12.312   3.837  1.00 93.52           S  
ATOM    566  N   ARG B  71     -26.754  16.666   4.403  1.00 93.90           N  
ATOM    567  CA  ARG B  71     -25.731  17.674   4.658  1.00 93.90           C  
ATOM    568  C   ARG B  71     -26.170  18.632   5.760  1.00 93.90           C  
ATOM    569  CB  ARG B  71     -25.415  18.455   3.380  1.00 93.90           C  
ATOM    570  O   ARG B  71     -25.376  18.985   6.635  1.00 93.90           O  
ATOM    571  CG  ARG B  71     -24.449  17.743   2.446  1.00 93.90           C  
ATOM    572  CD  ARG B  71     -23.936  18.669   1.353  1.00 93.90           C  
ATOM    573  NE  ARG B  71     -24.448  18.288   0.039  1.00 93.90           N  
ATOM    574  NH1 ARG B  71     -22.623  16.987  -0.523  1.00 93.90           N  
ATOM    575  NH2 ARG B  71     -24.370  17.215  -1.990  1.00 93.90           N  
ATOM    576  CZ  ARG B  71     -23.812  17.498  -0.821  1.00 93.90           C  
ATOM    577  N   ASP B  72     -27.420  19.053   5.648  1.00 95.27           N  
ATOM    578  CA  ASP B  72     -27.950  19.966   6.656  1.00 95.27           C  
ATOM    579  C   ASP B  72     -27.920  19.329   8.044  1.00 95.27           C  
ATOM    580  CB  ASP B  72     -29.378  20.387   6.302  1.00 95.27           C  
ATOM    581  O   ASP B  72     -27.541  19.976   9.022  1.00 95.27           O  
ATOM    582  CG  ASP B  72     -29.444  21.292   5.084  1.00 95.27           C  
ATOM    583  OD1 ASP B  72     -30.544  21.474   4.519  1.00 95.27           O  
ATOM    584  OD2 ASP B  72     -28.386  21.824   4.684  1.00 95.27           O  
ATOM    585  N   TYR B  73     -28.359  18.108   8.072  1.00 95.57           N  
ATOM    586  CA  TYR B  73     -28.342  17.391   9.342  1.00 95.57           C  
ATOM    587  C   TYR B  73     -26.927  17.307   9.901  1.00 95.57           C  
ATOM    588  CB  TYR B  73     -28.921  15.983   9.174  1.00 95.57           C  
ATOM    589  O   TYR B  73     -26.689  17.653  11.061  1.00 95.57           O  
ATOM    590  CG  TYR B  73     -28.775  15.116  10.400  1.00 95.57           C  
ATOM    591  CD1 TYR B  73     -27.876  14.052  10.421  1.00 95.57           C  
ATOM    592  CD2 TYR B  73     -29.535  15.358  11.539  1.00 95.57           C  
ATOM    593  CE1 TYR B  73     -27.739  13.248  11.549  1.00 95.57           C  
ATOM    594  CE2 TYR B  73     -29.406  14.561  12.672  1.00 95.57           C  
ATOM    595  OH  TYR B  73     -28.375  12.719  13.786  1.00 95.57           O  
ATOM    596  CZ  TYR B  73     -28.507  13.511  12.668  1.00 95.57           C  
ATOM    597  N   LEU B  74     -25.953  16.909   9.095  1.00 95.95           N  
ATOM    598  CA  LEU B  74     -24.574  16.748   9.544  1.00 95.95           C  
ATOM    599  C   LEU B  74     -23.980  18.088   9.966  1.00 95.95           C  
ATOM    600  CB  LEU B  74     -23.719  16.123   8.438  1.00 95.95           C  
ATOM    601  O   LEU B  74     -23.258  18.166  10.963  1.00 95.95           O  
ATOM    602  CG  LEU B  74     -23.982  14.648   8.131  1.00 95.95           C  
ATOM    603  CD1 LEU B  74     -23.103  14.183   6.974  1.00 95.95           C  
ATOM    604  CD2 LEU B  74     -23.741  13.792   9.369  1.00 95.95           C  
ATOM    605  N   SER B  75     -24.244  19.142   9.192  1.00 95.12           N  
ATOM    606  CA  SER B  75     -23.707  20.464   9.501  1.00 95.12           C  
ATOM    607  C   SER B  75     -24.230  20.974  10.840  1.00 95.12           C  
ATOM    608  CB  SER B  75     -24.060  21.458   8.395  1.00 95.12           C  
ATOM    609  O   SER B  75     -23.562  21.758  11.516  1.00 95.12           O  
ATOM    610  OG  SER B  75     -23.399  21.122   7.187  1.00 95.12           O  
ATOM    611  N   SER B  76     -25.436  20.438  11.275  1.00 96.18           N  
ATOM    612  CA  SER B  76     -25.991  20.817  12.570  1.00 96.18           C  
ATOM    613  C   SER B  76     -25.264  20.113  13.711  1.00 96.18           C  
ATOM    614  CB  SER B  76     -27.484  20.492  12.630  1.00 96.18           C  
ATOM    615  O   SER B  76     -25.338  20.547  14.863  1.00 96.18           O  
ATOM    616  OG  SER B  76     -27.689  19.102  12.818  1.00 96.18           O  
ATOM    617  N   LYS B  77     -24.593  19.045  13.422  1.00 94.88           N  
ATOM    618  CA  LYS B  77     -23.926  18.237  14.440  1.00 94.88           C  
ATOM    619  C   LYS B  77     -22.453  18.616  14.564  1.00 94.88           C  
ATOM    620  CB  LYS B  77     -24.058  16.748  14.114  1.00 94.88           C  
ATOM    621  O   LYS B  77     -21.822  18.347  15.589  1.00 94.88           O  
ATOM    622  CG  LYS B  77     -25.491  16.237  14.126  1.00 94.88           C  
ATOM    623  CD  LYS B  77     -26.059  16.196  15.540  1.00 94.88           C  
ATOM    624  CE  LYS B  77     -27.428  15.532  15.574  1.00 94.88           C  
ATOM    625  NZ  LYS B  77     -28.008  15.530  16.951  1.00 94.88           N  
ATOM    626  N   GLY B  78     -21.837  19.175  13.440  1.00 94.05           N  
ATOM    627  CA  GLY B  78     -20.428  19.533  13.426  1.00 94.05           C  
ATOM    628  C   GLY B  78     -19.885  19.765  12.029  1.00 94.05           C  
ATOM    629  O   GLY B  78     -20.652  19.882  11.071  1.00 94.05           O  
ATOM    630  N   ARG B  79     -18.605  19.924  12.022  1.00 93.56           N  
ATOM    631  CA  ARG B  79     -17.930  20.102  10.740  1.00 93.56           C  
ATOM    632  C   ARG B  79     -18.002  18.829   9.903  1.00 93.56           C  
ATOM    633  CB  ARG B  79     -16.471  20.509  10.952  1.00 93.56           C  
ATOM    634  O   ARG B  79     -17.734  17.735  10.404  1.00 93.56           O  
ATOM    635  CG  ARG B  79     -15.708  20.763   9.662  1.00 93.56           C  
ATOM    636  CD  ARG B  79     -14.257  21.137   9.928  1.00 93.56           C  
ATOM    637  NE  ARG B  79     -13.493  21.251   8.689  1.00 93.56           N  
ATOM    638  NH1 ARG B  79     -11.446  21.499   9.730  1.00 93.56           N  
ATOM    639  NH2 ARG B  79     -11.582  21.512   7.442  1.00 93.56           N  
ATOM    640  CZ  ARG B  79     -12.176  21.420   8.623  1.00 93.56           C  
ATOM    641  N   ILE B  80     -18.337  18.996   8.630  1.00 93.62           N  
ATOM    642  CA  ILE B  80     -18.527  17.845   7.754  1.00 93.62           C  
ATOM    643  C   ILE B  80     -17.217  17.519   7.039  1.00 93.62           C  
ATOM    644  CB  ILE B  80     -19.652  18.097   6.725  1.00 93.62           C  
ATOM    645  O   ILE B  80     -16.548  18.415   6.519  1.00 93.62           O  
ATOM    646  CG1 ILE B  80     -20.975  18.389   7.442  1.00 93.62           C  
ATOM    647  CG2 ILE B  80     -19.794  16.902   5.778  1.00 93.62           C  
ATOM    648  CD1 ILE B  80     -22.102  18.813   6.510  1.00 93.62           C  
ATOM    649  N   GLU B  81     -16.868  16.231   7.046  1.00 91.61           N  
ATOM    650  CA  GLU B  81     -15.750  15.702   6.271  1.00 91.61           C  
ATOM    651  C   GLU B  81     -16.183  14.514   5.417  1.00 91.61           C  
ATOM    652  CB  GLU B  81     -14.600  15.294   7.195  1.00 91.61           C  
ATOM    653  O   GLU B  81     -17.051  13.737   5.820  1.00 91.61           O  
ATOM    654  CG  GLU B  81     -14.073  16.430   8.060  1.00 91.61           C  
ATOM    655  CD  GLU B  81     -13.191  17.406   7.297  1.00 91.61           C  
ATOM    656  OE1 GLU B  81     -12.870  18.487   7.840  1.00 91.61           O  
ATOM    657  OE2 GLU B  81     -12.819  17.087   6.145  1.00 91.61           O  
ATOM    658  N   SER B  82     -15.626  14.498   4.268  1.00 89.98           N  
ATOM    659  CA  SER B  82     -15.826  13.348   3.392  1.00 89.98           C  
ATOM    660  C   SER B  82     -14.681  12.350   3.520  1.00 89.98           C  
ATOM    661  CB  SER B  82     -15.960  13.799   1.937  1.00 89.98           C  
ATOM    662  O   SER B  82     -13.514  12.742   3.591  1.00 89.98           O  
ATOM    663  OG  SER B  82     -16.190  12.690   1.085  1.00 89.98           O  
ATOM    664  N   GLY B  83     -15.090  11.079   3.609  1.00 89.67           N  
ATOM    665  CA  GLY B  83     -14.079  10.040   3.731  1.00 89.67           C  
ATOM    666  C   GLY B  83     -14.645   8.639   3.599  1.00 89.67           C  
ATOM    667  O   GLY B  83     -15.593   8.415   2.843  1.00 89.67           O  
ATOM    668  N   HIS B  84     -13.967   7.667   4.229  1.00 85.94           N  
ATOM    669  CA  HIS B  84     -14.314   6.254   4.130  1.00 85.94           C  
ATOM    670  C   HIS B  84     -14.403   5.610   5.509  1.00 85.94           C  
ATOM    671  CB  HIS B  84     -13.291   5.510   3.269  1.00 85.94           C  
ATOM    672  O   HIS B  84     -13.596   5.910   6.392  1.00 85.94           O  
ATOM    673  CG  HIS B  84     -13.422   5.791   1.806  1.00 85.94           C  
ATOM    674  CD2 HIS B  84     -14.004   5.079   0.812  1.00 85.94           C  
ATOM    675  ND1 HIS B  84     -12.910   6.927   1.218  1.00 85.94           N  
ATOM    676  CE1 HIS B  84     -13.174   6.902  -0.078  1.00 85.94           C  
ATOM    677  NE2 HIS B  84     -13.836   5.791  -0.350  1.00 85.94           N  
ATOM    678  N   CYS B  85     -15.461   4.771   5.716  1.00 89.17           N  
ATOM    679  CA  CYS B  85     -15.580   3.967   6.927  1.00 89.17           C  
ATOM    680  C   CYS B  85     -15.054   2.555   6.698  1.00 89.17           C  
ATOM    681  CB  CYS B  85     -17.035   3.909   7.391  1.00 89.17           C  
ATOM    682  O   CYS B  85     -15.280   1.968   5.638  1.00 89.17           O  
ATOM    683  SG  CYS B  85     -17.702   5.510   7.898  1.00 89.17           S  
ATOM    684  N   SER B  86     -14.195   2.139   7.561  1.00 85.48           N  
ATOM    685  CA  SER B  86     -13.732   0.755   7.585  1.00 85.48           C  
ATOM    686  C   SER B  86     -13.252   0.357   8.977  1.00 85.48           C  
ATOM    687  CB  SER B  86     -12.608   0.547   6.570  1.00 85.48           C  
ATOM    688  O   SER B  86     -12.627   1.158   9.676  1.00 85.48           O  
ATOM    689  OG  SER B  86     -12.158  -0.796   6.585  1.00 85.48           O  
ATOM    690  N   CYS B  87     -13.776  -0.820   9.338  1.00 82.09           N  
ATOM    691  CA  CYS B  87     -13.295  -1.429  10.574  1.00 82.09           C  
ATOM    692  C   CYS B  87     -13.488  -0.486  11.756  1.00 82.09           C  
ATOM    693  CB  CYS B  87     -11.820  -1.807  10.447  1.00 82.09           C  
ATOM    694  O   CYS B  87     -12.572  -0.294  12.558  1.00 82.09           O  
ATOM    695  SG  CYS B  87     -11.490  -3.029   9.158  1.00 82.09           S  
ATOM    696  N   TRP B  88     -14.680   0.055  11.826  1.00 90.56           N  
ATOM    697  CA  TRP B  88     -15.103   0.936  12.910  1.00 90.56           C  
ATOM    698  C   TRP B  88     -14.189   2.153  13.009  1.00 90.56           C  
ATOM    699  CB  TRP B  88     -15.117   0.183  14.242  1.00 90.56           C  
ATOM    700  O   TRP B  88     -13.952   2.672  14.103  1.00 90.56           O  
ATOM    701  CG  TRP B  88     -16.214  -0.832  14.357  1.00 90.56           C  
ATOM    702  CD1 TRP B  88     -16.146  -2.159  14.034  1.00 90.56           C  
ATOM    703  CD2 TRP B  88     -17.547  -0.600  14.822  1.00 90.56           C  
ATOM    704  CE2 TRP B  88     -18.233  -1.833  14.756  1.00 90.56           C  
ATOM    705  CE3 TRP B  88     -18.228   0.531  15.291  1.00 90.56           C  
ATOM    706  NE1 TRP B  88     -17.357  -2.767  14.272  1.00 90.56           N  
ATOM    707  CH2 TRP B  88     -20.212  -0.843  15.595  1.00 90.56           C  
ATOM    708  CZ2 TRP B  88     -19.570  -1.965  15.141  1.00 90.56           C  
ATOM    709  CZ3 TRP B  88     -19.558   0.397  15.673  1.00 90.56           C  
ATOM    710  N   GLU B  89     -13.585   2.466  11.787  1.00 86.97           N  
ATOM    711  CA  GLU B  89     -12.762   3.663  11.640  1.00 86.97           C  
ATOM    712  C   GLU B  89     -13.232   4.516  10.465  1.00 86.97           C  
ATOM    713  CB  GLU B  89     -11.289   3.286  11.461  1.00 86.97           C  
ATOM    714  O   GLU B  89     -13.880   4.011   9.546  1.00 86.97           O  
ATOM    715  CG  GLU B  89     -10.706   2.509  12.633  1.00 86.97           C  
ATOM    716  CD  GLU B  89      -9.349   1.895  12.329  1.00 86.97           C  
ATOM    717  OE1 GLU B  89      -8.671   1.425  13.271  1.00 86.97           O  
ATOM    718  OE2 GLU B  89      -8.960   1.884  11.140  1.00 86.97           O  
ATOM    719  N   PHE B  90     -13.021   5.843  10.648  1.00 87.36           N  
ATOM    720  CA  PHE B  90     -13.253   6.789   9.563  1.00 87.36           C  
ATOM    721  C   PHE B  90     -11.962   7.507   9.185  1.00 87.36           C  
ATOM    722  CB  PHE B  90     -14.325   7.810   9.958  1.00 87.36           C  
ATOM    723  O   PHE B  90     -11.227   7.973  10.058  1.00 87.36           O  
ATOM    724  CG  PHE B  90     -14.629   8.818   8.882  1.00 87.36           C  
ATOM    725  CD1 PHE B  90     -13.939  10.023   8.825  1.00 87.36           C  
ATOM    726  CD2 PHE B  90     -15.604   8.560   7.928  1.00 87.36           C  
ATOM    727  CE1 PHE B  90     -14.219  10.958   7.831  1.00 87.36           C  
ATOM    728  CE2 PHE B  90     -15.889   9.489   6.932  1.00 87.36           C  
ATOM    729  CZ  PHE B  90     -15.196  10.688   6.886  1.00 87.36           C  
ATOM    730  N   THR B  91     -11.681   7.511   7.846  1.00 86.38           N  
ATOM    731  CA  THR B  91     -10.504   8.230   7.371  1.00 86.38           C  
ATOM    732  C   THR B  91     -10.845   9.080   6.150  1.00 86.38           C  
ATOM    733  CB  THR B  91      -9.360   7.261   7.022  1.00 86.38           C  
ATOM    734  O   THR B  91     -11.701   8.706   5.347  1.00 86.38           O  
ATOM    735  CG2 THR B  91      -9.792   6.262   5.953  1.00 86.38           C  
ATOM    736  OG1 THR B  91      -8.239   8.009   6.536  1.00 86.38           O  
ATOM    737  N   THR B  92     -10.183  10.216   6.095  1.00 84.37           N  
ATOM    738  CA  THR B  92     -10.377  11.092   4.945  1.00 84.37           C  
ATOM    739  C   THR B  92      -9.377  10.763   3.840  1.00 84.37           C  
ATOM    740  CB  THR B  92     -10.238  12.574   5.341  1.00 84.37           C  
ATOM    741  O   THR B  92      -9.435  11.339   2.751  1.00 84.37           O  
ATOM    742  CG2 THR B  92     -11.315  12.978   6.342  1.00 84.37           C  
ATOM    743  OG1 THR B  92      -8.950  12.786   5.931  1.00 84.37           O  
ATOM    744  N   ASN B  93      -8.480   9.883   4.162  1.00 77.19           N  
ATOM    745  CA  ASN B  93      -7.487   9.516   3.158  1.00 77.19           C  
ATOM    746  C   ASN B  93      -8.081   8.601   2.091  1.00 77.19           C  
ATOM    747  CB  ASN B  93      -6.279   8.847   3.817  1.00 77.19           C  
ATOM    748  O   ASN B  93      -8.618   7.538   2.406  1.00 77.19           O  
ATOM    749  CG  ASN B  93      -5.112   8.679   2.864  1.00 77.19           C  
ATOM    750  ND2 ASN B  93      -3.985   9.299   3.191  1.00 77.19           N  
ATOM    751  OD1 ASN B  93      -5.224   7.998   1.841  1.00 77.19           O  
ATOM    752  N   ALA B  94      -7.926   8.948   0.910  1.00 73.79           N  
ATOM    753  CA  ALA B  94      -8.559   8.262  -0.214  1.00 73.79           C  
ATOM    754  C   ALA B  94      -7.953   6.877  -0.422  1.00 73.79           C  
ATOM    755  CB  ALA B  94      -8.427   9.094  -1.487  1.00 73.79           C  
ATOM    756  O   ALA B  94      -8.580   6.003  -1.025  1.00 73.79           O  
ATOM    757  N   TYR B  95      -6.791   6.599   0.174  1.00 77.99           N  
ATOM    758  CA  TYR B  95      -6.076   5.372  -0.159  1.00 77.99           C  
ATOM    759  C   TYR B  95      -6.086   4.399   1.014  1.00 77.99           C  
ATOM    760  CB  TYR B  95      -4.632   5.684  -0.566  1.00 77.99           C  
ATOM    761  O   TYR B  95      -5.427   3.358   0.970  1.00 77.99           O  
ATOM    762  CG  TYR B  95      -4.521   6.512  -1.823  1.00 77.99           C  
ATOM    763  CD1 TYR B  95      -4.739   5.944  -3.076  1.00 77.99           C  
ATOM    764  CD2 TYR B  95      -4.198   7.863  -1.761  1.00 77.99           C  
ATOM    765  CE1 TYR B  95      -4.636   6.702  -4.238  1.00 77.99           C  
ATOM    766  CE2 TYR B  95      -4.092   8.632  -2.916  1.00 77.99           C  
ATOM    767  OH  TYR B  95      -4.210   8.799  -5.294  1.00 77.99           O  
ATOM    768  CZ  TYR B  95      -4.313   8.043  -4.148  1.00 77.99           C  
ATOM    769  N   TYR B  96      -6.855   4.660   1.937  1.00 73.88           N  
ATOM    770  CA  TYR B  96      -6.839   3.875   3.166  1.00 73.88           C  
ATOM    771  C   TYR B  96      -7.199   2.420   2.890  1.00 73.88           C  
ATOM    772  CB  TYR B  96      -7.808   4.466   4.195  1.00 73.88           C  
ATOM    773  O   TYR B  96      -6.463   1.508   3.273  1.00 73.88           O  
ATOM    774  CG  TYR B  96      -7.880   3.682   5.482  1.00 73.88           C  
ATOM    775  CD1 TYR B  96      -8.923   2.790   5.720  1.00 73.88           C  
ATOM    776  CD2 TYR B  96      -6.906   3.832   6.463  1.00 73.88           C  
ATOM    777  CE1 TYR B  96      -8.995   2.067   6.906  1.00 73.88           C  
ATOM    778  CE2 TYR B  96      -6.967   3.114   7.653  1.00 73.88           C  
ATOM    779  OH  TYR B  96      -8.079   1.521   9.041  1.00 73.88           O  
ATOM    780  CZ  TYR B  96      -8.013   2.235   7.865  1.00 73.88           C  
ATOM    781  N   CYS B  97      -8.216   2.201   2.252  1.00 76.37           N  
ATOM    782  CA  CYS B  97      -8.680   0.838   2.019  1.00 76.37           C  
ATOM    783  C   CYS B  97      -7.680   0.059   1.173  1.00 76.37           C  
ATOM    784  CB  CYS B  97     -10.045   0.847   1.332  1.00 76.37           C  
ATOM    785  O   CYS B  97      -7.380  -1.099   1.469  1.00 76.37           O  
ATOM    786  SG  CYS B  97     -11.388   1.431   2.389  1.00 76.37           S  
ATOM    787  N   GLU B  98      -7.192   0.720   0.203  1.00 76.64           N  
ATOM    788  CA  GLU B  98      -6.195   0.088  -0.654  1.00 76.64           C  
ATOM    789  C   GLU B  98      -4.936  -0.266   0.132  1.00 76.64           C  
ATOM    790  CB  GLU B  98      -5.841   1.001  -1.831  1.00 76.64           C  
ATOM    791  O   GLU B  98      -4.363  -1.342  -0.056  1.00 76.64           O  
ATOM    792  CG  GLU B  98      -6.947   1.122  -2.870  1.00 76.64           C  
ATOM    793  CD  GLU B  98      -7.875   2.301  -2.623  1.00 76.64           C  
ATOM    794  OE1 GLU B  98      -8.721   2.600  -3.496  1.00 76.64           O  
ATOM    795  OE2 GLU B  98      -7.753   2.931  -1.549  1.00 76.64           O  
ATOM    796  N   ALA B  99      -4.583   0.622   1.014  1.00 76.28           N  
ATOM    797  CA  ALA B  99      -3.391   0.393   1.827  1.00 76.28           C  
ATOM    798  C   ALA B  99      -3.601  -0.769   2.793  1.00 76.28           C  
ATOM    799  CB  ALA B  99      -3.019   1.659   2.594  1.00 76.28           C  
ATOM    800  O   ALA B  99      -2.721  -1.617   2.956  1.00 76.28           O  
ATOM    801  N   GLU B 100      -4.733  -0.925   3.263  1.00 74.82           N  
ATOM    802  CA  GLU B 100      -5.035  -2.017   4.185  1.00 74.82           C  
ATOM    803  C   GLU B 100      -5.020  -3.364   3.468  1.00 74.82           C  
ATOM    804  CB  GLU B 100      -6.391  -1.794   4.857  1.00 74.82           C  
ATOM    805  O   GLU B 100      -4.475  -4.342   3.984  1.00 74.82           O  
ATOM    806  CG  GLU B 100      -6.344  -0.827   6.031  1.00 74.82           C  
ATOM    807  CD  GLU B 100      -7.560  -0.925   6.939  1.00 74.82           C  
ATOM    808  OE1 GLU B 100      -7.430  -0.669   8.157  1.00 74.82           O  
ATOM    809  OE2 GLU B 100      -8.652  -1.261   6.427  1.00 74.82           O  
ATOM    810  N   SER B 101      -5.614  -3.277   2.377  1.00 77.26           N  
ATOM    811  CA  SER B 101      -5.642  -4.510   1.597  1.00 77.26           C  
ATOM    812  C   SER B 101      -4.236  -4.933   1.183  1.00 77.26           C  
ATOM    813  CB  SER B 101      -6.518  -4.339   0.355  1.00 77.26           C  
ATOM    814  O   SER B 101      -3.890  -6.114   1.262  1.00 77.26           O  
ATOM    815  OG  SER B 101      -7.866  -4.097   0.720  1.00 77.26           O  
ATOM    816  N   LEU B 102      -3.479  -3.981   0.835  1.00 78.41           N  
ATOM    817  CA  LEU B 102      -2.105  -4.263   0.435  1.00 78.41           C  
ATOM    818  C   LEU B 102      -1.278  -4.737   1.625  1.00 78.41           C  
ATOM    819  CB  LEU B 102      -1.461  -3.021  -0.186  1.00 78.41           C  
ATOM    820  O   LEU B 102      -0.519  -5.703   1.515  1.00 78.41           O  
ATOM    821  CG  LEU B 102      -0.056  -3.201  -0.763  1.00 78.41           C  
ATOM    822  CD1 LEU B 102      -0.084  -4.179  -1.933  1.00 78.41           C  
ATOM    823  CD2 LEU B 102       0.522  -1.858  -1.196  1.00 78.41           C  
ATOM    824  N   LEU B 103      -1.438  -4.170   2.674  1.00 77.23           N  
ATOM    825  CA  LEU B 103      -0.718  -4.568   3.879  1.00 77.23           C  
ATOM    826  C   LEU B 103      -1.109  -5.980   4.303  1.00 77.23           C  
ATOM    827  CB  LEU B 103      -0.996  -3.585   5.019  1.00 77.23           C  
ATOM    828  O   LEU B 103      -0.255  -6.768   4.715  1.00 77.23           O  
ATOM    829  CG  LEU B 103      -0.217  -2.269   4.984  1.00 77.23           C  
ATOM    830  CD1 LEU B 103      -0.757  -1.304   6.034  1.00 77.23           C  
ATOM    831  CD2 LEU B 103       1.272  -2.523   5.199  1.00 77.23           C  
ATOM    832  N   ALA B 104      -2.353  -6.253   4.176  1.00 77.71           N  
ATOM    833  CA  ALA B 104      -2.811  -7.606   4.482  1.00 77.71           C  
ATOM    834  C   ALA B 104      -2.161  -8.628   3.555  1.00 77.71           C  
ATOM    835  CB  ALA B 104      -4.332  -7.689   4.378  1.00 77.71           C  
ATOM    836  O   ALA B 104      -1.758  -9.708   3.995  1.00 77.71           O  
ATOM    837  N   ALA B 105      -2.058  -8.231   2.315  1.00 77.69           N  
ATOM    838  CA  ALA B 105      -1.421  -9.109   1.337  1.00 77.69           C  
ATOM    839  C   ALA B 105       0.061  -9.294   1.649  1.00 77.69           C  
ATOM    840  CB  ALA B 105      -1.599  -8.552  -0.073  1.00 77.69           C  
ATOM    841  O   ALA B 105       0.582 -10.410   1.581  1.00 77.69           O  
ATOM    842  N   ILE B 106       0.685  -8.370   2.080  1.00 79.32           N  
ATOM    843  CA  ILE B 106       2.098  -8.400   2.438  1.00 79.32           C  
ATOM    844  C   ILE B 106       2.303  -9.293   3.661  1.00 79.32           C  
ATOM    845  CB  ILE B 106       2.642  -6.980   2.715  1.00 79.32           C  
ATOM    846  O   ILE B 106       3.216 -10.121   3.687  1.00 79.32           O  
ATOM    847  CG1 ILE B 106       2.761  -6.190   1.406  1.00 79.32           C  
ATOM    848  CG2 ILE B 106       3.990  -7.049   3.438  1.00 79.32           C  
ATOM    849  CD1 ILE B 106       3.003  -4.700   1.603  1.00 79.32           C  
ATOM    850  N   GLU B 107       1.488  -9.196   4.533  1.00 78.15           N  
ATOM    851  CA  GLU B 107       1.584  -9.980   5.760  1.00 78.15           C  
ATOM    852  C   GLU B 107       1.335 -11.461   5.490  1.00 78.15           C  
ATOM    853  CB  GLU B 107       0.593  -9.463   6.808  1.00 78.15           C  
ATOM    854  O   GLU B 107       2.020 -12.322   6.046  1.00 78.15           O  
ATOM    855  CG  GLU B 107       1.008  -8.147   7.449  1.00 78.15           C  
ATOM    856  CD  GLU B 107      -0.054  -7.568   8.370  1.00 78.15           C  
ATOM    857  OE1 GLU B 107       0.229  -6.569   9.070  1.00 78.15           O  
ATOM    858  OE2 GLU B 107      -1.178  -8.118   8.393  1.00 78.15           O  
ATOM    859  N   SER B 108       0.435 -11.654   4.633  1.00 78.85           N  
ATOM    860  CA  SER B 108       0.155 -13.034   4.249  1.00 78.85           C  
ATOM    861  C   SER B 108       1.351 -13.664   3.543  1.00 78.85           C  
ATOM    862  CB  SER B 108      -1.075 -13.101   3.344  1.00 78.85           C  
ATOM    863  O   SER B 108       1.700 -14.816   3.810  1.00 78.85           O  
ATOM    864  OG  SER B 108      -1.377 -14.443   3.004  1.00 78.85           O  
ATOM    865  N   GLU B 109       1.953 -12.896   2.704  1.00 78.42           N  
ATOM    866  CA  GLU B 109       3.139 -13.384   2.007  1.00 78.42           C  
ATOM    867  C   GLU B 109       4.300 -13.596   2.974  1.00 78.42           C  
ATOM    868  CB  GLU B 109       3.549 -12.412   0.897  1.00 78.42           C  
ATOM    869  O   GLU B 109       5.032 -14.582   2.867  1.00 78.42           O  
ATOM    870  CG  GLU B 109       4.660 -12.937  -0.000  1.00 78.42           C  
ATOM    871  CD  GLU B 109       4.957 -12.028  -1.182  1.00 78.42           C  
ATOM    872  OE1 GLU B 109       5.795 -12.396  -2.036  1.00 78.42           O  
ATOM    873  OE2 GLU B 109       4.347 -10.938  -1.254  1.00 78.42           O  
ATOM    874  N   ARG B 110       4.477 -12.738   3.864  1.00 74.81           N  
ATOM    875  CA  ARG B 110       5.513 -12.867   4.884  1.00 74.81           C  
ATOM    876  C   ARG B 110       5.312 -14.133   5.711  1.00 74.81           C  
ATOM    877  CB  ARG B 110       5.523 -11.640   5.798  1.00 74.81           C  
ATOM    878  O   ARG B 110       6.264 -14.875   5.962  1.00 74.81           O  
ATOM    879  CG  ARG B 110       6.641 -11.650   6.829  1.00 74.81           C  
ATOM    880  CD  ARG B 110       6.496 -10.511   7.828  1.00 74.81           C  
ATOM    881  NE  ARG B 110       6.631  -9.207   7.184  1.00 74.81           N  
ATOM    882  NH1 ARG B 110       8.534  -8.601   8.344  1.00 74.81           N  
ATOM    883  NH2 ARG B 110       7.625  -7.173   6.799  1.00 74.81           N  
ATOM    884  CZ  ARG B 110       7.596  -8.330   7.444  1.00 74.81           C  
ATOM    885  N   GLU B 111       4.115 -14.405   6.055  1.00 75.77           N  
ATOM    886  CA  GLU B 111       3.788 -15.582   6.854  1.00 75.77           C  
ATOM    887  C   GLU B 111       4.037 -16.867   6.070  1.00 75.77           C  
ATOM    888  CB  GLU B 111       2.332 -15.526   7.324  1.00 75.77           C  
ATOM    889  O   GLU B 111       4.569 -17.838   6.612  1.00 75.77           O  
ATOM    890  CG  GLU B 111       2.086 -14.527   8.445  1.00 75.77           C  
ATOM    891  CD  GLU B 111       0.622 -14.413   8.837  1.00 75.77           C  
ATOM    892  OE1 GLU B 111       0.296 -13.612   9.743  1.00 75.77           O  
ATOM    893  OE2 GLU B 111      -0.207 -15.132   8.235  1.00 75.77           O  
ATOM    894  N   TYR B 112       3.659 -16.724   4.848  1.00 76.39           N  
ATOM    895  CA  TYR B 112       3.904 -17.869   3.977  1.00 76.39           C  
ATOM    896  C   TYR B 112       5.396 -18.164   3.873  1.00 76.39           C  
ATOM    897  CB  TYR B 112       3.322 -17.618   2.583  1.00 76.39           C  
ATOM    898  O   TYR B 112       5.816 -19.318   3.985  1.00 76.39           O  
ATOM    899  CG  TYR B 112       3.577 -18.742   1.608  1.00 76.39           C  
ATOM    900  CD1 TYR B 112       4.625 -18.672   0.692  1.00 76.39           C  
ATOM    901  CD2 TYR B 112       2.771 -19.875   1.600  1.00 76.39           C  
ATOM    902  CE1 TYR B 112       4.862 -19.705  -0.209  1.00 76.39           C  
ATOM    903  CE2 TYR B 112       2.999 -20.914   0.703  1.00 76.39           C  
ATOM    904  OH  TYR B 112       4.275 -21.845  -1.086  1.00 76.39           O  
ATOM    905  CZ  TYR B 112       4.045 -20.820  -0.196  1.00 76.39           C  
ATOM    906  N   MET B 113       6.183 -17.216   3.632  1.00 73.29           N  
ATOM    907  CA  MET B 113       7.627 -17.374   3.482  1.00 73.29           C  
ATOM    908  C   MET B 113       8.259 -17.858   4.782  1.00 73.29           C  
ATOM    909  CB  MET B 113       8.270 -16.057   3.046  1.00 73.29           C  
ATOM    910  O   MET B 113       9.161 -18.698   4.764  1.00 73.29           O  
ATOM    911  CG  MET B 113       7.895 -15.628   1.637  1.00 73.29           C  
ATOM    912  SD  MET B 113       8.414 -16.848   0.369  1.00 73.29           S  
ATOM    913  CE  MET B 113      10.210 -16.587   0.390  1.00 73.29           C  
ATOM    914  N   GLU B 114       7.796 -17.386   5.901  1.00 71.71           N  
ATOM    915  CA  GLU B 114       8.315 -17.786   7.205  1.00 71.71           C  
ATOM    916  C   GLU B 114       8.002 -19.250   7.498  1.00 71.71           C  
ATOM    917  CB  GLU B 114       7.741 -16.894   8.309  1.00 71.71           C  
ATOM    918  O   GLU B 114       8.819 -19.958   8.092  1.00 71.71           O  
ATOM    919  CG  GLU B 114       8.342 -15.496   8.346  1.00 71.71           C  
ATOM    920  CD  GLU B 114       7.676 -14.584   9.364  1.00 71.71           C  
ATOM    921  OE1 GLU B 114       8.128 -13.428   9.530  1.00 71.71           O  
ATOM    922  OE2 GLU B 114       6.696 -15.028  10.001  1.00 71.71           O  
ATOM    923  N   LEU B 115       6.896 -19.613   6.848  1.00 75.75           N  
ATOM    924  CA  LEU B 115       6.474 -20.985   7.105  1.00 75.75           C  
ATOM    925  C   LEU B 115       7.137 -21.950   6.127  1.00 75.75           C  
ATOM    926  CB  LEU B 115       4.951 -21.106   7.005  1.00 75.75           C  
ATOM    927  O   LEU B 115       7.303 -23.133   6.432  1.00 75.75           O  
ATOM    928  CG  LEU B 115       4.145 -20.473   8.140  1.00 75.75           C  
ATOM    929  CD1 LEU B 115       2.660 -20.457   7.792  1.00 75.75           C  
ATOM    930  CD2 LEU B 115       4.385 -21.219   9.448  1.00 75.75           C  
ATOM    931  N   ASN B 116       7.535 -21.452   5.073  1.00 69.41           N  
ATOM    932  CA  ASN B 116       8.033 -22.329   4.019  1.00 69.41           C  
ATOM    933  C   ASN B 116       9.535 -22.158   3.812  1.00 69.41           C  
ATOM    934  CB  ASN B 116       7.284 -22.074   2.710  1.00 69.41           C  
ATOM    935  O   ASN B 116      10.121 -22.790   2.930  1.00 69.41           O  
ATOM    936  CG  ASN B 116       5.849 -22.562   2.754  1.00 69.41           C  
ATOM    937  ND2 ASN B 116       4.915 -21.639   2.955  1.00 69.41           N  
ATOM    938  OD1 ASN B 116       5.582 -23.758   2.609  1.00 69.41           O  
ATOM    939  N   THR B 117       9.993 -21.317   4.566  1.00 50.60           N  
ATOM    940  CA  THR B 117      11.450 -21.255   4.574  1.00 50.60           C  
ATOM    941  C   THR B 117      12.002 -21.652   5.940  1.00 50.60           C  
ATOM    942  CB  THR B 117      11.951 -19.846   4.205  1.00 50.60           C  
ATOM    943  O   THR B 117      13.079 -22.244   6.032  1.00 50.60           O  
ATOM    944  CG2 THR B 117      13.406 -19.880   3.751  1.00 50.60           C  
ATOM    945  OG1 THR B 117      11.143 -19.320   3.144  1.00 50.60           O  
TER     946      THR B 117                                                      
ATOM    947  N   MET C   1      19.059 -15.670   7.417  1.00 49.96           N  
ATOM    948  CA  MET C   1      18.955 -14.610   6.418  1.00 49.96           C  
ATOM    949  C   MET C   1      18.664 -13.266   7.078  1.00 49.96           C  
ATOM    950  CB  MET C   1      17.864 -14.938   5.397  1.00 49.96           C  
ATOM    951  O   MET C   1      17.712 -13.142   7.850  1.00 49.96           O  
ATOM    952  CG  MET C   1      18.382 -15.632   4.148  1.00 49.96           C  
ATOM    953  SD  MET C   1      17.045 -16.012   2.949  1.00 49.96           S  
ATOM    954  CE  MET C   1      17.924 -17.146   1.839  1.00 49.96           C  
ATOM    955  N   ASN C   2      19.509 -12.852   7.140  1.00 58.17           N  
ATOM    956  CA  ASN C   2      19.496 -11.575   7.846  1.00 58.17           C  
ATOM    957  C   ASN C   2      18.720 -10.514   7.072  1.00 58.17           C  
ATOM    958  CB  ASN C   2      20.924 -11.097   8.117  1.00 58.17           C  
ATOM    959  O   ASN C   2      19.314  -9.691   6.372  1.00 58.17           O  
ATOM    960  CG  ASN C   2      21.582 -11.841   9.262  1.00 58.17           C  
ATOM    961  ND2 ASN C   2      22.909 -11.881   9.258  1.00 58.17           N  
ATOM    962  OD1 ASN C   2      20.903 -12.377  10.142  1.00 58.17           O  
ATOM    963  N   PHE C   3      17.593 -10.665   7.091  1.00 59.78           N  
ATOM    964  CA  PHE C   3      16.769  -9.663   6.424  1.00 59.78           C  
ATOM    965  C   PHE C   3      16.519  -8.472   7.340  1.00 59.78           C  
ATOM    966  CB  PHE C   3      15.436 -10.272   5.978  1.00 59.78           C  
ATOM    967  O   PHE C   3      16.498  -8.617   8.564  1.00 59.78           O  
ATOM    968  CG  PHE C   3      15.579 -11.357   4.945  1.00 59.78           C  
ATOM    969  CD1 PHE C   3      15.708 -11.040   3.598  1.00 59.78           C  
ATOM    970  CD2 PHE C   3      15.586 -12.693   5.321  1.00 59.78           C  
ATOM    971  CE1 PHE C   3      15.840 -12.042   2.639  1.00 59.78           C  
ATOM    972  CE2 PHE C   3      15.718 -13.700   4.369  1.00 59.78           C  
ATOM    973  CZ  PHE C   3      15.844 -13.373   3.029  1.00 59.78           C  
ATOM    974  N   LEU C   4      16.603  -7.358   6.718  1.00 68.45           N  
ATOM    975  CA  LEU C   4      16.064  -6.199   7.422  1.00 68.45           C  
ATOM    976  C   LEU C   4      14.556  -6.092   7.218  1.00 68.45           C  
ATOM    977  CB  LEU C   4      16.747  -4.915   6.943  1.00 68.45           C  
ATOM    978  O   LEU C   4      14.013  -6.656   6.265  1.00 68.45           O  
ATOM    979  CG  LEU C   4      18.258  -4.827   7.168  1.00 68.45           C  
ATOM    980  CD1 LEU C   4      18.842  -3.654   6.388  1.00 68.45           C  
ATOM    981  CD2 LEU C   4      18.570  -4.695   8.655  1.00 68.45           C  
ATOM    982  N   VAL C   5      14.013  -5.681   8.147  1.00 66.23           N  
ATOM    983  CA  VAL C   5      12.562  -5.542   8.072  1.00 66.23           C  
ATOM    984  C   VAL C   5      12.188  -4.063   7.990  1.00 66.23           C  
ATOM    985  CB  VAL C   5      11.865  -6.202   9.283  1.00 66.23           C  
ATOM    986  O   VAL C   5      12.651  -3.254   8.797  1.00 66.23           O  
ATOM    987  CG1 VAL C   5      10.348  -6.052   9.180  1.00 66.23           C  
ATOM    988  CG2 VAL C   5      12.255  -7.675   9.384  1.00 66.23           C  
ATOM    989  N   CYS C   6      11.551  -3.694   6.838  1.00 66.77           N  
ATOM    990  CA  CYS C   6      11.012  -2.342   6.741  1.00 66.77           C  
ATOM    991  C   CYS C   6      10.036  -2.061   7.877  1.00 66.77           C  
ATOM    992  CB  CYS C   6      10.315  -2.138   5.396  1.00 66.77           C  
ATOM    993  O   CYS C   6       9.014  -2.738   8.005  1.00 66.77           O  
ATOM    994  SG  CYS C   6       9.580  -0.500   5.198  1.00 66.77           S  
ATOM    995  N   PRO C   7      10.364  -1.108   8.529  1.00 59.53           N  
ATOM    996  CA  PRO C   7       9.542  -0.889   9.722  1.00 59.53           C  
ATOM    997  C   PRO C   7       8.108  -0.489   9.385  1.00 59.53           C  
ATOM    998  CB  PRO C   7      10.270   0.247  10.447  1.00 59.53           C  
ATOM    999  O   PRO C   7       7.172  -0.881  10.087  1.00 59.53           O  
ATOM   1000  CG  PRO C   7      11.384   0.634   9.529  1.00 59.53           C  
ATOM   1001  CD  PRO C   7      11.485  -0.395   8.440  1.00 59.53           C  
ATOM   1002  N   LYS C   8       7.949   0.021   8.320  1.00 62.97           N  
ATOM   1003  CA  LYS C   8       6.618   0.525   7.995  1.00 62.97           C  
ATOM   1004  C   LYS C   8       5.758  -0.564   7.359  1.00 62.97           C  
ATOM   1005  CB  LYS C   8       6.714   1.731   7.060  1.00 62.97           C  
ATOM   1006  O   LYS C   8       4.594  -0.736   7.726  1.00 62.97           O  
ATOM   1007  CG  LYS C   8       7.232   2.995   7.730  1.00 62.97           C  
ATOM   1008  CD  LYS C   8       7.227   4.178   6.771  1.00 62.97           C  
ATOM   1009  CE  LYS C   8       7.808   5.427   7.420  1.00 62.97           C  
ATOM   1010  NZ  LYS C   8       7.824   6.585   6.477  1.00 62.97           N  
ATOM   1011  N   LEU C   9       6.502  -1.341   6.643  1.00 65.82           N  
ATOM   1012  CA  LEU C   9       5.722  -2.291   5.858  1.00 65.82           C  
ATOM   1013  C   LEU C   9       5.909  -3.712   6.380  1.00 65.82           C  
ATOM   1014  CB  LEU C   9       6.120  -2.221   4.381  1.00 65.82           C  
ATOM   1015  O   LEU C   9       5.109  -4.600   6.077  1.00 65.82           O  
ATOM   1016  CG  LEU C   9       5.798  -0.915   3.654  1.00 65.82           C  
ATOM   1017  CD1 LEU C   9       6.419  -0.918   2.261  1.00 65.82           C  
ATOM   1018  CD2 LEU C   9       4.290  -0.706   3.572  1.00 65.82           C  
ATOM   1019  N   GLY C  10       6.830  -3.890   7.165  1.00 72.72           N  
ATOM   1020  CA  GLY C  10       7.127  -5.213   7.692  1.00 72.72           C  
ATOM   1021  C   GLY C  10       7.645  -6.173   6.637  1.00 72.72           C  
ATOM   1022  O   GLY C  10       7.575  -7.391   6.811  1.00 72.72           O  
ATOM   1023  N   ILE C  11       8.184  -5.671   5.604  1.00 72.92           N  
ATOM   1024  CA  ILE C  11       8.675  -6.487   4.499  1.00 72.92           C  
ATOM   1025  C   ILE C  11      10.174  -6.729   4.663  1.00 72.92           C  
ATOM   1026  CB  ILE C  11       8.387  -5.822   3.134  1.00 72.92           C  
ATOM   1027  O   ILE C  11      10.931  -5.801   4.955  1.00 72.92           O  
ATOM   1028  CG1 ILE C  11       6.876  -5.721   2.898  1.00 72.92           C  
ATOM   1029  CG2 ILE C  11       9.068  -6.597   2.001  1.00 72.92           C  
ATOM   1030  CD1 ILE C  11       6.495  -4.932   1.653  1.00 72.92           C  
ATOM   1031  N   ASN C  12      10.476  -8.023   4.464  1.00 75.76           N  
ATOM   1032  CA  ASN C  12      11.893  -8.366   4.506  1.00 75.76           C  
ATOM   1033  C   ASN C  12      12.620  -7.903   3.247  1.00 75.76           C  
ATOM   1034  CB  ASN C  12      12.076  -9.873   4.701  1.00 75.76           C  
ATOM   1035  O   ASN C  12      12.111  -8.065   2.136  1.00 75.76           O  
ATOM   1036  CG  ASN C  12      11.534 -10.360   6.031  1.00 75.76           C  
ATOM   1037  ND2 ASN C  12      11.045 -11.594   6.056  1.00 75.76           N  
ATOM   1038  OD1 ASN C  12      11.554  -9.632   7.027  1.00 75.76           O  
ATOM   1039  N   TYR C  13      13.779  -7.232   3.571  1.00 81.54           N  
ATOM   1040  CA  TYR C  13      14.567  -6.810   2.419  1.00 81.54           C  
ATOM   1041  C   TYR C  13      16.059  -6.911   2.712  1.00 81.54           C  
ATOM   1042  CB  TYR C  13      14.210  -5.375   2.018  1.00 81.54           C  
ATOM   1043  O   TYR C  13      16.465  -7.009   3.873  1.00 81.54           O  
ATOM   1044  CG  TYR C  13      14.593  -4.343   3.051  1.00 81.54           C  
ATOM   1045  CD1 TYR C  13      13.710  -3.984   4.067  1.00 81.54           C  
ATOM   1046  CD2 TYR C  13      15.838  -3.725   3.013  1.00 81.54           C  
ATOM   1047  CE1 TYR C  13      14.059  -3.032   5.019  1.00 81.54           C  
ATOM   1048  CE2 TYR C  13      16.197  -2.772   3.960  1.00 81.54           C  
ATOM   1049  OH  TYR C  13      15.653  -1.490   5.898  1.00 81.54           O  
ATOM   1050  CZ  TYR C  13      15.303  -2.433   4.958  1.00 81.54           C  
ATOM   1051  N   PHE C  14      16.857  -7.061   1.701  1.00 84.06           N  
ATOM   1052  CA  PHE C  14      18.309  -6.945   1.772  1.00 84.06           C  
ATOM   1053  C   PHE C  14      18.769  -5.587   1.255  1.00 84.06           C  
ATOM   1054  CB  PHE C  14      18.979  -8.066   0.972  1.00 84.06           C  
ATOM   1055  O   PHE C  14      18.292  -5.117   0.220  1.00 84.06           O  
ATOM   1056  CG  PHE C  14      18.732  -9.442   1.530  1.00 84.06           C  
ATOM   1057  CD1 PHE C  14      19.559  -9.966   2.516  1.00 84.06           C  
ATOM   1058  CD2 PHE C  14      17.672 -10.211   1.068  1.00 84.06           C  
ATOM   1059  CE1 PHE C  14      19.332 -11.239   3.034  1.00 84.06           C  
ATOM   1060  CE2 PHE C  14      17.439 -11.484   1.582  1.00 84.06           C  
ATOM   1061  CZ  PHE C  14      18.271 -11.996   2.564  1.00 84.06           C  
ATOM   1062  N   LYS C  15      19.664  -4.942   2.032  1.00 87.33           N  
ATOM   1063  CA  LYS C  15      20.348  -3.781   1.471  1.00 87.33           C  
ATOM   1064  C   LYS C  15      21.422  -4.205   0.473  1.00 87.33           C  
ATOM   1065  CB  LYS C  15      20.969  -2.934   2.582  1.00 87.33           C  
ATOM   1066  O   LYS C  15      22.175  -5.148   0.727  1.00 87.33           O  
ATOM   1067  CG  LYS C  15      19.954  -2.165   3.415  1.00 87.33           C  
ATOM   1068  CD  LYS C  15      20.635  -1.177   4.354  1.00 87.33           C  
ATOM   1069  CE  LYS C  15      19.620  -0.402   5.184  1.00 87.33           C  
ATOM   1070  NZ  LYS C  15      20.284   0.542   6.131  1.00 87.33           N  
ATOM   1071  N   LEU C  16      21.433  -3.457  -0.601  1.00 91.39           N  
ATOM   1072  CA  LEU C  16      22.361  -3.868  -1.649  1.00 91.39           C  
ATOM   1073  C   LEU C  16      23.657  -3.068  -1.573  1.00 91.39           C  
ATOM   1074  CB  LEU C  16      21.721  -3.695  -3.029  1.00 91.39           C  
ATOM   1075  O   LEU C  16      24.713  -3.549  -1.990  1.00 91.39           O  
ATOM   1076  CG  LEU C  16      20.497  -4.564  -3.323  1.00 91.39           C  
ATOM   1077  CD1 LEU C  16      19.894  -4.191  -4.673  1.00 91.39           C  
ATOM   1078  CD2 LEU C  16      20.870  -6.043  -3.288  1.00 91.39           C  
ATOM   1079  N   GLN C  17      23.590  -1.892  -0.978  1.00 91.95           N  
ATOM   1080  CA  GLN C  17      24.767  -1.035  -0.882  1.00 91.95           C  
ATOM   1081  C   GLN C  17      25.857  -1.690  -0.038  1.00 91.95           C  
ATOM   1082  CB  GLN C  17      24.394   0.326  -0.293  1.00 91.95           C  
ATOM   1083  O   GLN C  17      25.561  -2.402   0.924  1.00 91.95           O  
ATOM   1084  CG  GLN C  17      23.554   1.190  -1.225  1.00 91.95           C  
ATOM   1085  CD  GLN C  17      23.035   2.446  -0.551  1.00 91.95           C  
ATOM   1086  NE2 GLN C  17      23.251   3.593  -1.187  1.00 91.95           N  
ATOM   1087  OE1 GLN C  17      22.443   2.387   0.531  1.00 91.95           O  
ATOM   1088  N   ASN C  18      26.967  -1.608  -0.351  1.00 93.03           N  
ATOM   1089  CA  ASN C  18      28.138  -2.103   0.364  1.00 93.03           C  
ATOM   1090  C   ASN C  18      28.170  -3.628   0.401  1.00 93.03           C  
ATOM   1091  CB  ASN C  18      28.179  -1.536   1.785  1.00 93.03           C  
ATOM   1092  O   ASN C  18      28.660  -4.220   1.364  1.00 93.03           O  
ATOM   1093  CG  ASN C  18      28.249  -0.022   1.807  1.00 93.03           C  
ATOM   1094  ND2 ASN C  18      27.469   0.595   2.687  1.00 93.03           N  
ATOM   1095  OD1 ASN C  18      28.999   0.589   1.041  1.00 93.03           O  
ATOM   1096  N   THR C  19      27.457  -4.204  -0.475  1.00 95.00           N  
ATOM   1097  CA  THR C  19      27.529  -5.644  -0.699  1.00 95.00           C  
ATOM   1098  C   THR C  19      28.102  -5.948  -2.081  1.00 95.00           C  
ATOM   1099  CB  THR C  19      26.143  -6.301  -0.559  1.00 95.00           C  
ATOM   1100  O   THR C  19      28.142  -5.073  -2.948  1.00 95.00           O  
ATOM   1101  CG2 THR C  19      25.452  -5.859   0.726  1.00 95.00           C  
ATOM   1102  OG1 THR C  19      25.329  -5.929  -1.678  1.00 95.00           O  
ATOM   1103  N   PRO C  20      28.668  -7.142  -2.301  1.00 95.91           N  
ATOM   1104  CA  PRO C  20      29.165  -7.511  -3.629  1.00 95.91           C  
ATOM   1105  C   PRO C  20      28.116  -7.327  -4.723  1.00 95.91           C  
ATOM   1106  CB  PRO C  20      29.534  -8.988  -3.469  1.00 95.91           C  
ATOM   1107  O   PRO C  20      28.461  -7.041  -5.872  1.00 95.91           O  
ATOM   1108  CG  PRO C  20      29.922  -9.132  -2.033  1.00 95.91           C  
ATOM   1109  CD  PRO C  20      29.004  -8.281  -1.204  1.00 95.91           C  
ATOM   1110  N   ALA C  21      26.831  -7.447  -4.290  1.00 95.97           N  
ATOM   1111  CA  ALA C  21      25.743  -7.362  -5.261  1.00 95.97           C  
ATOM   1112  C   ALA C  21      25.550  -5.927  -5.743  1.00 95.97           C  
ATOM   1113  CB  ALA C  21      24.447  -7.896  -4.656  1.00 95.97           C  
ATOM   1114  O   ALA C  21      24.920  -5.693  -6.777  1.00 95.97           O  
ATOM   1115  N   ALA C  22      26.168  -4.938  -5.113  1.00 95.58           N  
ATOM   1116  CA  ALA C  22      25.982  -3.523  -5.424  1.00 95.58           C  
ATOM   1117  C   ALA C  22      26.448  -3.207  -6.842  1.00 95.58           C  
ATOM   1118  CB  ALA C  22      26.729  -2.654  -4.415  1.00 95.58           C  
ATOM   1119  O   ALA C  22      25.852  -2.371  -7.526  1.00 95.58           O  
ATOM   1120  N   GLU C  23      27.390  -3.947  -7.374  1.00 94.44           N  
ATOM   1121  CA  GLU C  23      27.965  -3.676  -8.689  1.00 94.44           C  
ATOM   1122  C   GLU C  23      27.016  -4.102  -9.805  1.00 94.44           C  
ATOM   1123  CB  GLU C  23      29.312  -4.386  -8.844  1.00 94.44           C  
ATOM   1124  O   GLU C  23      27.147  -3.650 -10.945  1.00 94.44           O  
ATOM   1125  CG  GLU C  23      29.209  -5.904  -8.859  1.00 94.44           C  
ATOM   1126  CD  GLU C  23      30.547  -6.595  -9.069  1.00 94.44           C  
ATOM   1127  OE1 GLU C  23      31.021  -7.295  -8.146  1.00 94.44           O  
ATOM   1128  OE2 GLU C  23      31.127  -6.433 -10.166  1.00 94.44           O  
ATOM   1129  N   TYR C  24      26.001  -4.870  -9.443  1.00 94.76           N  
ATOM   1130  CA  TYR C  24      25.086  -5.403 -10.446  1.00 94.76           C  
ATOM   1131  C   TYR C  24      23.773  -4.629 -10.452  1.00 94.76           C  
ATOM   1132  CB  TYR C  24      24.815  -6.889 -10.192  1.00 94.76           C  
ATOM   1133  O   TYR C  24      22.928  -4.834 -11.327  1.00 94.76           O  
ATOM   1134  CG  TYR C  24      26.050  -7.753 -10.271  1.00 94.76           C  
ATOM   1135  CD1 TYR C  24      26.432  -8.347 -11.472  1.00 94.76           C  
ATOM   1136  CD2 TYR C  24      26.836  -7.978  -9.146  1.00 94.76           C  
ATOM   1137  CE1 TYR C  24      27.568  -9.146 -11.550  1.00 94.76           C  
ATOM   1138  CE2 TYR C  24      27.974  -8.775  -9.212  1.00 94.76           C  
ATOM   1139  OH  TYR C  24      29.458 -10.143 -10.488  1.00 94.76           O  
ATOM   1140  CZ  TYR C  24      28.332  -9.353 -10.416  1.00 94.76           C  
ATOM   1141  N   TYR C  25      23.653  -3.724  -9.485  1.00 93.49           N  
ATOM   1142  CA  TYR C  25      22.397  -2.999  -9.326  1.00 93.49           C  
ATOM   1143  C   TYR C  25      22.196  -2.002 -10.461  1.00 93.49           C  
ATOM   1144  CB  TYR C  25      22.364  -2.270  -7.979  1.00 93.49           C  
ATOM   1145  O   TYR C  25      23.085  -1.200 -10.756  1.00 93.49           O  
ATOM   1146  CG  TYR C  25      21.084  -1.508  -7.733  1.00 93.49           C  
ATOM   1147  CD1 TYR C  25      21.059  -0.116  -7.779  1.00 93.49           C  
ATOM   1148  CD2 TYR C  25      19.898  -2.178  -7.453  1.00 93.49           C  
ATOM   1149  CE1 TYR C  25      19.883   0.590  -7.551  1.00 93.49           C  
ATOM   1150  CE2 TYR C  25      18.716  -1.482  -7.223  1.00 93.49           C  
ATOM   1151  OH  TYR C  25      17.551   0.594  -7.048  1.00 93.49           O  
ATOM   1152  CZ  TYR C  25      18.718  -0.100  -7.275  1.00 93.49           C  
ATOM   1153  N   ARG C  26      20.957  -2.121 -11.166  1.00 89.26           N  
ATOM   1154  CA  ARG C  26      20.665  -1.275 -12.319  1.00 89.26           C  
ATOM   1155  C   ARG C  26      19.339  -0.544 -12.140  1.00 89.26           C  
ATOM   1156  CB  ARG C  26      20.636  -2.107 -13.603  1.00 89.26           C  
ATOM   1157  O   ARG C  26      18.777  -0.023 -13.105  1.00 89.26           O  
ATOM   1158  CG  ARG C  26      21.949  -2.809 -13.912  1.00 89.26           C  
ATOM   1159  CD  ARG C  26      21.912  -3.503 -15.266  1.00 89.26           C  
ATOM   1160  NE  ARG C  26      21.084  -4.706 -15.233  1.00 89.26           N  
ATOM   1161  NH1 ARG C  26      21.796  -5.503 -17.281  1.00 89.26           N  
ATOM   1162  NH2 ARG C  26      20.257  -6.683 -16.058  1.00 89.26           N  
ATOM   1163  CZ  ARG C  26      21.047  -5.628 -16.191  1.00 89.26           C  
ATOM   1164  N   GLY C  27      18.883  -0.459 -11.015  1.00 88.62           N  
ATOM   1165  CA  GLY C  27      17.608   0.184 -10.738  1.00 88.62           C  
ATOM   1166  C   GLY C  27      16.496  -0.802 -10.432  1.00 88.62           C  
ATOM   1167  O   GLY C  27      16.757  -1.979 -10.174  1.00 88.62           O  
ATOM   1168  N   CYS C  28      15.260  -0.321 -10.443  1.00 84.90           N  
ATOM   1169  CA  CYS C  28      14.081  -1.111 -10.105  1.00 84.90           C  
ATOM   1170  C   CYS C  28      13.828  -2.188 -11.154  1.00 84.90           C  
ATOM   1171  CB  CYS C  28      12.852  -0.213  -9.978  1.00 84.90           C  
ATOM   1172  O   CYS C  28      13.993  -1.946 -12.351  1.00 84.90           O  
ATOM   1173  SG  CYS C  28      11.350  -1.097  -9.505  1.00 84.90           S  
ATOM   1174  N   GLY C  29      13.447  -3.387 -10.660  1.00 83.70           N  
ATOM   1175  CA  GLY C  29      13.088  -4.468 -11.564  1.00 83.70           C  
ATOM   1176  C   GLY C  29      13.121  -5.834 -10.904  1.00 83.70           C  
ATOM   1177  O   GLY C  29      13.782  -6.018  -9.880  1.00 83.70           O  
ATOM   1178  N   LYS C  30      12.366  -6.821 -11.471  1.00 89.53           N  
ATOM   1179  CA  LYS C  30      12.422  -8.206 -11.015  1.00 89.53           C  
ATOM   1180  C   LYS C  30      13.815  -8.796 -11.216  1.00 89.53           C  
ATOM   1181  CB  LYS C  30      11.383  -9.055 -11.749  1.00 89.53           C  
ATOM   1182  O   LYS C  30      14.448  -8.569 -12.249  1.00 89.53           O  
ATOM   1183  CG  LYS C  30       9.942  -8.693 -11.419  1.00 89.53           C  
ATOM   1184  CD  LYS C  30       8.957  -9.593 -12.153  1.00 89.53           C  
ATOM   1185  CE  LYS C  30       7.517  -9.164 -11.909  1.00 89.53           C  
ATOM   1186  NZ  LYS C  30       6.549 -10.013 -12.666  1.00 89.53           N  
ATOM   1187  N   ALA C  31      14.285  -9.501 -10.203  1.00 92.20           N  
ATOM   1188  CA  ALA C  31      15.663  -9.981 -10.277  1.00 92.20           C  
ATOM   1189  C   ALA C  31      15.841 -11.264  -9.471  1.00 92.20           C  
ATOM   1190  CB  ALA C  31      16.628  -8.907  -9.782  1.00 92.20           C  
ATOM   1191  O   ALA C  31      15.024 -11.577  -8.601  1.00 92.20           O  
ATOM   1192  N   TRP C  32      16.837 -12.048  -9.940  1.00 93.53           N  
ATOM   1193  CA  TRP C  32      17.407 -13.094  -9.098  1.00 93.53           C  
ATOM   1194  C   TRP C  32      18.613 -12.573  -8.323  1.00 93.53           C  
ATOM   1195  CB  TRP C  32      17.812 -14.305  -9.944  1.00 93.53           C  
ATOM   1196  O   TRP C  32      19.415 -11.803  -8.856  1.00 93.53           O  
ATOM   1197  CG  TRP C  32      16.655 -15.031 -10.561  1.00 93.53           C  
ATOM   1198  CD1 TRP C  32      15.346 -14.978 -10.170  1.00 93.53           C  
ATOM   1199  CD2 TRP C  32      16.705 -15.925 -11.677  1.00 93.53           C  
ATOM   1200  CE2 TRP C  32      15.387 -16.378 -11.909  1.00 93.53           C  
ATOM   1201  CE3 TRP C  32      17.737 -16.388 -12.505  1.00 93.53           C  
ATOM   1202  NE1 TRP C  32      14.578 -15.786 -10.977  1.00 93.53           N  
ATOM   1203  CH2 TRP C  32      16.103 -17.708 -13.731  1.00 93.53           C  
ATOM   1204  CZ2 TRP C  32      15.075 -17.271 -12.937  1.00 93.53           C  
ATOM   1205  CZ3 TRP C  32      17.424 -17.277 -13.526  1.00 93.53           C  
ATOM   1206  N   ILE C  33      18.656 -13.041  -7.042  1.00 93.48           N  
ATOM   1207  CA  ILE C  33      19.796 -12.621  -6.234  1.00 93.48           C  
ATOM   1208  C   ILE C  33      20.459 -13.843  -5.602  1.00 93.48           C  
ATOM   1209  CB  ILE C  33      19.373 -11.616  -5.140  1.00 93.48           C  
ATOM   1210  O   ILE C  33      19.786 -14.826  -5.281  1.00 93.48           O  
ATOM   1211  CG1 ILE C  33      20.608 -10.982  -4.490  1.00 93.48           C  
ATOM   1212  CG2 ILE C  33      18.492 -12.299  -4.090  1.00 93.48           C  
ATOM   1213  CD1 ILE C  33      20.300  -9.767  -3.627  1.00 93.48           C  
ATOM   1214  N   ALA C  34      21.770 -13.844  -5.573  1.00 95.75           N  
ATOM   1215  CA  ALA C  34      22.509 -14.844  -4.807  1.00 95.75           C  
ATOM   1216  C   ALA C  34      22.873 -14.316  -3.422  1.00 95.75           C  
ATOM   1217  CB  ALA C  34      23.769 -15.266  -5.560  1.00 95.75           C  
ATOM   1218  O   ALA C  34      23.415 -13.216  -3.293  1.00 95.75           O  
ATOM   1219  N   ILE C  35      22.496 -15.076  -2.439  1.00 93.65           N  
ATOM   1220  CA  ILE C  35      22.767 -14.700  -1.056  1.00 93.65           C  
ATOM   1221  C   ILE C  35      23.686 -15.735  -0.411  1.00 93.65           C  
ATOM   1222  CB  ILE C  35      21.462 -14.561  -0.241  1.00 93.65           C  
ATOM   1223  O   ILE C  35      23.427 -16.938  -0.487  1.00 93.65           O  
ATOM   1224  CG1 ILE C  35      20.520 -13.553  -0.910  1.00 93.65           C  
ATOM   1225  CG2 ILE C  35      21.767 -14.150   1.202  1.00 93.65           C  
ATOM   1226  CD1 ILE C  35      20.999 -12.110  -0.828  1.00 93.65           C  
ATOM   1227  N   ALA C  36      24.756 -15.364   0.087  1.00 95.73           N  
ATOM   1228  CA  ALA C  36      25.682 -16.211   0.834  1.00 95.73           C  
ATOM   1229  C   ALA C  36      25.999 -15.607   2.199  1.00 95.73           C  
ATOM   1230  CB  ALA C  36      26.967 -16.424   0.038  1.00 95.73           C  
ATOM   1231  O   ALA C  36      26.444 -14.460   2.289  1.00 95.73           O  
ATOM   1232  N   ASN C  37      25.814 -16.401   3.299  1.00 91.78           N  
ATOM   1233  CA  ASN C  37      26.049 -15.977   4.675  1.00 91.78           C  
ATOM   1234  C   ASN C  37      25.329 -14.669   4.990  1.00 91.78           C  
ATOM   1235  CB  ASN C  37      27.548 -15.836   4.945  1.00 91.78           C  
ATOM   1236  O   ASN C  37      25.881 -13.798   5.664  1.00 91.78           O  
ATOM   1237  CG  ASN C  37      28.296 -17.145   4.786  1.00 91.78           C  
ATOM   1238  ND2 ASN C  37      29.491 -17.079   4.211  1.00 91.78           N  
ATOM   1239  OD1 ASN C  37      27.804 -18.207   5.176  1.00 91.78           O  
ATOM   1240  N   GLY C  38      24.089 -14.535   4.427  1.00 90.64           N  
ATOM   1241  CA  GLY C  38      23.246 -13.384   4.706  1.00 90.64           C  
ATOM   1242  C   GLY C  38      23.657 -12.143   3.936  1.00 90.64           C  
ATOM   1243  O   GLY C  38      23.105 -11.062   4.150  1.00 90.64           O  
ATOM   1244  N   ILE C  39      24.641 -12.244   3.015  1.00 93.12           N  
ATOM   1245  CA  ILE C  39      25.145 -11.101   2.260  1.00 93.12           C  
ATOM   1246  C   ILE C  39      24.815 -11.275   0.779  1.00 93.12           C  
ATOM   1247  CB  ILE C  39      26.668 -10.925   2.453  1.00 93.12           C  
ATOM   1248  O   ILE C  39      25.129 -12.308   0.184  1.00 93.12           O  
ATOM   1249  CG1 ILE C  39      26.999 -10.725   3.936  1.00 93.12           C  
ATOM   1250  CG2 ILE C  39      27.186  -9.754   1.613  1.00 93.12           C  
ATOM   1251  CD1 ILE C  39      28.490 -10.712   4.241  1.00 93.12           C  
ATOM   1252  N   PRO C  40      24.140 -10.229   0.156  1.00 94.73           N  
ATOM   1253  CA  PRO C  40      23.874 -10.280  -1.284  1.00 94.73           C  
ATOM   1254  C   PRO C  40      25.152 -10.305  -2.119  1.00 94.73           C  
ATOM   1255  CB  PRO C  40      23.079  -8.997  -1.541  1.00 94.73           C  
ATOM   1256  O   PRO C  40      26.019  -9.444  -1.954  1.00 94.73           O  
ATOM   1257  CG  PRO C  40      22.431  -8.680  -0.232  1.00 94.73           C  
ATOM   1258  CD  PRO C  40      23.374  -9.061   0.873  1.00 94.73           C  
ATOM   1259  N   GLN C  41      25.242 -11.370  -2.962  1.00 96.66           N  
ATOM   1260  CA  GLN C  41      26.494 -11.620  -3.668  1.00 96.66           C  
ATOM   1261  C   GLN C  41      26.412 -11.151  -5.118  1.00 96.66           C  
ATOM   1262  CB  GLN C  41      26.852 -13.106  -3.617  1.00 96.66           C  
ATOM   1263  O   GLN C  41      27.379 -10.608  -5.656  1.00 96.66           O  
ATOM   1264  CG  GLN C  41      27.079 -13.636  -2.208  1.00 96.66           C  
ATOM   1265  CD  GLN C  41      28.263 -12.984  -1.519  1.00 96.66           C  
ATOM   1266  NE2 GLN C  41      28.043 -12.485  -0.308  1.00 96.66           N  
ATOM   1267  OE1 GLN C  41      29.367 -12.930  -2.071  1.00 96.66           O  
ATOM   1268  N   ALA C  42      25.345 -11.340  -5.825  1.00 96.19           N  
ATOM   1269  CA  ALA C  42      25.177 -11.012  -7.238  1.00 96.19           C  
ATOM   1270  C   ALA C  42      23.700 -10.939  -7.613  1.00 96.19           C  
ATOM   1271  CB  ALA C  42      25.894 -12.039  -8.111  1.00 96.19           C  
ATOM   1272  O   ALA C  42      22.853 -11.537  -6.945  1.00 96.19           O  
ATOM   1273  N   ILE C  43      23.421 -10.127  -8.662  1.00 94.98           N  
ATOM   1274  CA  ILE C  43      22.060  -9.945  -9.154  1.00 94.98           C  
ATOM   1275  C   ILE C  43      22.021 -10.178 -10.663  1.00 94.98           C  
ATOM   1276  CB  ILE C  43      21.519  -8.538  -8.815  1.00 94.98           C  
ATOM   1277  O   ILE C  43      22.940  -9.780 -11.383  1.00 94.98           O  
ATOM   1278  CG1 ILE C  43      21.499  -8.325  -7.297  1.00 94.98           C  
ATOM   1279  CG2 ILE C  43      20.125  -8.336  -9.415  1.00 94.98           C  
ATOM   1280  CD1 ILE C  43      21.280  -6.878  -6.877  1.00 94.98           C  
ATOM   1281  N   LYS C  44      20.995 -10.892 -11.079  1.00 95.56           N  
ATOM   1282  CA  LYS C  44      20.637 -10.967 -12.492  1.00 95.56           C  
ATOM   1283  C   LYS C  44      19.186 -10.550 -12.715  1.00 95.56           C  
ATOM   1284  CB  LYS C  44      20.865 -12.381 -13.029  1.00 95.56           C  
ATOM   1285  O   LYS C  44      18.272 -11.122 -12.117  1.00 95.56           O  
ATOM   1286  CG  LYS C  44      22.327 -12.798 -13.075  1.00 95.56           C  
ATOM   1287  CD  LYS C  44      23.095 -12.028 -14.142  1.00 95.56           C  
ATOM   1288  CE  LYS C  44      24.534 -12.514 -14.257  1.00 95.56           C  
ATOM   1289  NZ  LYS C  44      25.297 -11.747 -15.286  1.00 95.56           N  
ATOM   1290  N   TYR C  45      19.021  -9.485 -13.560  1.00 93.48           N  
ATOM   1291  CA  TYR C  45      17.674  -9.000 -13.840  1.00 93.48           C  
ATOM   1292  C   TYR C  45      16.956  -9.919 -14.821  1.00 93.48           C  
ATOM   1293  CB  TYR C  45      17.722  -7.575 -14.400  1.00 93.48           C  
ATOM   1294  O   TYR C  45      17.544 -10.362 -15.811  1.00 93.48           O  
ATOM   1295  CG  TYR C  45      17.952  -6.517 -13.348  1.00 93.48           C  
ATOM   1296  CD1 TYR C  45      16.909  -5.705 -12.908  1.00 93.48           C  
ATOM   1297  CD2 TYR C  45      19.213  -6.327 -12.792  1.00 93.48           C  
ATOM   1298  CE1 TYR C  45      17.117  -4.728 -11.940  1.00 93.48           C  
ATOM   1299  CE2 TYR C  45      19.433  -5.353 -11.824  1.00 93.48           C  
ATOM   1300  OH  TYR C  45      18.592  -3.594 -10.446  1.00 93.48           O  
ATOM   1301  CZ  TYR C  45      18.380  -4.560 -11.405  1.00 93.48           C  
ATOM   1302  N   MET C  46      15.654 -10.210 -14.499  1.00 88.36           N  
ATOM   1303  CA  MET C  46      14.868 -11.203 -15.227  1.00 88.36           C  
ATOM   1304  C   MET C  46      14.480 -10.684 -16.607  1.00 88.36           C  
ATOM   1305  CB  MET C  46      13.612 -11.579 -14.438  1.00 88.36           C  
ATOM   1306  O   MET C  46      14.247 -11.470 -17.528  1.00 88.36           O  
ATOM   1307  CG  MET C  46      13.899 -12.352 -13.161  1.00 88.36           C  
ATOM   1308  SD  MET C  46      12.369 -12.804 -12.254  1.00 88.36           S  
ATOM   1309  CE  MET C  46      11.815 -14.218 -13.246  1.00 88.36           C  
ATOM   1310  N   ASP C  47      14.513  -9.352 -16.732  1.00 88.19           N  
ATOM   1311  CA  ASP C  47      14.200  -8.769 -18.033  1.00 88.19           C  
ATOM   1312  C   ASP C  47      15.253  -9.147 -19.073  1.00 88.19           C  
ATOM   1313  CB  ASP C  47      14.090  -7.246 -17.927  1.00 88.19           C  
ATOM   1314  O   ASP C  47      14.968  -9.172 -20.272  1.00 88.19           O  
ATOM   1315  CG  ASP C  47      12.778  -6.788 -17.315  1.00 88.19           C  
ATOM   1316  OD1 ASP C  47      12.628  -5.580 -17.027  1.00 88.19           O  
ATOM   1317  OD2 ASP C  47      11.887  -7.642 -17.116  1.00 88.19           O  
ATOM   1318  N   ASP C  48      16.441  -9.514 -18.683  1.00 86.03           N  
ATOM   1319  CA  ASP C  48      17.540  -9.854 -19.582  1.00 86.03           C  
ATOM   1320  C   ASP C  48      17.342 -11.242 -20.189  1.00 86.03           C  
ATOM   1321  CB  ASP C  48      18.878  -9.789 -18.843  1.00 86.03           C  
ATOM   1322  O   ASP C  48      17.952 -11.571 -21.209  1.00 86.03           O  
ATOM   1323  CG  ASP C  48      19.233  -8.386 -18.382  1.00 86.03           C  
ATOM   1324  OD1 ASP C  48      19.966  -8.241 -17.380  1.00 86.03           O  
ATOM   1325  OD2 ASP C  48      18.774  -7.418 -19.025  1.00 86.03           O  
ATOM   1326  N   PHE C  49      16.440 -11.961 -19.543  1.00 86.03           N  
ATOM   1327  CA  PHE C  49      16.256 -13.311 -20.064  1.00 86.03           C  
ATOM   1328  C   PHE C  49      14.785 -13.708 -20.033  1.00 86.03           C  
ATOM   1329  CB  PHE C  49      17.088 -14.316 -19.260  1.00 86.03           C  
ATOM   1330  O   PHE C  49      14.457 -14.881 -19.847  1.00 86.03           O  
ATOM   1331  CG  PHE C  49      17.010 -14.116 -17.771  1.00 86.03           C  
ATOM   1332  CD1 PHE C  49      17.949 -13.333 -17.111  1.00 86.03           C  
ATOM   1333  CD2 PHE C  49      15.996 -14.710 -17.031  1.00 86.03           C  
ATOM   1334  CE1 PHE C  49      17.879 -13.146 -15.732  1.00 86.03           C  
ATOM   1335  CE2 PHE C  49      15.919 -14.527 -15.653  1.00 86.03           C  
ATOM   1336  CZ  PHE C  49      16.862 -13.746 -15.005  1.00 86.03           C  
ATOM   1337  N   ALA C  50      14.048 -12.750 -20.069  1.00 78.42           N  
ATOM   1338  CA  ALA C  50      12.610 -13.002 -20.081  1.00 78.42           C  
ATOM   1339  C   ALA C  50      12.174 -13.628 -21.402  1.00 78.42           C  
ATOM   1340  CB  ALA C  50      11.840 -11.707 -19.830  1.00 78.42           C  
ATOM   1341  O   ALA C  50      12.672 -13.257 -22.467  1.00 78.42           O  
ATOM   1342  N   TYR C  51      11.334 -14.590 -21.302  1.00 76.45           N  
ATOM   1343  CA  TYR C  51      10.751 -15.274 -22.451  1.00 76.45           C  
ATOM   1344  C   TYR C  51       9.937 -14.310 -23.305  1.00 76.45           C  
ATOM   1345  CB  TYR C  51       9.867 -16.438 -21.992  1.00 76.45           C  
ATOM   1346  O   TYR C  51       9.142 -13.526 -22.781  1.00 76.45           O  
ATOM   1347  CG  TYR C  51       9.180 -17.162 -23.124  1.00 76.45           C  
ATOM   1348  CD1 TYR C  51       7.878 -16.837 -23.497  1.00 76.45           C  
ATOM   1349  CD2 TYR C  51       9.831 -18.172 -23.824  1.00 76.45           C  
ATOM   1350  CE1 TYR C  51       7.240 -17.503 -24.538  1.00 76.45           C  
ATOM   1351  CE2 TYR C  51       9.204 -18.845 -24.867  1.00 76.45           C  
ATOM   1352  OH  TYR C  51       7.284 -19.165 -26.249  1.00 76.45           O  
ATOM   1353  CZ  TYR C  51       7.910 -18.503 -25.217  1.00 76.45           C  
ATOM   1354  N   ASP C  52      10.359 -14.158 -24.515  1.00 77.61           N  
ATOM   1355  CA  ASP C  52       9.591 -13.399 -25.497  1.00 77.61           C  
ATOM   1356  C   ASP C  52       8.994 -14.321 -26.558  1.00 77.61           C  
ATOM   1357  CB  ASP C  52      10.469 -12.335 -26.159  1.00 77.61           C  
ATOM   1358  O   ASP C  52       9.717 -14.858 -27.400  1.00 77.61           O  
ATOM   1359  CG  ASP C  52       9.682 -11.382 -27.042  1.00 77.61           C  
ATOM   1360  OD1 ASP C  52      10.204 -10.300 -27.388  1.00 77.61           O  
ATOM   1361  OD2 ASP C  52       8.529 -11.715 -27.391  1.00 77.61           O  
ATOM   1362  N   PRO C  53       7.675 -14.512 -26.444  1.00 78.91           N  
ATOM   1363  CA  PRO C  53       7.024 -15.451 -27.360  1.00 78.91           C  
ATOM   1364  C   PRO C  53       7.081 -14.993 -28.815  1.00 78.91           C  
ATOM   1365  CB  PRO C  53       5.579 -15.490 -26.855  1.00 78.91           C  
ATOM   1366  O   PRO C  53       6.877 -15.797 -29.728  1.00 78.91           O  
ATOM   1367  CG  PRO C  53       5.401 -14.208 -26.108  1.00 78.91           C  
ATOM   1368  CD  PRO C  53       6.731 -13.795 -25.546  1.00 78.91           C  
ATOM   1369  N   ASP C  54       7.514 -13.915 -29.193  1.00 79.06           N  
ATOM   1370  CA  ASP C  54       7.520 -13.358 -30.542  1.00 79.06           C  
ATOM   1371  C   ASP C  54       8.844 -13.641 -31.247  1.00 79.06           C  
ATOM   1372  CB  ASP C  54       7.257 -11.851 -30.501  1.00 79.06           C  
ATOM   1373  O   ASP C  54       8.968 -13.430 -32.456  1.00 79.06           O  
ATOM   1374  CG  ASP C  54       5.851 -11.506 -30.044  1.00 79.06           C  
ATOM   1375  OD1 ASP C  54       5.676 -10.515 -29.303  1.00 79.06           O  
ATOM   1376  OD2 ASP C  54       4.909 -12.234 -30.426  1.00 79.06           O  
ATOM   1377  N   LEU C  55       9.712 -14.067 -30.376  1.00 82.83           N  
ATOM   1378  CA  LEU C  55      11.011 -14.380 -30.960  1.00 82.83           C  
ATOM   1379  C   LEU C  55      10.993 -15.753 -31.623  1.00 82.83           C  
ATOM   1380  CB  LEU C  55      12.106 -14.331 -29.891  1.00 82.83           C  
ATOM   1381  O   LEU C  55      10.159 -16.598 -31.288  1.00 82.83           O  
ATOM   1382  CG  LEU C  55      12.408 -12.956 -29.292  1.00 82.83           C  
ATOM   1383  CD1 LEU C  55      13.445 -13.078 -28.181  1.00 82.83           C  
ATOM   1384  CD2 LEU C  55      12.887 -11.995 -30.375  1.00 82.83           C  
ATOM   1385  N   GLU C  56      11.799 -16.045 -32.592  1.00 84.02           N  
ATOM   1386  CA  GLU C  56      11.973 -17.342 -33.239  1.00 84.02           C  
ATOM   1387  C   GLU C  56      12.482 -18.388 -32.252  1.00 84.02           C  
ATOM   1388  CB  GLU C  56      12.935 -17.226 -34.425  1.00 84.02           C  
ATOM   1389  O   GLU C  56      13.095 -18.046 -31.238  1.00 84.02           O  
ATOM   1390  CG  GLU C  56      12.439 -16.304 -35.530  1.00 84.02           C  
ATOM   1391  CD  GLU C  56      11.309 -16.904 -36.351  1.00 84.02           C  
ATOM   1392  OE1 GLU C  56      10.382 -16.160 -36.743  1.00 84.02           O  
ATOM   1393  OE2 GLU C  56      11.349 -18.130 -36.601  1.00 84.02           O  
ATOM   1394  N   ALA C  57      12.166 -19.492 -32.614  1.00 87.32           N  
ATOM   1395  CA  ALA C  57      12.514 -20.616 -31.749  1.00 87.32           C  
ATOM   1396  C   ALA C  57      14.003 -20.611 -31.415  1.00 87.32           C  
ATOM   1397  CB  ALA C  57      12.125 -21.936 -32.410  1.00 87.32           C  
ATOM   1398  O   ALA C  57      14.389 -20.843 -30.267  1.00 87.32           O  
ATOM   1399  N   SER C  58      14.758 -20.257 -32.416  1.00 86.99           N  
ATOM   1400  CA  SER C  58      16.202 -20.243 -32.203  1.00 86.99           C  
ATOM   1401  C   SER C  58      16.603 -19.158 -31.208  1.00 86.99           C  
ATOM   1402  CB  SER C  58      16.937 -20.029 -33.527  1.00 86.99           C  
ATOM   1403  O   SER C  58      17.478 -19.374 -30.367  1.00 86.99           O  
ATOM   1404  OG  SER C  58      16.623 -18.762 -34.078  1.00 86.99           O  
ATOM   1405  N   GLN C  59      16.048 -18.143 -31.274  1.00 85.49           N  
ATOM   1406  CA  GLN C  59      16.305 -17.047 -30.346  1.00 85.49           C  
ATOM   1407  C   GLN C  59      15.832 -17.396 -28.938  1.00 85.49           C  
ATOM   1408  CB  GLN C  59      15.622 -15.765 -30.827  1.00 85.49           C  
ATOM   1409  O   GLN C  59      16.515 -17.098 -27.956  1.00 85.49           O  
ATOM   1410  CG  GLN C  59      16.200 -15.208 -32.120  1.00 85.49           C  
ATOM   1411  CD  GLN C  59      15.417 -14.022 -32.650  1.00 85.49           C  
ATOM   1412  NE2 GLN C  59      16.084 -12.879 -32.776  1.00 85.49           N  
ATOM   1413  OE1 GLN C  59      14.222 -14.131 -32.945  1.00 85.49           O  
ATOM   1414  N   ARG C  60      14.697 -18.078 -28.853  1.00 86.07           N  
ATOM   1415  CA  ARG C  60      14.167 -18.493 -27.558  1.00 86.07           C  
ATOM   1416  C   ARG C  60      15.096 -19.495 -26.881  1.00 86.07           C  
ATOM   1417  CB  ARG C  60      12.770 -19.097 -27.716  1.00 86.07           C  
ATOM   1418  O   ARG C  60      15.278 -19.457 -25.663  1.00 86.07           O  
ATOM   1419  CG  ARG C  60      11.687 -18.074 -28.017  1.00 86.07           C  
ATOM   1420  CD  ARG C  60      10.298 -18.696 -27.982  1.00 86.07           C  
ATOM   1421  NE  ARG C  60       9.999 -19.417 -29.216  1.00 86.07           N  
ATOM   1422  NH1 ARG C  60       8.054 -20.381 -28.426  1.00 86.07           N  
ATOM   1423  NH2 ARG C  60       8.765 -20.809 -30.562  1.00 86.07           N  
ATOM   1424  CZ  ARG C  60       8.940 -20.201 -29.399  1.00 86.07           C  
ATOM   1425  N   GLU C  61      15.551 -20.348 -27.748  1.00 87.34           N  
ATOM   1426  CA  GLU C  61      16.496 -21.325 -27.217  1.00 87.34           C  
ATOM   1427  C   GLU C  61      17.740 -20.643 -26.655  1.00 87.34           C  
ATOM   1428  CB  GLU C  61      16.892 -22.333 -28.299  1.00 87.34           C  
ATOM   1429  O   GLU C  61      18.242 -21.028 -25.597  1.00 87.34           O  
ATOM   1430  CG  GLU C  61      17.697 -23.514 -27.775  1.00 87.34           C  
ATOM   1431  CD  GLU C  61      17.959 -24.577 -28.830  1.00 87.34           C  
ATOM   1432  OE1 GLU C  61      18.538 -25.635 -28.494  1.00 87.34           O  
ATOM   1433  OE2 GLU C  61      17.583 -24.349 -30.001  1.00 87.34           O  
ATOM   1434  N   GLN C  62      18.175 -19.616 -27.332  1.00 86.23           N  
ATOM   1435  CA  GLN C  62      19.338 -18.868 -26.866  1.00 86.23           C  
ATOM   1436  C   GLN C  62      19.049 -18.172 -25.539  1.00 86.23           C  
ATOM   1437  CB  GLN C  62      19.772 -17.841 -27.913  1.00 86.23           C  
ATOM   1438  O   GLN C  62      19.917 -18.103 -24.666  1.00 86.23           O  
ATOM   1439  CG  GLN C  62      20.435 -18.456 -29.138  1.00 86.23           C  
ATOM   1440  CD  GLN C  62      20.853 -17.417 -30.162  1.00 86.23           C  
ATOM   1441  NE2 GLN C  62      21.386 -17.876 -31.290  1.00 86.23           N  
ATOM   1442  OE1 GLN C  62      20.698 -16.211 -29.942  1.00 86.23           O  
ATOM   1443  N   PHE C  63      17.863 -17.758 -25.297  1.00 85.08           N  
ATOM   1444  CA  PHE C  63      17.459 -17.129 -24.045  1.00 85.08           C  
ATOM   1445  C   PHE C  63      17.466 -18.139 -22.905  1.00 85.08           C  
ATOM   1446  CB  PHE C  63      16.069 -16.500 -24.182  1.00 85.08           C  
ATOM   1447  O   PHE C  63      17.877 -17.819 -21.787  1.00 85.08           O  
ATOM   1448  CG  PHE C  63      16.073 -15.163 -24.873  1.00 85.08           C  
ATOM   1449  CD1 PHE C  63      16.522 -14.025 -24.214  1.00 85.08           C  
ATOM   1450  CD2 PHE C  63      15.627 -15.044 -26.183  1.00 85.08           C  
ATOM   1451  CE1 PHE C  63      16.527 -12.787 -24.851  1.00 85.08           C  
ATOM   1452  CE2 PHE C  63      15.629 -13.810 -26.827  1.00 85.08           C  
ATOM   1453  CZ  PHE C  63      16.078 -12.682 -26.159  1.00 85.08           C  
ATOM   1454  N   GLY C  64      16.991 -19.223 -23.252  1.00 89.34           N  
ATOM   1455  CA  GLY C  64      17.014 -20.283 -22.257  1.00 89.34           C  
ATOM   1456  C   GLY C  64      18.415 -20.649 -21.807  1.00 89.34           C  
ATOM   1457  O   GLY C  64      18.652 -20.876 -20.618  1.00 89.34           O  
ATOM   1458  N   VAL C  65      19.292 -20.690 -22.778  1.00 92.45           N  
ATOM   1459  CA  VAL C  65      20.687 -20.996 -22.479  1.00 92.45           C  
ATOM   1460  C   VAL C  65      21.276 -19.905 -21.587  1.00 92.45           C  
ATOM   1461  CB  VAL C  65      21.526 -21.138 -23.769  1.00 92.45           C  
ATOM   1462  O   VAL C  65      21.924 -20.201 -20.580  1.00 92.45           O  
ATOM   1463  CG1 VAL C  65      23.013 -21.249 -23.437  1.00 92.45           C  
ATOM   1464  CG2 VAL C  65      21.063 -22.351 -24.574  1.00 92.45           C  
ATOM   1465  N   TYR C  66      20.995 -18.707 -21.990  1.00 90.57           N  
ATOM   1466  CA  TYR C  66      21.490 -17.587 -21.197  1.00 90.57           C  
ATOM   1467  C   TYR C  66      20.900 -17.611 -19.792  1.00 90.57           C  
ATOM   1468  CB  TYR C  66      21.159 -16.257 -21.880  1.00 90.57           C  
ATOM   1469  O   TYR C  66      21.608 -17.371 -18.811  1.00 90.57           O  
ATOM   1470  CG  TYR C  66      21.639 -15.046 -21.116  1.00 90.57           C  
ATOM   1471  CD1 TYR C  66      20.733 -14.160 -20.537  1.00 90.57           C  
ATOM   1472  CD2 TYR C  66      22.997 -14.786 -20.972  1.00 90.57           C  
ATOM   1473  CE1 TYR C  66      21.170 -13.042 -19.834  1.00 90.57           C  
ATOM   1474  CE2 TYR C  66      23.446 -13.672 -20.271  1.00 90.57           C  
ATOM   1475  OH  TYR C  66      22.965 -11.702 -19.011  1.00 90.57           O  
ATOM   1476  CZ  TYR C  66      22.526 -12.807 -19.706  1.00 90.57           C  
ATOM   1477  N   ARG C  67      19.600 -17.876 -19.739  1.00 92.71           N  
ATOM   1478  CA  ARG C  67      18.928 -17.970 -18.447  1.00 92.71           C  
ATOM   1479  C   ARG C  67      19.592 -19.016 -17.559  1.00 92.71           C  
ATOM   1480  CB  ARG C  67      17.447 -18.306 -18.636  1.00 92.71           C  
ATOM   1481  O   ARG C  67      19.835 -18.770 -16.376  1.00 92.71           O  
ATOM   1482  CG  ARG C  67      16.639 -18.273 -17.348  1.00 92.71           C  
ATOM   1483  CD  ARG C  67      15.171 -18.590 -17.595  1.00 92.71           C  
ATOM   1484  NE  ARG C  67      14.411 -18.628 -16.349  1.00 92.71           N  
ATOM   1485  NH1 ARG C  67      13.117 -16.778 -16.839  1.00 92.71           N  
ATOM   1486  NH2 ARG C  67      12.825 -17.894 -14.859  1.00 92.71           N  
ATOM   1487  CZ  ARG C  67      13.453 -17.766 -16.018  1.00 92.71           C  
ATOM   1488  N   GLN C  68      19.852 -20.140 -18.068  1.00 93.65           N  
ATOM   1489  CA  GLN C  68      20.498 -21.205 -17.309  1.00 93.65           C  
ATOM   1490  C   GLN C  68      21.904 -20.797 -16.877  1.00 93.65           C  
ATOM   1491  CB  GLN C  68      20.556 -22.493 -18.132  1.00 93.65           C  
ATOM   1492  O   GLN C  68      22.333 -21.111 -15.765  1.00 93.65           O  
ATOM   1493  CG  GLN C  68      21.024 -23.707 -17.341  1.00 93.65           C  
ATOM   1494  CD  GLN C  68      20.127 -24.019 -16.158  1.00 93.65           C  
ATOM   1495  NE2 GLN C  68      20.724 -24.138 -14.977  1.00 93.65           N  
ATOM   1496  OE1 GLN C  68      18.908 -24.151 -16.304  1.00 93.65           O  
ATOM   1497  N   LYS C  69      22.604 -20.156 -17.757  1.00 94.34           N  
ATOM   1498  CA  LYS C  69      23.930 -19.652 -17.409  1.00 94.34           C  
ATOM   1499  C   LYS C  69      23.860 -18.688 -16.229  1.00 94.34           C  
ATOM   1500  CB  LYS C  69      24.574 -18.963 -18.613  1.00 94.34           C  
ATOM   1501  O   LYS C  69      24.717 -18.719 -15.343  1.00 94.34           O  
ATOM   1502  CG  LYS C  69      25.054 -19.922 -19.692  1.00 94.34           C  
ATOM   1503  CD  LYS C  69      25.738 -19.181 -20.834  1.00 94.34           C  
ATOM   1504  CE  LYS C  69      26.193 -20.137 -21.929  1.00 94.34           C  
ATOM   1505  NZ  LYS C  69      26.787 -19.408 -23.089  1.00 94.34           N  
ATOM   1506  N   CYS C  70      22.876 -17.815 -16.270  1.00 93.25           N  
ATOM   1507  CA  CYS C  70      22.674 -16.881 -15.168  1.00 93.25           C  
ATOM   1508  C   CYS C  70      22.413 -17.624 -13.863  1.00 93.25           C  
ATOM   1509  CB  CYS C  70      21.509 -15.939 -15.471  1.00 93.25           C  
ATOM   1510  O   CYS C  70      23.000 -17.297 -12.830  1.00 93.25           O  
ATOM   1511  SG  CYS C  70      21.859 -14.747 -16.782  1.00 93.25           S  
ATOM   1512  N   ARG C  71      21.603 -18.599 -13.932  1.00 94.03           N  
ATOM   1513  CA  ARG C  71      21.284 -19.400 -12.755  1.00 94.03           C  
ATOM   1514  C   ARG C  71      22.524 -20.116 -12.228  1.00 94.03           C  
ATOM   1515  CB  ARG C  71      20.189 -20.419 -13.078  1.00 94.03           C  
ATOM   1516  O   ARG C  71      22.754 -20.159 -11.018  1.00 94.03           O  
ATOM   1517  CG  ARG C  71      18.783 -19.839 -13.057  1.00 94.03           C  
ATOM   1518  CD  ARG C  71      17.722 -20.929 -13.114  1.00 94.03           C  
ATOM   1519  NE  ARG C  71      16.865 -20.786 -14.288  1.00 94.03           N  
ATOM   1520  NH1 ARG C  71      15.271 -19.498 -13.222  1.00 94.03           N  
ATOM   1521  NH2 ARG C  71      15.019 -20.044 -15.434  1.00 94.03           N  
ATOM   1522  CZ  ARG C  71      15.720 -20.110 -14.312  1.00 94.03           C  
ATOM   1523  N   ASP C  72      23.262 -20.701 -13.168  1.00 95.25           N  
ATOM   1524  CA  ASP C  72      24.479 -21.406 -12.777  1.00 95.25           C  
ATOM   1525  C   ASP C  72      25.464 -20.464 -12.089  1.00 95.25           C  
ATOM   1526  CB  ASP C  72      25.137 -22.056 -13.996  1.00 95.25           C  
ATOM   1527  O   ASP C  72      26.062 -20.818 -11.071  1.00 95.25           O  
ATOM   1528  CG  ASP C  72      24.337 -23.222 -14.551  1.00 95.25           C  
ATOM   1529  OD1 ASP C  72      24.603 -23.655 -15.693  1.00 95.25           O  
ATOM   1530  OD2 ASP C  72      23.431 -23.709 -13.841  1.00 95.25           O  
ATOM   1531  N   TYR C  73      25.616 -19.323 -12.698  1.00 95.61           N  
ATOM   1532  CA  TYR C  73      26.509 -18.333 -12.106  1.00 95.61           C  
ATOM   1533  C   TYR C  73      26.057 -17.963 -10.698  1.00 95.61           C  
ATOM   1534  CB  TYR C  73      26.573 -17.077 -12.980  1.00 95.61           C  
ATOM   1535  O   TYR C  73      26.851 -17.997  -9.756  1.00 95.61           O  
ATOM   1536  CG  TYR C  73      27.340 -15.939 -12.352  1.00 95.61           C  
ATOM   1537  CD1 TYR C  73      26.680 -14.812 -11.867  1.00 95.61           C  
ATOM   1538  CD2 TYR C  73      28.726 -15.987 -12.243  1.00 95.61           C  
ATOM   1539  CE1 TYR C  73      27.383 -13.760 -11.289  1.00 95.61           C  
ATOM   1540  CE2 TYR C  73      29.439 -14.941 -11.667  1.00 95.61           C  
ATOM   1541  OH  TYR C  73      29.461 -12.795 -10.622  1.00 95.61           O  
ATOM   1542  CZ  TYR C  73      28.760 -13.834 -11.193  1.00 95.61           C  
ATOM   1543  N   LEU C  74      24.784 -17.657 -10.505  1.00 96.08           N  
ATOM   1544  CA  LEU C  74      24.259 -17.242  -9.208  1.00 96.08           C  
ATOM   1545  C   LEU C  74      24.374 -18.371  -8.189  1.00 96.08           C  
ATOM   1546  CB  LEU C  74      22.799 -16.801  -9.336  1.00 96.08           C  
ATOM   1547  O   LEU C  74      24.713 -18.132  -7.028  1.00 96.08           O  
ATOM   1548  CG  LEU C  74      22.552 -15.480 -10.066  1.00 96.08           C  
ATOM   1549  CD1 LEU C  74      21.055 -15.206 -10.174  1.00 96.08           C  
ATOM   1550  CD2 LEU C  74      23.260 -14.333  -9.353  1.00 96.08           C  
ATOM   1551  N   SER C  75      24.063 -19.595  -8.608  1.00 95.26           N  
ATOM   1552  CA  SER C  75      24.121 -20.739  -7.703  1.00 95.26           C  
ATOM   1553  C   SER C  75      25.544 -20.981  -7.209  1.00 95.26           C  
ATOM   1554  CB  SER C  75      23.591 -21.996  -8.393  1.00 95.26           C  
ATOM   1555  O   SER C  75      25.744 -21.518  -6.118  1.00 95.26           O  
ATOM   1556  OG  SER C  75      22.206 -21.873  -8.668  1.00 95.26           O  
ATOM   1557  N   SER C  76      26.561 -20.512  -8.011  1.00 96.21           N  
ATOM   1558  CA  SER C  76      27.955 -20.641  -7.597  1.00 96.21           C  
ATOM   1559  C   SER C  76      28.310 -19.616  -6.525  1.00 96.21           C  
ATOM   1560  CB  SER C  76      28.888 -20.479  -8.797  1.00 96.21           C  
ATOM   1561  O   SER C  76      29.299 -19.779  -5.807  1.00 96.21           O  
ATOM   1562  OG  SER C  76      29.006 -19.114  -9.162  1.00 96.21           O  
ATOM   1563  N   LYS C  77      27.553 -18.568  -6.418  1.00 95.00           N  
ATOM   1564  CA  LYS C  77      27.838 -17.477  -5.489  1.00 95.00           C  
ATOM   1565  C   LYS C  77      27.066 -17.650  -4.185  1.00 95.00           C  
ATOM   1566  CB  LYS C  77      27.498 -16.128  -6.124  1.00 95.00           C  
ATOM   1567  O   LYS C  77      27.440 -17.083  -3.156  1.00 95.00           O  
ATOM   1568  CG  LYS C  77      28.336 -15.792  -7.349  1.00 95.00           C  
ATOM   1569  CD  LYS C  77      29.782 -15.497  -6.973  1.00 95.00           C  
ATOM   1570  CE  LYS C  77      30.583 -15.004  -8.171  1.00 95.00           C  
ATOM   1571  NZ  LYS C  77      32.011 -14.749  -7.816  1.00 95.00           N  
ATOM   1572  N   GLY C  78      25.874 -18.386  -4.240  1.00 94.16           N  
ATOM   1573  CA  GLY C  78      25.031 -18.579  -3.071  1.00 94.16           C  
ATOM   1574  C   GLY C  78      23.639 -19.073  -3.414  1.00 94.16           C  
ATOM   1575  O   GLY C  78      23.386 -19.497  -4.544  1.00 94.16           O  
ATOM   1576  N   ARG C  79      22.862 -19.086  -2.378  1.00 93.61           N  
ATOM   1577  CA  ARG C  79      21.471 -19.486  -2.562  1.00 93.61           C  
ATOM   1578  C   ARG C  79      20.713 -18.461  -3.400  1.00 93.61           C  
ATOM   1579  CB  ARG C  79      20.780 -19.671  -1.210  1.00 93.61           C  
ATOM   1580  O   ARG C  79      20.805 -17.257  -3.150  1.00 93.61           O  
ATOM   1581  CG  ARG C  79      19.334 -20.127  -1.314  1.00 93.61           C  
ATOM   1582  CD  ARG C  79      18.686 -20.267   0.057  1.00 93.61           C  
ATOM   1583  NE  ARG C  79      17.266 -20.588  -0.048  1.00 93.61           N  
ATOM   1584  NH1 ARG C  79      16.839 -20.376   2.213  1.00 93.61           N  
ATOM   1585  NH2 ARG C  79      15.148 -20.936   0.770  1.00 93.61           N  
ATOM   1586  CZ  ARG C  79      16.421 -20.632   0.978  1.00 93.61           C  
ATOM   1587  N   ILE C  80      19.950 -18.962  -4.371  1.00 93.57           N  
ATOM   1588  CA  ILE C  80      19.251 -18.077  -5.296  1.00 93.57           C  
ATOM   1589  C   ILE C  80      17.848 -17.785  -4.769  1.00 93.57           C  
ATOM   1590  CB  ILE C  80      19.175 -18.686  -6.714  1.00 93.57           C  
ATOM   1591  O   ILE C  80      17.135 -18.697  -4.343  1.00 93.57           O  
ATOM   1592  CG1 ILE C  80      20.584 -18.943  -7.260  1.00 93.57           C  
ATOM   1593  CG2 ILE C  80      18.382 -17.773  -7.652  1.00 93.57           C  
ATOM   1594  CD1 ILE C  80      20.607 -19.699  -8.582  1.00 93.57           C  
ATOM   1595  N   GLU C  81      17.482 -16.490  -4.806  1.00 91.59           N  
ATOM   1596  CA  GLU C  81      16.126 -16.039  -4.511  1.00 91.59           C  
ATOM   1597  C   GLU C  81      15.589 -15.141  -5.622  1.00 91.59           C  
ATOM   1598  CB  GLU C  81      16.085 -15.299  -3.171  1.00 91.59           C  
ATOM   1599  O   GLU C  81      16.344 -14.383  -6.234  1.00 91.59           O  
ATOM   1600  CG  GLU C  81      16.565 -16.135  -1.993  1.00 91.59           C  
ATOM   1601  CD  GLU C  81      15.533 -17.142  -1.511  1.00 91.59           C  
ATOM   1602  OE1 GLU C  81      15.871 -18.000  -0.665  1.00 91.59           O  
ATOM   1603  OE2 GLU C  81      14.376 -17.072  -1.983  1.00 91.59           O  
ATOM   1604  N   SER C  82      14.347 -15.332  -5.853  1.00 89.86           N  
ATOM   1605  CA  SER C  82      13.655 -14.453  -6.789  1.00 89.86           C  
ATOM   1606  C   SER C  82      12.930 -13.328  -6.058  1.00 89.86           C  
ATOM   1607  CB  SER C  82      12.658 -15.248  -7.634  1.00 89.86           C  
ATOM   1608  O   SER C  82      12.309 -13.555  -5.018  1.00 89.86           O  
ATOM   1609  OG  SER C  82      12.017 -14.408  -8.579  1.00 89.86           O  
ATOM   1610  N   GLY C  83      13.106 -12.123  -6.621  1.00 89.46           N  
ATOM   1611  CA  GLY C  83      12.456 -10.976  -6.007  1.00 89.46           C  
ATOM   1612  C   GLY C  83      12.542  -9.718  -6.852  1.00 89.46           C  
ATOM   1613  O   GLY C  83      12.511  -9.787  -8.082  1.00 89.46           O  
ATOM   1614  N   HIS C  84      12.511  -8.551  -6.179  1.00 86.04           N  
ATOM   1615  CA  HIS C  84      12.492  -7.249  -6.835  1.00 86.04           C  
ATOM   1616  C   HIS C  84      13.544  -6.318  -6.242  1.00 86.04           C  
ATOM   1617  CB  HIS C  84      11.105  -6.613  -6.722  1.00 86.04           C  
ATOM   1618  O   HIS C  84      13.764  -6.315  -5.029  1.00 86.04           O  
ATOM   1619  CG  HIS C  84      10.076  -7.259  -7.595  1.00 86.04           C  
ATOM   1620  CD2 HIS C  84       9.568  -6.889  -8.794  1.00 86.04           C  
ATOM   1621  ND1 HIS C  84       9.444  -8.435  -7.254  1.00 86.04           N  
ATOM   1622  CE1 HIS C  84       8.590  -8.762  -8.209  1.00 86.04           C  
ATOM   1623  NE2 HIS C  84       8.646  -7.840  -9.155  1.00 86.04           N  
ATOM   1624  N   CYS C  85      14.242  -5.574  -7.135  1.00 88.79           N  
ATOM   1625  CA  CYS C  85      15.159  -4.526  -6.700  1.00 88.79           C  
ATOM   1626  C   CYS C  85      14.487  -3.159  -6.749  1.00 88.79           C  
ATOM   1627  CB  CYS C  85      16.415  -4.518  -7.570  1.00 88.79           C  
ATOM   1628  O   CYS C  85      13.739  -2.863  -7.683  1.00 88.79           O  
ATOM   1629  SG  CYS C  85      17.403  -6.024  -7.436  1.00 88.79           S  
ATOM   1630  N   SER C  86      14.559  -2.473  -5.689  1.00 84.92           N  
ATOM   1631  CA  SER C  86      14.125  -1.081  -5.630  1.00 84.92           C  
ATOM   1632  C   SER C  86      14.845  -0.324  -4.518  1.00 84.92           C  
ATOM   1633  CB  SER C  86      12.613  -0.999  -5.418  1.00 84.92           C  
ATOM   1634  O   SER C  86      15.080  -0.872  -3.439  1.00 84.92           O  
ATOM   1635  OG  SER C  86      12.182   0.351  -5.386  1.00 84.92           O  
ATOM   1636  N   CYS C  87      15.315   0.857  -4.984  1.00 82.02           N  
ATOM   1637  CA  CYS C  87      15.890   1.782  -4.013  1.00 82.02           C  
ATOM   1638  C   CYS C  87      17.041   1.131  -3.256  1.00 82.02           C  
ATOM   1639  CB  CYS C  87      14.823   2.257  -3.027  1.00 82.02           C  
ATOM   1640  O   CYS C  87      17.110   1.217  -2.029  1.00 82.02           O  
ATOM   1641  SG  CYS C  87      13.467   3.163  -3.803  1.00 82.02           S  
ATOM   1642  N   TRP C  88      17.922   0.499  -4.020  1.00 90.39           N  
ATOM   1643  CA  TRP C  88      19.129  -0.143  -3.511  1.00 90.39           C  
ATOM   1644  C   TRP C  88      18.786  -1.198  -2.465  1.00 90.39           C  
ATOM   1645  CB  TRP C  88      20.080   0.897  -2.913  1.00 90.39           C  
ATOM   1646  O   TRP C  88      19.550  -1.418  -1.522  1.00 90.39           O  
ATOM   1647  CG  TRP C  88      20.736   1.780  -3.931  1.00 90.39           C  
ATOM   1648  CD1 TRP C  88      20.300   3.001  -4.366  1.00 90.39           C  
ATOM   1649  CD2 TRP C  88      21.944   1.508  -4.647  1.00 90.39           C  
ATOM   1650  CE2 TRP C  88      22.182   2.609  -5.499  1.00 90.39           C  
ATOM   1651  CE3 TRP C  88      22.850   0.439  -4.649  1.00 90.39           C  
ATOM   1652  NE1 TRP C  88      21.165   3.505  -5.309  1.00 90.39           N  
ATOM   1653  CH2 TRP C  88      24.162   1.612  -6.330  1.00 90.39           C  
ATOM   1654  CZ2 TRP C  88      23.291   2.670  -6.347  1.00 90.39           C  
ATOM   1655  CZ3 TRP C  88      23.953   0.502  -5.494  1.00 90.39           C  
ATOM   1656  N   GLU C  89      17.497  -1.728  -2.643  1.00 86.70           N  
ATOM   1657  CA  GLU C  89      17.017  -2.831  -1.815  1.00 86.70           C  
ATOM   1658  C   GLU C  89      16.503  -3.982  -2.675  1.00 86.70           C  
ATOM   1659  CB  GLU C  89      15.916  -2.351  -0.866  1.00 86.70           C  
ATOM   1660  O   GLU C  89      16.124  -3.780  -3.830  1.00 86.70           O  
ATOM   1661  CG  GLU C  89      16.368  -1.268   0.102  1.00 86.70           C  
ATOM   1662  CD  GLU C  89      15.216  -0.602   0.838  1.00 86.70           C  
ATOM   1663  OE1 GLU C  89      15.468   0.147   1.809  1.00 86.70           O  
ATOM   1664  OE2 GLU C  89      14.052  -0.832   0.441  1.00 86.70           O  
ATOM   1665  N   PHE C  90      16.673  -5.181  -2.115  1.00 87.24           N  
ATOM   1666  CA  PHE C  90      16.088  -6.376  -2.712  1.00 87.24           C  
ATOM   1667  C   PHE C  90      15.076  -7.013  -1.767  1.00 87.24           C  
ATOM   1668  CB  PHE C  90      17.180  -7.388  -3.072  1.00 87.24           C  
ATOM   1669  O   PHE C  90      15.348  -7.177  -0.576  1.00 87.24           O  
ATOM   1670  CG  PHE C  90      16.655  -8.645  -3.711  1.00 87.24           C  
ATOM   1671  CD1 PHE C  90      16.314  -9.747  -2.936  1.00 87.24           C  
ATOM   1672  CD2 PHE C  90      16.503  -8.726  -5.090  1.00 87.24           C  
ATOM   1673  CE1 PHE C  90      15.828 -10.911  -3.525  1.00 87.24           C  
ATOM   1674  CE2 PHE C  90      16.018  -9.886  -5.686  1.00 87.24           C  
ATOM   1675  CZ  PHE C  90      15.682 -10.978  -4.902  1.00 87.24           C  
ATOM   1676  N   THR C  91      13.868  -7.307  -2.331  1.00 86.56           N  
ATOM   1677  CA  THR C  91      12.851  -7.979  -1.530  1.00 86.56           C  
ATOM   1678  C   THR C  91      12.213  -9.122  -2.315  1.00 86.56           C  
ATOM   1679  CB  THR C  91      11.759  -6.994  -1.073  1.00 86.56           C  
ATOM   1680  O   THR C  91      12.077  -9.043  -3.538  1.00 86.56           O  
ATOM   1681  CG2 THR C  91      11.092  -6.320  -2.267  1.00 86.56           C  
ATOM   1682  OG1 THR C  91      10.766  -7.705  -0.323  1.00 86.56           O  
ATOM   1683  N   THR C  92      11.890 -10.149  -1.577  1.00 83.95           N  
ATOM   1684  CA  THR C  92      11.216 -11.283  -2.199  1.00 83.95           C  
ATOM   1685  C   THR C  92       9.702 -11.095  -2.168  1.00 83.95           C  
ATOM   1686  CB  THR C  92      11.587 -12.604  -1.502  1.00 83.95           C  
ATOM   1687  O   THR C  92       8.959 -11.906  -2.725  1.00 83.95           O  
ATOM   1688  CG2 THR C  92      13.078 -12.898  -1.636  1.00 83.95           C  
ATOM   1689  OG1 THR C  92      11.253 -12.515  -0.112  1.00 83.95           O  
ATOM   1690  N   ASN C  93       9.299 -10.072  -1.485  1.00 76.84           N  
ATOM   1691  CA  ASN C  93       7.863  -9.821  -1.413  1.00 76.84           C  
ATOM   1692  C   ASN C  93       7.331  -9.234  -2.717  1.00 76.84           C  
ATOM   1693  CB  ASN C  93       7.539  -8.892  -0.241  1.00 76.84           C  
ATOM   1694  O   ASN C  93       7.809  -8.195  -3.176  1.00 76.84           O  
ATOM   1695  CG  ASN C  93       6.051  -8.803   0.039  1.00 76.84           C  
ATOM   1696  ND2 ASN C  93       5.648  -9.212   1.236  1.00 76.84           N  
ATOM   1697  OD1 ASN C  93       5.271  -8.372  -0.814  1.00 76.84           O  
ATOM   1698  N   ALA C  94       6.362  -9.810  -3.244  1.00 73.32           N  
ATOM   1699  CA  ALA C  94       5.837  -9.465  -4.563  1.00 73.32           C  
ATOM   1700  C   ALA C  94       5.146  -8.104  -4.538  1.00 73.32           C  
ATOM   1701  CB  ALA C  94       4.869 -10.541  -5.049  1.00 73.32           C  
ATOM   1702  O   ALA C  94       4.994  -7.459  -5.579  1.00 73.32           O  
ATOM   1703  N   TYR C  95       4.854  -7.562  -3.358  1.00 77.29           N  
ATOM   1704  CA  TYR C  95       4.011  -6.374  -3.293  1.00 77.29           C  
ATOM   1705  C   TYR C  95       4.808  -5.165  -2.818  1.00 77.29           C  
ATOM   1706  CB  TYR C  95       2.818  -6.611  -2.362  1.00 77.29           C  
ATOM   1707  O   TYR C  95       4.244  -4.093  -2.586  1.00 77.29           O  
ATOM   1708  CG  TYR C  95       1.875  -7.685  -2.845  1.00 77.29           C  
ATOM   1709  CD1 TYR C  95       0.996  -7.445  -3.900  1.00 77.29           C  
ATOM   1710  CD2 TYR C  95       1.858  -8.941  -2.248  1.00 77.29           C  
ATOM   1711  CE1 TYR C  95       0.124  -8.432  -4.348  1.00 77.29           C  
ATOM   1712  CE2 TYR C  95       0.990  -9.935  -2.688  1.00 77.29           C  
ATOM   1713  OH  TYR C  95      -0.733 -10.651  -4.176  1.00 77.29           O  
ATOM   1714  CZ  TYR C  95       0.128  -9.671  -3.737  1.00 77.29           C  
ATOM   1715  N   TYR C  96       6.030  -5.299  -2.782  1.00 73.76           N  
ATOM   1716  CA  TYR C  96       6.868  -4.257  -2.199  1.00 73.76           C  
ATOM   1717  C   TYR C  96       6.737  -2.953  -2.977  1.00 73.76           C  
ATOM   1718  CB  TYR C  96       8.333  -4.701  -2.167  1.00 73.76           C  
ATOM   1719  O   TYR C  96       6.461  -1.901  -2.395  1.00 73.76           O  
ATOM   1720  CG  TYR C  96       9.269  -3.665  -1.593  1.00 73.76           C  
ATOM   1721  CD1 TYR C  96      10.021  -2.840  -2.426  1.00 73.76           C  
ATOM   1722  CD2 TYR C  96       9.403  -3.510  -0.217  1.00 73.76           C  
ATOM   1723  CE1 TYR C  96      10.886  -1.885  -1.902  1.00 73.76           C  
ATOM   1724  CE2 TYR C  96      10.265  -2.558   0.318  1.00 73.76           C  
ATOM   1725  OH  TYR C  96      11.855  -0.808  -0.006  1.00 73.76           O  
ATOM   1726  CZ  TYR C  96      11.001  -1.751  -0.531  1.00 73.76           C  
ATOM   1727  N   CYS C  97       6.872  -2.989  -4.181  1.00 75.66           N  
ATOM   1728  CA  CYS C  97       6.846  -1.776  -4.989  1.00 75.66           C  
ATOM   1729  C   CYS C  97       5.478  -1.106  -4.923  1.00 75.66           C  
ATOM   1730  CB  CYS C  97       7.199  -2.091  -6.442  1.00 75.66           C  
ATOM   1731  O   CYS C  97       5.386   0.115  -4.786  1.00 75.66           O  
ATOM   1732  SG  CYS C  97       8.927  -2.560  -6.686  1.00 75.66           S  
ATOM   1733  N   GLU C  98       4.508  -1.926  -4.987  1.00 76.40           N  
ATOM   1734  CA  GLU C  98       3.148  -1.404  -4.895  1.00 76.40           C  
ATOM   1735  C   GLU C  98       2.901  -0.744  -3.541  1.00 76.40           C  
ATOM   1736  CB  GLU C  98       2.126  -2.519  -5.130  1.00 76.40           C  
ATOM   1737  O   GLU C  98       2.274   0.315  -3.466  1.00 76.40           O  
ATOM   1738  CG  GLU C  98       2.055  -2.993  -6.574  1.00 76.40           C  
ATOM   1739  CD  GLU C  98       2.867  -4.252  -6.833  1.00 76.40           C  
ATOM   1740  OE1 GLU C  98       2.768  -4.821  -7.944  1.00 76.40           O  
ATOM   1741  OE2 GLU C  98       3.609  -4.673  -5.918  1.00 76.40           O  
ATOM   1742  N   ALA C  99       3.446  -1.360  -2.538  1.00 76.22           N  
ATOM   1743  CA  ALA C  99       3.277  -0.822  -1.190  1.00 76.22           C  
ATOM   1744  C   ALA C  99       4.021   0.501  -1.031  1.00 76.22           C  
ATOM   1745  CB  ALA C  99       3.762  -1.830  -0.151  1.00 76.22           C  
ATOM   1746  O   ALA C  99       3.489   1.454  -0.457  1.00 76.22           O  
ATOM   1747  N   GLU C 100       5.091   0.631  -1.650  1.00 74.45           N  
ATOM   1748  CA  GLU C 100       5.866   1.866  -1.575  1.00 74.45           C  
ATOM   1749  C   GLU C 100       5.160   3.006  -2.304  1.00 74.45           C  
ATOM   1750  CB  GLU C 100       7.267   1.659  -2.155  1.00 74.45           C  
ATOM   1751  O   GLU C 100       5.096   4.129  -1.798  1.00 74.45           O  
ATOM   1752  CG  GLU C 100       8.238   0.991  -1.193  1.00 74.45           C  
ATOM   1753  CD  GLU C 100       9.693   1.142  -1.608  1.00 74.45           C  
ATOM   1754  OE1 GLU C 100      10.577   1.174  -0.722  1.00 74.45           O  
ATOM   1755  OE2 GLU C 100       9.951   1.229  -2.829  1.00 74.45           O  
ATOM   1756  N   SER C 101       4.716   2.605  -3.399  1.00 76.97           N  
ATOM   1757  CA  SER C 101       4.002   3.615  -4.173  1.00 76.97           C  
ATOM   1758  C   SER C 101       2.745   4.082  -3.448  1.00 76.97           C  
ATOM   1759  CB  SER C 101       3.632   3.070  -5.553  1.00 76.97           C  
ATOM   1760  O   SER C 101       2.454   5.279  -3.407  1.00 76.97           O  
ATOM   1761  OG  SER C 101       4.795   2.785  -6.310  1.00 76.97           O  
ATOM   1762  N   LEU C 102       2.102   3.175  -2.856  1.00 78.46           N  
ATOM   1763  CA  LEU C 102       0.889   3.506  -2.116  1.00 78.46           C  
ATOM   1764  C   LEU C 102       1.217   4.325  -0.872  1.00 78.46           C  
ATOM   1765  CB  LEU C 102       0.139   2.231  -1.718  1.00 78.46           C  
ATOM   1766  O   LEU C 102       0.542   5.314  -0.579  1.00 78.46           O  
ATOM   1767  CG  LEU C 102      -1.212   2.426  -1.029  1.00 78.46           C  
ATOM   1768  CD1 LEU C 102      -2.193   3.114  -1.972  1.00 78.46           C  
ATOM   1769  CD2 LEU C 102      -1.769   1.088  -0.554  1.00 78.46           C  
ATOM   1770  N   LEU C 103       2.175   4.004  -0.222  1.00 77.22           N  
ATOM   1771  CA  LEU C 103       2.591   4.744   0.965  1.00 77.22           C  
ATOM   1772  C   LEU C 103       3.010   6.164   0.601  1.00 77.22           C  
ATOM   1773  CB  LEU C 103       3.745   4.023   1.668  1.00 77.22           C  
ATOM   1774  O   LEU C 103       2.694   7.113   1.323  1.00 77.22           O  
ATOM   1775  CG  LEU C 103       3.367   2.816   2.527  1.00 77.22           C  
ATOM   1776  CD1 LEU C 103       4.620   2.075   2.981  1.00 77.22           C  
ATOM   1777  CD2 LEU C 103       2.534   3.253   3.727  1.00 77.22           C  
ATOM   1778  N   ALA C 104       3.675   6.262  -0.489  1.00 77.59           N  
ATOM   1779  CA  ALA C 104       4.052   7.591  -0.963  1.00 77.59           C  
ATOM   1780  C   ALA C 104       2.818   8.438  -1.261  1.00 77.59           C  
ATOM   1781  CB  ALA C 104       4.933   7.483  -2.205  1.00 77.59           C  
ATOM   1782  O   ALA C 104       2.778   9.626  -0.933  1.00 77.59           O  
ATOM   1783  N   ALA C 105       1.857   7.777  -1.849  1.00 77.60           N  
ATOM   1784  CA  ALA C 105       0.608   8.471  -2.153  1.00 77.60           C  
ATOM   1785  C   ALA C 105      -0.117   8.881  -0.875  1.00 77.60           C  
ATOM   1786  CB  ALA C 105      -0.294   7.589  -3.013  1.00 77.60           C  
ATOM   1787  O   ALA C 105      -0.622  10.001  -0.772  1.00 77.60           O  
ATOM   1788  N   ILE C 106      -0.078   8.159   0.083  1.00 79.28           N  
ATOM   1789  CA  ILE C 106      -0.706   8.423   1.373  1.00 79.28           C  
ATOM   1790  C   ILE C 106      -0.001   9.589   2.061  1.00 79.28           C  
ATOM   1791  CB  ILE C 106      -0.682   7.172   2.280  1.00 79.28           C  
ATOM   1792  O   ILE C 106      -0.653  10.496   2.584  1.00 79.28           O  
ATOM   1793  CG1 ILE C 106      -1.668   6.118   1.762  1.00 79.28           C  
ATOM   1794  CG2 ILE C 106      -0.996   7.551   3.730  1.00 79.28           C  
ATOM   1795  CD1 ILE C 106      -1.504   4.748   2.405  1.00 79.28           C  
ATOM   1796  N   GLU C 107       1.189   9.599   1.984  1.00 78.14           N  
ATOM   1797  CA  GLU C 107       1.979  10.650   2.617  1.00 78.14           C  
ATOM   1798  C   GLU C 107       1.765  11.994   1.926  1.00 78.14           C  
ATOM   1799  CB  GLU C 107       3.466  10.285   2.609  1.00 78.14           C  
ATOM   1800  O   GLU C 107       1.659  13.028   2.588  1.00 78.14           O  
ATOM   1801  CG  GLU C 107       3.839   9.204   3.612  1.00 78.14           C  
ATOM   1802  CD  GLU C 107       5.283   8.742   3.488  1.00 78.14           C  
ATOM   1803  OE1 GLU C 107       5.747   7.963   4.351  1.00 78.14           O  
ATOM   1804  OE2 GLU C 107       5.955   9.164   2.521  1.00 78.14           O  
ATOM   1805  N   SER C 108       1.658  11.888   0.673  1.00 78.95           N  
ATOM   1806  CA  SER C 108       1.389  13.103  -0.088  1.00 78.95           C  
ATOM   1807  C   SER C 108       0.020  13.680   0.258  1.00 78.95           C  
ATOM   1808  CB  SER C 108       1.470  12.825  -1.589  1.00 78.95           C  
ATOM   1809  O   SER C 108      -0.125  14.893   0.425  1.00 78.95           O  
ATOM   1810  OG  SER C 108       1.246  14.011  -2.333  1.00 78.95           O  
ATOM   1811  N   GLU C 109      -0.921  12.816   0.388  1.00 78.40           N  
ATOM   1812  CA  GLU C 109      -2.261  13.256   0.763  1.00 78.40           C  
ATOM   1813  C   GLU C 109      -2.282  13.811   2.185  1.00 78.40           C  
ATOM   1814  CB  GLU C 109      -3.262  12.106   0.633  1.00 78.40           C  
ATOM   1815  O   GLU C 109      -2.940  14.818   2.454  1.00 78.40           O  
ATOM   1816  CG  GLU C 109      -4.713  12.528   0.816  1.00 78.40           C  
ATOM   1817  CD  GLU C 109      -5.704  11.414   0.522  1.00 78.40           C  
ATOM   1818  OE1 GLU C 109      -6.929  11.671   0.539  1.00 78.40           O  
ATOM   1819  OE2 GLU C 109      -5.252  10.274   0.275  1.00 78.40           O  
ATOM   1820  N   ARG C 110      -1.608  13.215   3.056  1.00 74.96           N  
ATOM   1821  CA  ARG C 110      -1.500  13.687   4.433  1.00 74.96           C  
ATOM   1822  C   ARG C 110      -0.882  15.080   4.488  1.00 74.96           C  
ATOM   1823  CB  ARG C 110      -0.672  12.712   5.272  1.00 74.96           C  
ATOM   1824  O   ARG C 110      -1.377  15.957   5.198  1.00 74.96           O  
ATOM   1825  CG  ARG C 110      -0.601  13.075   6.747  1.00 74.96           C  
ATOM   1826  CD  ARG C 110       0.386  12.192   7.498  1.00 74.96           C  
ATOM   1827  NE  ARG C 110      -0.040  10.796   7.512  1.00 74.96           N  
ATOM   1828  NH1 ARG C 110      -0.238  10.664   9.810  1.00 74.96           N  
ATOM   1829  NH2 ARG C 110      -0.707   8.837   8.507  1.00 74.96           N  
ATOM   1830  CZ  ARG C 110      -0.327  10.102   8.609  1.00 74.96           C  
ATOM   1831  N   GLU C 111       0.100  15.287   3.727  1.00 75.86           N  
ATOM   1832  CA  GLU C 111       0.786  16.575   3.688  1.00 75.86           C  
ATOM   1833  C   GLU C 111      -0.114  17.664   3.111  1.00 75.86           C  
ATOM   1834  CB  GLU C 111       2.076  16.472   2.870  1.00 75.86           C  
ATOM   1835  O   GLU C 111      -0.147  18.785   3.622  1.00 75.86           O  
ATOM   1836  CG  GLU C 111       3.202  15.740   3.587  1.00 75.86           C  
ATOM   1837  CD  GLU C 111       4.445  15.565   2.729  1.00 75.86           C  
ATOM   1838  OE1 GLU C 111       5.434  14.967   3.210  1.00 75.86           O  
ATOM   1839  OE2 GLU C 111       4.430  16.030   1.568  1.00 75.86           O  
ATOM   1840  N   TYR C 112      -0.799  17.193   2.114  1.00 76.88           N  
ATOM   1841  CA  TYR C 112      -1.748  18.125   1.515  1.00 76.88           C  
ATOM   1842  C   TYR C 112      -2.808  18.548   2.526  1.00 76.88           C  
ATOM   1843  CB  TYR C 112      -2.418  17.498   0.289  1.00 76.88           C  
ATOM   1844  O   TYR C 112      -3.116  19.736   2.651  1.00 76.88           O  
ATOM   1845  CG  TYR C 112      -3.453  18.386  -0.358  1.00 76.88           C  
ATOM   1846  CD1 TYR C 112      -4.809  18.221  -0.086  1.00 76.88           C  
ATOM   1847  CD2 TYR C 112      -3.078  19.391  -1.244  1.00 76.88           C  
ATOM   1848  CE1 TYR C 112      -5.767  19.035  -0.681  1.00 76.88           C  
ATOM   1849  CE2 TYR C 112      -4.027  20.211  -1.845  1.00 76.88           C  
ATOM   1850  OH  TYR C 112      -6.310  20.835  -2.150  1.00 76.88           O  
ATOM   1851  CZ  TYR C 112      -5.366  20.026  -1.558  1.00 76.88           C  
ATOM   1852  N   MET C 113      -3.365  17.676   3.191  1.00 73.62           N  
ATOM   1853  CA  MET C 113      -4.413  17.952   4.169  1.00 73.62           C  
ATOM   1854  C   MET C 113      -3.874  18.789   5.324  1.00 73.62           C  
ATOM   1855  CB  MET C 113      -5.008  16.647   4.702  1.00 73.62           C  
ATOM   1856  O   MET C 113      -4.554  19.693   5.812  1.00 73.62           O  
ATOM   1857  CG  MET C 113      -5.799  15.865   3.665  1.00 73.62           C  
ATOM   1858  SD  MET C 113      -7.238  16.805   3.023  1.00 73.62           S  
ATOM   1859  CE  MET C 113      -8.334  16.738   4.468  1.00 73.62           C  
ATOM   1860  N   GLU C 114      -2.678  18.539   5.755  1.00 71.44           N  
ATOM   1861  CA  GLU C 114      -2.054  19.283   6.845  1.00 71.44           C  
ATOM   1862  C   GLU C 114      -1.792  20.732   6.445  1.00 71.44           C  
ATOM   1863  CB  GLU C 114      -0.747  18.612   7.275  1.00 71.44           C  
ATOM   1864  O   GLU C 114      -1.934  21.643   7.263  1.00 71.44           O  
ATOM   1865  CG  GLU C 114      -0.948  17.337   8.083  1.00 71.44           C  
ATOM   1866  CD  GLU C 114       0.353  16.616   8.398  1.00 71.44           C  
ATOM   1867  OE1 GLU C 114       0.319  15.584   9.106  1.00 71.44           O  
ATOM   1868  OE2 GLU C 114       1.415  17.087   7.933  1.00 71.44           O  
ATOM   1869  N   LEU C 115      -1.625  20.802   5.129  1.00 75.50           N  
ATOM   1870  CA  LEU C 115      -1.312  22.142   4.646  1.00 75.50           C  
ATOM   1871  C   LEU C 115      -2.587  22.920   4.337  1.00 75.50           C  
ATOM   1872  CB  LEU C 115      -0.430  22.069   3.397  1.00 75.50           C  
ATOM   1873  O   LEU C 115      -2.592  24.153   4.378  1.00 75.50           O  
ATOM   1874  CG  LEU C 115       1.023  21.644   3.617  1.00 75.50           C  
ATOM   1875  CD1 LEU C 115       1.704  21.372   2.280  1.00 75.50           C  
ATOM   1876  CD2 LEU C 115       1.779  22.711   4.401  1.00 75.50           C  
ATOM   1877  N   ASN C 116      -3.593  22.244   4.104  1.00 69.23           N  
ATOM   1878  CA  ASN C 116      -4.814  22.900   3.647  1.00 69.23           C  
ATOM   1879  C   ASN C 116      -5.910  22.847   4.707  1.00 69.23           C  
ATOM   1880  CB  ASN C 116      -5.306  22.270   2.342  1.00 69.23           C  
ATOM   1881  O   ASN C 116      -7.029  23.308   4.473  1.00 69.23           O  
ATOM   1882  CG  ASN C 116      -4.414  22.600   1.162  1.00 69.23           C  
ATOM   1883  ND2 ASN C 116      -3.551  21.662   0.791  1.00 69.23           N  
ATOM   1884  OD1 ASN C 116      -4.500  23.689   0.588  1.00 69.23           O  
ATOM   1885  N   THR C 117      -5.518  22.271   5.712  1.00 50.50           N  
ATOM   1886  CA  THR C 117      -6.437  22.371   6.840  1.00 50.50           C  
ATOM   1887  C   THR C 117      -5.793  23.131   7.996  1.00 50.50           C  
ATOM   1888  CB  THR C 117      -6.884  20.979   7.323  1.00 50.50           C  
ATOM   1889  O   THR C 117      -6.477  23.839   8.738  1.00 50.50           O  
ATOM   1890  CG2 THR C 117      -8.197  21.060   8.094  1.00 50.50           C  
ATOM   1891  OG1 THR C 117      -7.060  20.120   6.190  1.00 50.50           O  
TER    1892      THR C 117                                                      
ENDMDL                                                                          
END                                                                             
