# Supplementary material for: A redox switch regulates the assembly and anti-CRISPR activity of AcrIIC1
Source: Nat Commun. 2022 Nov 18;13:7071. doi: 10.1038/s41467-022-34551-8 (PMC9674691; doi:10.1038/s41467-022-34551-8)
Supplement: Supplementary file 6 — Coordinates for PliAcrIIC1 [file 41467_2022_34551_MOESM6_ESM.xlsx]

## Sheet: Fig.1a
Fig.1a
red			oxi
Elution Volume（mL）	Abs280（mAU）		Elution Volume（mL）	Abs280（mAU）
5.011	0.229		5.025	0.322
5.035	0.204		5.051	0.498
5.058	0.243		5.078	0.454
5.081	0.268		5.104	0.397
5.105	0.261		5.13	0.358
5.128	0.303		5.156	0.306
5.151	0.327		5.182	0.373
5.175	0.316		5.208	0.236
5.198	0.267		5.234	0.242
5.221	0.286		5.26	0.271
5.244	0.336		5.286	0.32
5.268	0.317		5.312	0.374
5.291	0.304		5.338	0.442
5.314	0.312		5.364	0.283
5.338	0.297		5.39	0.413
5.361	0.295		5.416	0.407
5.384	0.268		5.442	0.251
5.408	0.241		5.468	0.351
5.431	0.22		5.494	0.339
5.454	0.236		5.52	0.199
5.478	0.223		5.546	0.168
5.501	0.265		5.572	0.257
5.524	0.288		5.598	0.255
5.547	0.376		5.624	0.174
5.571	0.345		5.65	0.115
5.594	0.285		5.676	0.205
5.617	0.302		5.702	0.168
5.641	0.334		5.729	0.201
5.664	0.289		5.755	0.186
5.687	0.357		5.781	0.298
5.711	0.401		5.807	0.148
5.734	0.321		5.833	0.249
5.757	0.259		5.859	0.215
5.781	0.301		5.885	0.338
5.804	0.328		5.911	0.248
5.827	0.312		5.937	0.159
5.85	0.275		5.963	0.172
5.874	0.24		5.989	0.135
5.897	0.294		6.015	0.082
5.92	0.218		6.041	0.027
5.944	0.238		6.067	0.149
5.967	0.249		6.093	0.232
5.99	0.215		6.119	0.052
6.014	0.231		6.145	0.158
6.037	0.21		6.171	0.083
6.06	0.2		6.197	0.114
6.084	0.169		6.223	0.175
6.107	0.152		6.249	0.094
6.13	0.207		6.275	0.148
6.153	0.235		6.301	0.211
6.177	0.212		6.327	0.092
6.2	0.143		6.353	0.083
6.223	0.136		6.379	0.261
6.247	0.172		6.406	0.107
6.27	0.176		6.432	0.082
6.293	0.163		6.458	0.17
6.317	0.209		6.484	0.163
6.34	0.216		6.51	0
6.363	0.237		6.536	0.197
6.387	0.239		6.562	0.124
6.41	0.207		6.588	0.037
6.433	0.192		6.614	0.186
6.456	0.198		6.64	0.215
6.48	0.15		6.666	0.362
6.503	0.166		6.692	0.584
6.526	0.199		6.718	0.651
6.55	0.134		6.744	0.557
6.573	0.152		6.77	0.354
6.596	0.154		6.796	0.355
6.62	0.236		6.822	0.501
6.643	0.202		6.848	0.453
6.666	0.175		6.874	0.404
6.69	0.241		6.9	0.359
6.713	0.244		6.926	0.365
6.736	0.238		6.952	0.509
6.76	0.21		6.978	0.467
6.783	0.231		7.004	0.366
6.806	0.214		7.03	0.308
6.829	0.19		7.056	0.385
6.853	0.206		7.083	0.479
6.876	0.19		7.109	0.431
6.899	0.244		7.135	0.308
6.923	0.315		7.161	0.355
6.946	0.319		7.187	0.276
6.969	0.373		7.213	0.234
6.993	0.347		7.239	0.334
7.016	0.388		7.265	0.352
7.039	0.334		7.291	0.312
7.063	0.281		7.317	0.453
7.086	0.282		7.343	0.526
7.109	0.293		7.369	0.612
7.132	0.412		7.395	0.494
7.156	0.353		7.421	0.551
7.179	0.338		7.447	0.638
7.202	0.364		7.473	0.603
7.226	0.313		7.499	0.602
7.249	0.304		7.525	0.593
7.272	0.326		7.551	0.679
7.296	0.355		7.577	0.723
7.319	0.364		7.603	0.644
7.342	0.374		7.629	0.666
7.366	0.327		7.655	0.674
7.389	0.283		7.681	0.681
7.412	0.319		7.707	0.655
7.435	0.341		7.733	0.68
7.459	0.268		7.76	0.636
7.482	0.285		7.786	0.703
7.505	0.289		7.812	0.468
7.529	0.329		7.838	0.579
7.552	0.247		7.864	0.63
7.575	0.242		7.89	0.683
7.599	0.292		7.916	0.585
7.622	0.242		7.942	0.635
7.645	0.176		7.968	0.422
7.669	0.32		7.994	0.542
7.692	0.3		8.02	0.594
7.715	0.264		8.046	0.594
7.738	0.273		8.072	0.592
7.762	0.2		8.098	0.532
7.785	0.197		8.124	0.458
7.808	0.193		8.15	0.47
7.832	0.253		8.176	0.43
7.855	0.193		8.202	0.553
7.878	0.186		8.228	0.512
7.902	0.215		8.254	0.541
7.925	0.167		8.28	0.398
7.948	0.138		8.306	0.6
7.972	0.185		8.332	0.625
7.995	0.183		8.358	0.836
8.018	0.147		8.384	0.719
8.041	0.206		8.41	0.559
8.065	0.117		8.437	0.588
8.088	0.107		8.463	0.513
8.111	0		8.489	0.58
8.135	0.102		8.515	0.641
8.158	0.096		8.541	0.715
8.181	0.066		8.567	0.611
8.205	0.106		8.593	0.638
8.228	0.161		8.619	0.691
8.251	0.133		8.645	0.847
8.275	0.104		8.671	1.041
8.298	0.074		8.697	0.956
8.321	0.062		8.723	0.99
8.344	0.066		8.749	1.012
8.368	0.066		8.775	0.936
8.391	0.179		8.801	0.922
8.414	0.102		8.827	0.978
8.438	0.121		8.853	1.112
8.461	0.151		8.879	1.087
8.484	0.163		8.905	1.059
8.508	0.198		8.931	1.144
8.531	0.162		8.957	1.405
8.554	0.174		8.983	1.577
8.578	0.204		9.009	1.495
8.601	0.19		9.035	1.577
8.624	0.19		9.061	1.695
8.648	0.168		9.087	1.731
8.671	0.199		9.114	1.832
8.694	0.138		9.14	2.105
8.717	0.129		9.166	2.253
8.741	0.11		9.192	2.283
8.764	0.114		9.218	2.504
8.787	0.114		9.244	2.721
8.811	0.087		9.27	3.025
8.834	0.057		9.296	3.102
8.857	0.033		9.322	2.958
8.881	0.062		9.348	3.194
8.904	0.073		9.374	3.388
8.927	0.096		9.4	3.358
8.951	0.079		9.426	3.412
8.974	0.099		9.452	3.856
8.997	0.038		9.478	4.168
9.02	0.012		9.504	4.196
9.044	0.032		9.53	4.394
9.067	0.064		9.556	4.682
9.09	0.062		9.582	4.861
9.114	0.079		9.608	5.003
9.137	0.079		9.634	5.424
9.16	0.121		9.66	5.912
9.184	0.121		9.686	6.509
9.207	0.105		9.712	6.967
9.23	0.112		9.738	7.32
9.254	0.171		9.764	7.9
9.277	0.131		9.791	8.541
9.3	0.1		9.817	9.335
9.323	0.122		9.843	10.001
9.347	0.201		9.869	10.537
9.37	0.183		9.895	11.418
9.393	0.21		9.921	12.165
9.417	0.238		9.947	12.797
9.44	0.256		9.973	13.51
9.463	0.276		9.999	14.339
9.487	0.3		10.025	15.004
9.51	0.36		10.051	15.597
9.533	0.374		10.077	16.166
9.557	0.336		10.103	16.821
9.58	0.41		10.129	17.576
9.603	0.454		10.155	18.094
9.626	0.462		10.181	18.521
9.65	0.411		10.207	19.061
9.673	0.45		10.233	19.565
9.696	0.491		10.259	20.097
9.72	0.537		10.285	20.885
9.743	0.598		10.311	21.578
9.766	0.645		10.337	22.343
9.79	0.719		10.363	23.051
9.813	0.85		10.389	24
9.836	0.999		10.415	25.424
9.86	1.037		10.441	26.938
9.883	1.123		10.468	28.643
9.906	1.206		10.494	30.948
9.929	1.345		10.52	33.482
9.953	1.467		10.546	36.526
9.976	1.61		10.572	40.654
9.999	1.728		10.598	45.651
10.023	1.799		10.624	51.999
10.046	2.064		10.65	60.309
10.069	2.199		10.676	70.062
10.093	2.307		10.702	81.778
10.116	2.536		10.728	98.335
10.139	2.639		10.754	116.126
10.163	2.803		10.78	137.198
10.186	2.93		10.806	165.325
10.209	3.053		10.832	192.967
10.232	3.207		10.858	227.449
10.256	3.257		10.884	265.852
10.279	3.365		10.91	305.248
10.302	3.569		10.936	350.065
10.326	3.633		10.962	397.263
10.349	3.812		10.988	443.924
10.372	3.859		11.014	493.021
10.396	3.947		11.04	541.204
10.419	4.06		11.066	584.147
10.442	4.168		11.092	630.206
10.466	4.32		11.119	668.697
10.489	4.44		11.145	702.609
10.512	4.592		11.171	734.185
10.536	4.746		11.197	756.712
10.559	4.951		11.223	773.466
10.582	5.14		11.249	782.47
10.605	5.382		11.275	784.251
10.629	5.626		11.301	780.374
10.652	5.942		11.327	769.263
10.675	6.293		11.353	753.525
10.699	6.559		11.379	733.683
10.722	6.937		11.405	706.281
10.745	7.39		11.431	680.6
10.769	7.849		11.457	649.28
10.792	8.448		11.483	616.867
10.815	9.083		11.509	586.011
10.839	9.716		11.535	552.576
10.862	10.482		11.561	520.449
10.885	11.415		11.587	489.325
10.908	12.303		11.613	458.205
10.932	13.381		11.639	429.051
10.955	14.5		11.665	402.422
10.978	15.656		11.691	374.499
11.002	17.014		11.717	350.216
11.025	18.444		11.743	328.464
11.048	19.767		11.769	304.656
11.072	21.421		11.796	285.675
11.095	23.062		11.822	267.08
11.118	24.45		11.848	248.909
11.142	26.123		11.874	233.376
11.165	27.885		11.9	218.645
11.188	29.401		11.926	204.604
11.211	30.984		11.952	191.846
11.235	32.497		11.978	180.779
11.258	33.777		12.004	169.889
11.281	35.075		12.03	160.644
11.305	36.166		12.056	151.435
11.328	36.979		12.082	143.246
11.351	37.862		12.108	136.278
11.375	38.549		12.134	129.292
11.398	38.983		12.16	123.072
11.421	39.33		12.186	117.549
11.445	39.517		12.212	112.302
11.468	39.601		12.238	107.755
11.491	39.466		12.264	103.665
11.514	39.251		12.29	99.369
11.538	38.909		12.316	95.95
11.561	38.395		12.342	93.016
11.584	37.866		12.368	89.925
11.608	37.231		12.394	87.695
11.631	36.515		12.42	85.59
11.654	35.636		12.446	83.613
11.678	34.999		12.473	82.064
11.701	34.173		12.499	80.626
11.724	33.372		12.525	79.467
11.748	32.57		12.551	78.396
11.771	31.711		12.577	77.596
11.794	30.979		12.603	76.882
11.817	30.253		12.629	76.466
11.841	29.417		12.655	76.123
11.864	28.74		12.681	75.85
11.887	28.146		12.707	75.733
11.911	27.556		12.733	75.682
11.934	27.042		12.759	75.513
11.957	26.627		12.785	75.563
11.981	26.219		12.811	75.311
12.004	25.959		12.837	75.321
12.027	25.699		12.863	75.233
12.051	25.489		12.889	75.1
12.074	25.359		12.915	75.018
12.097	25.353		12.941	74.674
12.12	25.37		12.967	74.562
12.144	25.58		12.993	74.324
12.167	25.764		13.019	73.91
12.19	26.037		13.045	73.408
12.214	26.423		13.071	72.987
12.237	26.829		13.097	72.269
12.26	27.399		13.123	71.601
12.284	28.028		13.15	70.52
12.307	28.718		13.176	69.654
12.33	29.603		13.202	68.709
12.354	30.459		13.228	67.472
12.377	31.492		13.254	65.998
12.4	32.766		13.28	64.337
12.424	34.116		13.306	62.689
12.447	35.376		13.332	60.625
12.47	37.129		13.358	58.95
12.493	38.968		13.384	56.962
12.517	40.832		13.41	54.801
12.54	43.096		13.436	52.929
12.563	45.675		13.462	50.81
12.587	48.289		13.488	48.918
12.61	51.45		13.514	46.849
12.633	54.917		13.54	44.992
12.657	58.569		13.566	42.96
12.68	63.206		13.592	41.132
12.703	68.428		13.618	39.205
12.727	73.564		13.644	37.473
12.75	80.234		13.67	35.922
12.773	87.84		13.696	34.14
12.796	95.493		13.722	32.485
12.82	105.047		13.748	30.968
12.843	115.897		13.774	29.701
12.866	127.227		13.8	27.479
12.89	140.543		13.827	27.7
12.913	155.396		13.853	26.76
12.936	170.771		13.879	25.345
12.96	189.123		13.905	24.363
12.983	209.239		13.931	23.343
13.006	228.291		13.957	26.193
13.03	251.732		13.983	30.621
13.053	276.828		14.009	29.072
13.076	300.472		14.035	25.794
13.099	327.769		14.061	23.343
13.123	356.552		14.087	21.3
13.146	383.721		14.113	19.868
13.169	413.144		14.139	18.739
13.193	443.29		14.165	17.803
13.216	470.8		14.191	16.785
13.239	500.633		14.217	16.125
13.263	529.145		14.243	15.546
13.286	553.341		14.269	14.602
13.309	579.738		14.295	14.012
13.333	603.699		14.321	13.581
13.356	623.271		14.347	12.76
13.379	642.463		14.373	12.225
13.402	658.939		14.399	11.973
13.426	671.518		14.425	11.49
13.449	681.163		14.451	10.98
13.472	687.904		14.477	10.593
13.496	691.037		14.504	10.227
13.519	691.178		14.53	9.722
13.542	687.994		14.556	9.45
13.566	681.899		14.582	9.248
13.589	671.817		14.608	8.772
13.612	658.627		14.634	8.466
13.636	645.046		14.66	8.26
13.659	627.865		14.686	8.078
13.682	608.292		14.712	7.858
13.705	588.345		14.738	7.608
13.729	565.446		14.764	7.322
13.752	541.42		14.79	7.33
13.775	519.149		14.816	7.042
13.799	493.313		14.842	6.811
13.822	468.153		14.868	6.698
13.845	445.812		14.894	6.557
13.869	420.412		14.92	6.108
13.892	395.357		14.946	5.987
13.915	373.888		14.972	5.924
13.939	350.929		14.998	5.779
13.962	328.893		15.024	5.519
13.985	309.163		15.05	5.489
14.008	289.059		15.076	5.417
14.032	270.008		15.102	5.24
14.055	253.583		15.128	5.07
14.078	236.403		15.154	5.016
14.102	220.594		15.181	4.896
14.125	207.614		15.207	4.785
14.148	193.566		15.233	4.651
14.172	180.162		15.259	4.553
14.195	169.447		15.285	4.332
14.218	158.533		15.311	4.206
14.242	147.998		15.337	4.145
14.265	138.78		15.363	4.226
14.288	129.998		15.389	4.08
14.312	121.705		15.415	3.964
14.335	114.737		15.441	3.84
14.358	107.574		15.467	3.745
14.381	100.974		15.493	3.781
14.405	95.637		15.519	3.8
14.428	89.891		15.545	3.721
14.451	84.533		15.571	3.892
14.475	80.232		15.597	3.733
14.498	75.709		15.623	3.469
14.521	71.391		15.649	3.41
14.545	67.743		15.675	3.331
14.568	64.05		15.701	3.278
14.591	60.612		15.727	3.262
14.615	57.884		15.753	3.294
14.638	54.914		15.779	3.146
14.661	52.086		15.805	3.131
14.684	49.818		15.832	3.187
14.708	47.329		15.858	3.092
14.731	45.057		15.884	3.018
14.754	43.16		15.91	2.989
14.778	41.171		15.936	2.904
14.801	39.303		15.962	2.869
14.824	37.636		15.988	2.923
14.848	35.973		16.014	3.029
14.871	34.301		16.04	2.923
14.894	32.976		16.066	2.857
14.918	31.605		16.092	2.747
14.941	30.211		16.118	2.758
14.964	29.095		16.144	2.71
14.987	27.872		16.17	2.654
15.011	26.66		16.196	2.656
15.034	25.604		16.222	2.555
15.057	24.63		16.248	2.479
15.081	23.607		16.274	2.543
15.104	22.759		16.3	2.682
15.127	21.818		16.326	2.692
15.151	20.923		16.352	2.861
15.174	20.145		16.378	2.802
15.197	19.369		16.404	2.771
15.221	18.649		16.43	2.676
15.244	18.015		16.456	2.686
15.267	17.302		16.482	2.646
15.29	16.659		16.509	2.694
15.314	16.118		16.535	2.691
15.337	15.519		16.561	2.703
15.36	14.99		16.587	2.597
15.384	14.418		16.613	2.383
15.407	13.875		16.639	2.492
15.43	13.417		16.665	2.532
15.454	13.084		16.691	2.406
15.477	12.637		16.717	2.504
15.5	12.301		16.743	2.493
15.524	11.944		16.769	2.438
15.547	11.548		16.795	2.352
15.57	11.261		16.821	2.3
15.593	10.936		16.847	2.264
15.617	10.574		16.873	2.219
15.64	10.306		16.899	2.223
15.663	10.036		16.925	2.112
15.687	9.791		16.951	2.121
15.71	9.471		16.977	2.225
15.733	9.338		17.003	2.062
15.757	9.033		17.029	2.19
15.78	8.777		17.055	2.127
15.803	8.603		17.081	2.136
15.827	8.408		17.107	1.977
15.85	8.191		17.133	1.939
15.873	8.005		17.159	2.025
15.897	7.899		17.186	2.015
15.92	7.755		17.212	2.001
15.943	7.631		17.238	2.093
15.966	7.498		17.264	2.05
15.99	7.305		17.29	2.087
16.013	7.189		17.316	1.871
16.036	7.026		17.342	1.846
16.06	6.952		17.368	1.852
16.083	6.904		17.394	1.789
16.106	6.825		17.42	1.879
16.13	6.69		17.446	1.767
16.153	6.603		17.472	1.739
16.176	6.539		17.498	1.743
16.2	6.474		17.524	1.861
16.223	6.375		17.55	1.858
16.246	6.345		17.576	1.783
16.269	6.279		17.602	1.747
16.293	6.263		17.628	1.697
16.316	6.267		17.654	1.754
16.339	6.196		17.68	1.754
16.363	6.16		17.706	1.66
16.386	6.194		17.732	1.716
16.409	6.184		17.758	1.737
16.433	6.165		17.784	1.683
16.456	6.176		17.81	1.513
16.479	6.22		17.836	1.638
16.503	6.29		17.863	1.659
16.526	6.304		17.889	1.677
16.549	6.287		17.915	1.568
16.572	6.446		17.941	1.63
16.596	6.592		17.967	1.647
16.619	6.735		17.993	1.706
16.642	6.811		18.019	1.68
16.666	6.998		18.045	1.624
16.689	7.292		18.071	1.69
16.712	7.529		18.097	1.601
16.736	7.675		18.123	1.59
16.759	7.825		18.149	1.614
16.782	8.144		18.175	1.676
16.806	8.403		18.201	1.585
16.829	8.675		18.227	1.599
16.852	9.002		18.253	1.615
16.875	9.279		18.279	1.455
16.899	9.549		18.305	1.473
16.922	9.831		18.331	1.541
16.945	10.132		18.357	1.396
16.969	10.577		18.383	1.399
16.992	10.99		18.409	1.385
17.015	11.355		18.435	1.394
17.039	11.852		18.461	1.345
17.062	12.246		18.487	1.414
17.085	12.751		18.513	1.365
17.109	13.115		18.54	1.108
17.132	13.489		18.566	1.021
17.155	13.889		18.592	1.171
17.178	14.226		18.618	1.097
17.202	14.52		18.644	1.018
17.225	14.775		18.67	1.059
17.248	15.036		18.696	1.114
17.272	15.238		18.722	1.208
17.295	15.591		18.748	1.091
17.318	15.768		18.774	1.008
17.342	16.035		18.8	0.971
17.365	16.379		18.826	0.976
17.388	16.686		18.852	0.92
17.412	17.076		18.878	0.933
17.435	17.563		18.904	0.86
17.458	18.148		18.93	0.801
17.481	18.68		18.956	0.854
17.505	19.383		18.982	0.862
17.528	20.167		19.008	0.826
17.551	21.068		19.034	0.811
17.575	22.023		19.06	0.751
17.598	23.039		19.086	0.761
17.621	24.064		19.112	0.782
17.645	25.2		19.138	0.799
17.668	26.107		19.164	0.827
17.691	27.015		19.19	0.766
17.715	27.863		19.217	0.786
17.738	28.629		19.243	0.793
17.761	29.088		19.269	0.832
17.785	29.415		19.295	0.839
17.808	29.52		19.321	0.655
17.831	29.299		19.347	0.695
17.854	28.837		19.373	0.716
17.878	28.273		19.399	0.719
17.901	27.552		19.425	0.652
17.924	26.722		19.451	0.579
17.948	25.932		19.477	0.663
17.971	25.196		19.503	0.686
17.994	24.537		19.529	0.668
18.018	23.948		19.555	0.682
18.041	23.322		19.581	0.757
18.064	22.513		19.607	1.088
18.088	21.653		19.633	0.951
18.111	21		19.659	0.919
18.134	20.711		19.685	0.98
18.157	20.682		19.711	0.973
18.181	20.953		19.737	0.959
18.204	21.422		19.763	0.865
18.227	21.803		19.789	0.88
18.251	22.036		19.815	0.905
18.274	22.12		19.841	0.914
18.297	22.106		19.867	0.976
18.321	22.005		19.894	1.056
18.344	21.824		19.92	1.013
18.367	21.487		19.946	1.019
18.391	21.09		19.972	0.784
18.414	20.573		19.998	0.823
18.437	19.971		20.024	0.97
18.46	19.291
18.484	18.476
18.507	17.738
18.53	17.008
18.554	16.146
18.577	15.496
18.6	14.817
18.624	13.94
18.647	13.029
18.67	11.844
18.694	10.118
18.717	8.198
18.74	5.958
18.763	4.347
18.787	4.102
18.81	4.415
18.833	4.93
18.857	5.328
18.88	5.66
18.903	5.931
18.927	6.168
18.95	6.323
18.973	6.41
18.997	6.538
19.02	6.628
19.043	6.612
19.066	6.656
19.09	6.697
19.113	6.765
19.136	6.86
19.16	6.9
19.183	6.983
19.206	7.006
19.23	7.03
19.253	7.031
19.276	7.052
19.3	7.045
19.323	6.932
19.346	6.838
19.369	6.79
19.393	6.701
19.416	6.569
19.439	6.385
19.463	6.103
19.486	5.97
19.509	5.706
19.533	5.395
19.556	5.159
19.579	4.878
19.603	4.534
19.626	4.171
19.649	3.944
19.673	3.571
19.696	3.34
19.719	3.078
19.742	2.817
19.766	2.557
19.789	2.304
19.812	2.148
19.836	2.042
19.859	1.894
19.882	1.79
19.906	1.732
19.929	1.65
19.952	1.648
19.976	1.666
19.999	1.632

## Sheet: Fig. 1c
Fig. 1c
	Residue Number	chemical shift difference (ppm)
	1	0.02493
	2	0.02072
	3	0.01443
	4	0.02538
	5	0.05251
	6	0.07794
	7	0.01856
	8	0.05175
	9	0.0685
	10	0.0327
	11	0.02032
	12	0.00635
	13	0.01142
	14	0.03017
	15	0.02232
	17	0.31609
	18	0.37644
	19	0.10197
	20	0.03157
	21	0.02595
	22	0.02908
	23	0.02096
	24	0.00994
	25	0.00472
	26	0.01333
	27	0.02137
	28	0.0239
	29	0.01651
	30	0.02905
	31	0.01729
	32	0.04416
	33	0.00922
	34	0.03483
	35	0.02482
	36
	37	0.01948
	38	0.02276
	39	0.01974
	41	0.02738
	42	0.01347
	43	0.01342
	45	0.00275
	46	0.0182
	47	0.0319
	48	0.02292
	49	0.03085
	50	0.03607
	51	0.02952
	52	0.03396
	53	0.01676
	54	0.00653
	55	0.02837
	56	0.0277
	57	0.01936
	58	0.00193
	59	0.03258
	60	0.0288
	61	0.00258
	62	0.02366
	63	0.02644
	64	0.00912
	65	0.00469
	66	0.02463
	67	0.04382
	68	0.01615
	69	0.02426
	70	0.04441
	71	0.03458
	72	0.01448
	73	0.04625
	74	0.04328
	75	0.07161
	76	0.02089
	77	0.07626
	78	0.27907
	79	0.53538
	80	1.4878
	81	0.33572
	82	0.23241
	83	0.07741
	84	0.09039
	85	0.04602
	86	0.03531

## Sheet: Fig.2a
Fig.2a
red			HNH			red+2×HNH
Elution Volume（mL）	Abs280（mAU）		Elution Volume（mL）	Abs280（mAU）		Elution Volume（mL）	Abs280（mAU）
5.501	0.265		5.519	0.402		5.505	0.182
5.524	0.288		5.541	0.382		5.538	0.081
5.547	0.376		5.562	0.427		5.571	0.06
5.571	0.345		5.583	0.394		5.605	0.092
5.594	0.285		5.605	0.371		5.638	0.101
5.617	0.302		5.626	0.382		5.671	0.173
5.641	0.334		5.647	0.321		5.705	0.061
5.664	0.289		5.669	0.281		5.738	0.079
5.687	0.357		5.69	0.392		5.771	0.033
5.711	0.401		5.711	0.253		5.805	0.045
5.734	0.321		5.733	0.196		5.838	0.085
5.757	0.259		5.754	0.265		5.871	0.114
5.781	0.301		5.775	0.278		5.905	0.202
5.804	0.328		5.796	0.357		5.938	0.105
5.827	0.312		5.818	0.514		5.971	0.026
5.85	0.275		5.839	0.487		6.004	0.045
5.874	0.24		5.86	0.493		6.038	0.277
5.897	0.294		5.882	0.347		6.071	0.11
5.92	0.218		5.903	0.225		6.104	0.27
5.944	0.238		5.924	0.18		6.138	0.273
5.967	0.249		5.946	0.303		6.171	0.23
5.99	0.215		5.967	0.353		6.204	0.301
6.014	0.231		5.988	0.276		6.238	0.234
6.037	0.21		6.01	0.279		6.271	0.222
6.06	0.2		6.031	0.183		6.304	0.434
6.084	0.169		6.052	0.041		6.338	0.275
6.107	0.152		6.074	0.114		6.371	0.314
6.13	0.207		6.095	0.227		6.404	0.22
6.153	0.235		6.116	0.176		6.438	0.179
6.177	0.212		6.137	0.181		6.471	0.158
6.2	0.143		6.159	0.271		6.504	0.044
6.223	0.136		6.18	0.422		6.537	0.153
6.247	0.172		6.201	0.257		6.571	0.261
6.27	0.176		6.223	0.045		6.604	0.106
6.293	0.163		6.244	0.013		6.637	0.114
6.317	0.209		6.265	0.059		6.671	0.135
6.34	0.216		6.287	0.096		6.704	0.119
6.363	0.237		6.308	0.182		6.737	0
6.387	0.239		6.329	0.177		6.771	0.261
6.41	0.207		6.351	0.119		6.804	0.18
6.433	0.192		6.372	0.133		6.837	0.112
6.456	0.198		6.393	0.151		6.871	0.167
6.48	0.15		6.414	0.067		6.904	0.139
6.503	0.166		6.436	0.107		6.937	0.11
6.526	0.199		6.457	0.09		6.971	0.428
6.55	0.134		6.478	0.029		7.004	0.302
6.573	0.152		6.5	0.109		7.037	0.145
6.596	0.154		6.521	0.15		7.07	0.21
6.62	0.236		6.542	0.067		7.104	0.247
6.643	0.202		6.564	0.055		7.137	0.458
6.666	0.175		6.585	0.182		7.17	0.499
6.69	0.241		6.606	0.237		7.204	0.365
6.713	0.244		6.628	0.117		7.237	0.47
6.736	0.238		6.649	0.08		7.27	0.541
6.76	0.21		6.67	0.172		7.304	0.449
6.783	0.231		6.692	0.149		7.337	0.49
6.806	0.214		6.713	0.166		7.37	0.468
6.829	0.19		6.734	0.158		7.404	0.609
6.853	0.206		6.755	0.213		7.437	0.473
6.876	0.19		6.777	0.182		7.47	0.412
6.899	0.244		6.798	0.185		7.504	0.391
6.923	0.315		6.819	0.242		7.537	0.388
6.946	0.319		6.841	0.182		7.57	0.459
6.969	0.373		6.862	0.091		7.603	0.366
6.993	0.347		6.883	0		7.637	0.542
7.016	0.388		6.905	0.223		7.67	0.488
7.039	0.334		6.926	0.234		7.703	0.567
7.063	0.281		6.947	0.195		7.737	0.533
7.086	0.282		6.969	0.219		7.77	0.582
7.109	0.293		6.99	0.059		7.803	0.64
7.132	0.412		7.011	0.147		7.837	0.607
7.156	0.353		7.032	0.279		7.87	0.75
7.179	0.338		7.054	0.261		7.903	0.659
7.202	0.364		7.075	0.24		7.937	0.597
7.226	0.313		7.096	0.471		7.97	0.749
7.249	0.304		7.118	0.527		8.003	0.802
7.272	0.326		7.139	0.429		8.037	0.786
7.296	0.355		7.16	0.372		8.07	0.775
7.319	0.364		7.182	0.336		8.103	0.756
7.342	0.374		7.203	0.437		8.136	0.855
7.366	0.327		7.224	0.573		8.17	0.994
7.389	0.283		7.246	0.517		8.203	1.04
7.412	0.319		7.267	0.577		8.236	1.083
7.435	0.341		7.288	0.569		8.27	1.114
7.459	0.268		7.31	0.475		8.303	1.189
7.482	0.285		7.331	0.502		8.336	1.145
7.505	0.289		7.352	0.36		8.37	1.168
7.529	0.329		7.373	0.39		8.403	1.064
7.552	0.247		7.395	0.53		8.436	1.212
7.575	0.242		7.416	0.658		8.47	1.179
7.599	0.292		7.437	0.647		8.503	1.151
7.622	0.242		7.459	0.652		8.536	1.083
7.645	0.176		7.48	0.488		8.57	1.297
7.669	0.32		7.501	0.608		8.603	1.193
7.692	0.3		7.523	0.632		8.636	1.322
7.715	0.264		7.544	0.546		8.669	1.368
7.738	0.273		7.565	0.548		8.703	1.397
7.762	0.2		7.587	0.556		8.736	1.526
7.785	0.197		7.608	0.579		8.769	1.535
7.808	0.193		7.629	0.622		8.803	1.516
7.832	0.253		7.65	0.511		8.836	1.73
7.855	0.193		7.672	0.429		8.869	1.937
7.878	0.186		7.693	0.415		8.903	2.014
7.902	0.215		7.714	0.371		8.936	2.084
7.925	0.167		7.736	0.367		8.969	2.176
7.948	0.138		7.757	0.459		9.003	2.396
7.972	0.185		7.778	0.362		9.036	2.565
7.995	0.183		7.8	0.365		9.069	2.839
8.018	0.147		7.821	0.37		9.103	2.923
8.041	0.206		7.842	0.357		9.136	3.162
8.065	0.117		7.864	0.434		9.169	3.534
8.088	0.107		7.885	0.51		9.202	3.88
8.111	0		7.906	0.588		9.236	4.363
8.135	0.102		7.928	0.622		9.269	4.685
8.158	0.096		7.949	0.709		9.302	5.202
8.181	0.066		7.97	0.597		9.336	5.641
8.205	0.106		7.991	0.492		9.369	6.343
8.228	0.161		8.013	0.605		9.402	6.866
8.251	0.133		8.034	0.635		9.436	7.624
8.275	0.104		8.055	0.727		9.469	8.436
8.298	0.074		8.077	0.793		9.502	8.984
8.321	0.062		8.098	0.651		9.536	9.796
8.344	0.066		8.119	0.624		9.569	10.614
8.368	0.066		8.141	0.62		9.602	11.53
8.391	0.179		8.162	0.688		9.636	12.432
8.414	0.102		8.183	0.909		9.669	13.249
8.438	0.121		8.205	0.936		9.702	14.193
8.461	0.151		8.226	0.82		9.735	15.098
8.484	0.163		8.247	0.708		9.769	15.898
8.508	0.198		8.268	0.675		9.802	16.758
8.531	0.162		8.29	0.558		9.835	17.831
8.554	0.174		8.311	0.587		9.869	18.72
8.578	0.204		8.332	0.74		9.902	19.743
8.601	0.19		8.354	0.845		9.935	20.759
8.624	0.19		8.375	0.9		9.969	21.9
8.648	0.168		8.396	0.915		10.002	23.155
8.671	0.199		8.418	0.929		10.035	24.461
8.694	0.138		8.439	1.008		10.069	25.658
8.717	0.129		8.46	0.919		10.102	27.319
8.741	0.11		8.482	0.914		10.135	28.961
8.764	0.114		8.503	1.051		10.169	30.591
8.787	0.114		8.524	1.041		10.202	32.594
8.811	0.087		8.546	0.988		10.235	34.122
8.834	0.057		8.567	0.998		10.269	35.92
8.857	0.033		8.588	1.012		10.302	37.568
8.881	0.062		8.609	1.025		10.335	39.26
8.904	0.073		8.631	1.044		10.368	40.778
8.927	0.096		8.652	1.013		10.402	42.337
8.951	0.079		8.673	1.076		10.435	43.802
8.974	0.099		8.695	1.159		10.468	45.361
8.997	0.038		8.716	1.061		10.502	46.911
9.02	0.012		8.737	1.043		10.535	48.274
9.044	0.032		8.759	1.122		10.568	50.099
9.067	0.064		8.78	1.185		10.602	51.753
9.09	0.062		8.801	1.188		10.635	53.673
9.114	0.079		8.823	1.204		10.668	55.866
9.137	0.079		8.844	1.259		10.702	58.393
9.16	0.121		8.865	1.422		10.735	61.218
9.184	0.121		8.886	1.357		10.768	64.7
9.207	0.105		8.908	1.344		10.802	68.633
9.23	0.112		8.929	1.33		10.835	73.52
9.254	0.171		8.95	1.355		10.868	79.69
9.277	0.131		8.972	1.312		10.901	87.74
9.3	0.1		8.993	1.284		10.935	98.207
9.323	0.122		9.014	1.454		10.968	111.899
9.347	0.201		9.036	1.495		11.001	130.239
9.37	0.183		9.057	1.303		11.035	154.385
9.393	0.21		9.078	1.315		11.068	185.664
9.417	0.238		9.1	1.394		11.101	225.169
9.44	0.256		9.121	1.558		11.135	273.181
9.463	0.276		9.142	1.605		11.168	328.76
9.487	0.3		9.164	1.702		11.201	390.72
9.51	0.36		9.185	1.593		11.235	457.427
9.533	0.374		9.206	1.518		11.268	525.573
9.557	0.336		9.227	1.49		11.301	592.678
9.58	0.41		9.249	1.539		11.335	655.294
9.603	0.454		9.27	1.524		11.368	711.297
9.626	0.462		9.291	1.549		11.401	759.781
9.65	0.411		9.313	1.526		11.434	800.347
9.673	0.45		9.334	1.694		11.468	832.716
9.696	0.491		9.355	1.766		11.501	854.684
9.72	0.537		9.377	1.621		11.534	868.672
9.743	0.598		9.398	1.647		11.568	874.6
9.766	0.645		9.419	1.749		11.601	874.15
9.79	0.719		9.441	1.686		11.634	866.857
9.813	0.85		9.462	1.791		11.668	853.148
9.836	0.999		9.483	1.782		11.701	835.434
9.86	1.037		9.505	1.78		11.734	813.6
9.883	1.123		9.526	1.846		11.768	789.852
9.906	1.206		9.547	2.034		11.801	762.127
9.929	1.345		9.568	1.976		11.834	733.295
9.953	1.467		9.59	1.959		11.868	703.382
9.976	1.61		9.611	2.015		11.901	672.626
9.999	1.728		9.632	2.081		11.934	641.336
10.023	1.799		9.654	2.259		11.967	611.836
10.046	2.064		9.675	2.353		12.001	581.055
10.069	2.199		9.696	2.193		12.034	552.069
10.093	2.307		9.718	2.056		12.067	523.043
10.116	2.536		9.739	2.117		12.101	495.258
10.139	2.639		9.76	2.082		12.134	468.636
10.163	2.803		9.782	2.11		12.167	443.579
10.186	2.93		9.803	2.222		12.201	419.786
10.209	3.053		9.824	2.21		12.234	397.525
10.232	3.207		9.845	2.221		12.267	376.202
10.256	3.257		9.867	2.382		12.301	356.269
10.279	3.365		9.888	2.239		12.334	338.22
10.302	3.569		9.909	2.235		12.367	321.804
10.326	3.633		9.931	2.293		12.401	306.557
10.349	3.812		9.952	2.239		12.434	293.106
10.372	3.859		9.973	2.391		12.467	281.224
10.396	3.947		9.995	2.483		12.5	271.08
10.419	4.06		10.016	2.447		12.534	262.866
10.442	4.168		10.037	2.356		12.567	256.874
10.466	4.32		10.059	2.299		12.6	253.151
10.489	4.44		10.08	2.351		12.634	252.483
10.512	4.592		10.101	2.525		12.667	255.064
10.536	4.746		10.123	2.625		12.7	261.291
10.559	4.951		10.144	2.625		12.734	271.03
10.582	5.14		10.165	2.602		12.767	283.858
10.605	5.382		10.186	2.624		12.8	299.991
10.629	5.626		10.208	2.675		12.834	317.929
10.652	5.942		10.229	2.714		12.867	336.754
10.675	6.293		10.25	2.862		12.9	356.765
10.699	6.559		10.272	2.838		12.934	374.854
10.722	6.937		10.293	2.897		12.967	391.961
10.745	7.39		10.314	2.859		13	407.389
10.769	7.849		10.336	2.903		13.033	420.615
10.792	8.448		10.357	3.003		13.067	431.216
10.815	9.083		10.378	3.237		13.1	439.47
10.839	9.716		10.4	3.383		13.133	445.573
10.862	10.482		10.421	3.264		13.167	449.078
10.885	11.415		10.442	3.365		13.2	451.444
10.908	12.303		10.463	3.572		13.233	450.838
10.932	13.381		10.485	3.498		13.267	449.13
10.955	14.5		10.506	3.665		13.3	445.262
10.978	15.656		10.527	3.695		13.333	440.606
11.002	17.014		10.549	3.666		13.367	433.805
11.025	18.444		10.57	3.701		13.4	426.514
11.048	19.767		10.591	3.655		13.433	417.912
11.072	21.421		10.613	3.774		13.467	408.439
11.095	23.062		10.634	3.908		13.5	398.286
11.118	24.45		10.655	3.933		13.533	387.796
11.142	26.123		10.677	4.036		13.566	377.021
11.165	27.885		10.698	4.101		13.6	365.583
11.188	29.401		10.719	4.044		13.633	353.944
11.211	30.984		10.741	4.065		13.666	342.317
11.235	32.497		10.762	4.013		13.7	330.418
11.258	33.777		10.783	3.996		13.733	318.982
11.281	35.075		10.804	4.104		13.766	307.211
11.305	36.166		10.826	4.172		13.8	296.05
11.328	36.979		10.847	4.197		13.833	284.742
11.351	37.862		10.868	4.066		13.866	273.75
11.375	38.549		10.89	4.036		13.9	262.841
11.398	38.983		10.911	4.139		13.933	252.54
11.421	39.33		10.932	4.138		13.966	242.269
11.445	39.517		10.954	4.171		14	232.563
11.468	39.601		10.975	4.279		14.033	223.047
11.491	39.466		10.996	4.409		14.066	213.746
11.514	39.251		11.018	4.585		14.099	204.795
11.538	38.909		11.039	4.595		14.133	196.275
11.561	38.395		11.06	4.577		14.166	188.123
11.584	37.866		11.081	4.644		14.199	180.35
11.608	37.231		11.103	4.876		14.233	172.766
11.631	36.515		11.124	5.095		14.266	165.602
11.654	35.636		11.145	5.165		14.299	158.886
11.678	34.999		11.167	5.275		14.333	152.286
11.701	34.173		11.188	5.643		14.366	145.972
11.724	33.372		11.209	5.755		14.399	139.864
11.748	32.57		11.231	6.046		14.433	134.199
11.771	31.711		11.252	6.336		14.466	128.714
11.794	30.979		11.273	6.508		14.499	123.481
11.817	30.253		11.295	6.662		14.533	118.385
11.841	29.417		11.316	6.927		14.566	113.676
11.864	28.74		11.337	7.085		14.599	109.267
11.887	28.146		11.359	7.211		14.632	104.902
11.911	27.556		11.38	7.485		14.666	100.795
11.934	27.042		11.401	7.673		14.699	96.948
11.957	26.627		11.422	7.806		14.732	93.127
11.981	26.219		11.444	7.808		14.766	89.893
12.004	25.959		11.465	7.91		14.799	86.532
12.027	25.699		11.486	8.012		14.832	83.326
12.051	25.489		11.508	8.128		14.866	80.552
12.074	25.359		11.529	8.098		14.899	77.784
12.097	25.353		11.55	8.111		14.932	75.094
12.12	25.37		11.572	8.032		14.966	72.853
12.144	25.58		11.593	7.877		14.999	70.439
12.167	25.764		11.614	7.759		15.032	68.308
12.19	26.037		11.636	7.717		15.066	66.359
12.214	26.423		11.657	7.814		15.099	64.427
12.237	26.829		11.678	7.694		15.132	62.613
12.26	27.399		11.699	7.578		15.165	61.262
12.284	28.028		11.721	7.556		15.199	59.456
12.307	28.718		11.742	7.491		15.232	58.093
12.33	29.603		11.763	7.316		15.265	56.74
12.354	30.459		11.785	7.184		15.299	55.469
12.377	31.492		11.806	7.144		15.332	54.187
12.4	32.766		11.827	7.051		15.365	53.034
12.424	34.116		11.849	6.907		15.399	51.86
12.447	35.376		11.87	6.899		15.432	50.731
12.47	37.129		11.891	6.925		15.465	49.654
12.493	38.968		11.913	6.964		15.499	48.512
12.517	40.832		11.934	6.949		15.532	47.36
12.54	43.096		11.955	6.913		15.565	46.684
12.563	45.675		11.977	7.018		15.599	45.541
12.587	48.289		11.998	7.164		15.632	44.443
12.61	51.45		12.019	7.453		15.665	43.468
12.633	54.917		12.04	7.566		15.698	42.3
12.657	58.569		12.062	7.857		15.732	41.564
12.68	63.206		12.083	8.11		15.765	40.701
12.703	68.428		12.104	8.364		15.798	39.791
12.727	73.564		12.126	8.629		15.832	39.018
12.75	80.234		12.147	9.004		15.865	38.197
12.773	87.84		12.168	9.58		15.898	37.394
12.796	95.493		12.19	10.117		15.932	36.43
12.82	105.047		12.211	10.888		15.965	35.901
12.843	115.897		12.232	11.661		15.998	35.015
12.866	127.227		12.254	12.505		16.032	34.298
12.89	140.543		12.275	13.684		16.065	33.692
12.913	155.396		12.296	15.123		16.098	33.032
12.936	170.771		12.317	16.505		16.132	32.261
12.96	189.123		12.339	18.368		16.165	31.816
12.983	209.239		12.36	20.466		16.198	31.165
13.006	228.291		12.381	23.112		16.231	30.463
13.03	251.732		12.403	26.097		16.265	29.928
13.053	276.828		12.424	30.29		16.298	29.44
13.076	300.472		12.445	34.876		16.331	29.181
13.099	327.769		12.467	40.873		16.365	28.644
13.123	356.552		12.488	48.131		16.398	28.074
13.146	383.721		12.509	58.099		16.431	27.645
13.169	413.144		12.531	69.629		16.465	27.241
13.193	443.29		12.552	83.535		16.498	26.717
13.216	470.8		12.573	100.072		16.531	26.275
13.239	500.633		12.595	118.4		16.565	25.869
13.263	529.145		12.616	139.556		16.598	25.615
13.286	553.341		12.637	161.376		16.631	25.088
13.309	579.738		12.658	186.415		16.665	24.517
13.333	603.699		12.68	209.788		16.698	24.231
13.356	623.271		12.701	236.632		16.731	23.966
13.379	642.463		12.722	261.906		16.764	23.725
13.402	658.939		12.744	289.014		16.798	23.373
13.426	671.518		12.765	314.009		16.831	23.036
13.449	681.163		12.786	340.817		16.864	22.708
13.472	687.904		12.808	365.858		16.898	22.63
13.496	691.037		12.829	391.504		16.931	22.429
13.519	691.178		12.85	415.109		16.964	22.197
13.542	687.994		12.872	439.174		16.998	22.025
13.566	681.899		12.893	461.942		17.031	21.83
13.589	671.817		12.914	482.816		17.064	21.609
13.612	658.627		12.935	504.121		17.098	21.552
13.636	645.046		12.957	523.146		17.131	21.382
13.659	627.865		12.978	541.191		17.164	21.258
13.682	608.292		12.999	557.136		17.198	21.038
13.705	588.345		13.021	573.463		17.231	21.078
13.729	565.446		13.042	586.485		17.264	20.879
13.752	541.42		13.063	599.579		17.297	20.811
13.775	519.149		13.085	610.513		17.331	20.742
13.799	493.313		13.106	619.95		17.364	20.857
13.822	468.153		13.127	628.664		17.397	20.605
13.845	445.812		13.149	636.021		17.431	20.398
13.869	420.412		13.17	640.949		17.464	20.415
13.892	395.357		13.191	644.981		17.497	20.406
13.915	373.888		13.213	648.18		17.531	20.334
13.939	350.929		13.234	649.641		17.564	20.079
13.962	328.893		13.255	650.463		17.597	20.08
13.985	309.163		13.276	650.197		17.631	19.934
14.008	289.059		13.298	648.452		17.664	19.815
14.032	270.008		13.319	645.963		17.697	19.734
14.055	253.583		13.34	642.646		17.731	19.531
14.078	236.403		13.362	639.026		17.764	19.438
14.102	220.594		13.383	633.897		17.797	19.421
14.125	207.614		13.404	628.824		17.83	19.276
14.148	193.566		13.426	622.459		17.864	19.02
14.172	180.162		13.447	616.116		17.897	18.993
14.195	169.447		13.468	608.962		17.93	18.933
14.218	158.533		13.49	601.694		17.964	18.793
14.242	147.998		13.511	593.988		17.997	18.761
14.265	138.78		13.532	586.08		18.03	18.728
14.288	129.998		13.554	577.58		18.064	18.575
14.312	121.705		13.575	569.016		18.097	18.605
14.335	114.737		13.596	560.039		18.13	18.483
14.358	107.574		13.617	551.17		18.164	18.436
14.381	100.974		13.639	542.858		18.197	18.413
14.405	95.637		13.66	532.865		18.23	18.259
14.428	89.891		13.681	524.139		18.264	18.288
14.451	84.533		13.703	514.584		18.297	18.176
14.475	80.232		13.724	505.411		18.33	18.109
14.498	75.709		13.745	495.832		18.363	18.148
14.521	71.391		13.767	486.778		18.397	18.286
14.545	67.743		13.788	477.723		18.43	18.195
14.568	64.05		13.809	468.662		18.463	18.103
14.591	60.612		13.831	458.94		18.497	17.937
14.615	57.884		13.852	450.244		18.53	17.851
14.638	54.914		13.873	441.612		18.563	17.696
14.661	52.086		13.894	433.17		18.597	17.634
14.684	49.818		13.916	424.617		18.63	17.626
14.708	47.329		13.937	415.694		18.663	17.43
14.731	45.057		13.958	407.661		18.697	17.338
14.754	43.16		13.98	398.955		18.73	17.258
14.778	41.171		14.001	391.047		18.763	17.069
14.801	39.303		14.022	382.828		18.797	17.041
14.824	37.636		14.044	375.27		18.83	16.98
14.848	35.973		14.065	367.473		18.863	17.091
14.871	34.301		14.086	360.138		18.896	17.153
14.894	32.976		14.108	352.374		18.93	17.302
14.918	31.605		14.129	345.463		18.963	17.464
14.941	30.211		14.15	338.093		18.996	17.349
14.964	29.095		14.172	331.399		19.03	17.596
14.987	27.872		14.193	324.352		19.063	17.953
15.011	26.66		14.214	317.886		19.096	18.054
15.034	25.604		14.235	311.726		19.13	18.28
15.057	24.63		14.257	305.354		19.163	18.733
15.081	23.607		14.278	299.534		19.196	18.892
15.104	22.759		14.299	293.063		19.23	19.172
15.127	21.818		14.321	287.23		19.263	19.447
15.151	20.923		14.342	281.429		19.296	19.524
15.174	20.145		14.363	276.059		19.33	19.775
15.197	19.369		14.385	270.17		19.363	19.932
15.221	18.649		14.406	264.844		19.396	19.936
15.244	18.015		14.427	259.43		19.43	20.268
15.267	17.302		14.449	254.638		19.463	20.242
15.29	16.659		14.47	249.511		19.496	20.158
15.314	16.118		14.491	244.916		19.529	20.065
15.337	15.519		14.512	239.982		19.563	19.964
15.36	14.99		14.534	235.16		19.596	19.746
15.384	14.418		14.555	230.759		19.629	19.679
15.407	13.875		14.576	226.663		19.663	19.505
15.43	13.417		14.598	222.654		19.696	19.183
15.454	13.084		14.619	218.444		19.729	18.939
15.477	12.637		14.64	214.53		19.763	18.643
15.5	12.301		14.662	210.321		19.796	18.377
15.524	11.944		14.683	206.444		19.829	18.091
15.547	11.548		14.704	202.593		19.863	17.844
15.57	11.261		14.726	199.059		19.896	17.483
15.593	10.936		14.747	195.355		19.929	17.311
15.617	10.574		14.768	192.014		19.963	17.174
15.64	10.306		14.79	188.483		19.996	16.931
15.663	10.036		14.811	185.306		20.029	16.65
15.687	9.791		14.832	182.139		20.062	16.594
15.71	9.471		14.853	179.242		20.096	16.513
15.733	9.338		14.875	176.277		20.129	16.449
15.757	9.033		14.896	173.298		20.162	16.432
15.78	8.777		14.917	170.852		20.196	16.612
15.803	8.603		14.939	168.156		20.229	16.642
15.827	8.408		14.96	165.482		20.262	16.672
15.85	8.191		14.981	162.699		20.296	16.731
15.873	8.005		15.003	160.241
15.897	7.899		15.024	157.65
15.92	7.755		15.045	155.307
15.943	7.631		15.067	153.062
15.966	7.498		15.088	150.962
15.99	7.305		15.109	148.749
16.013	7.189		15.13	146.576
16.036	7.026		15.152	144.411
16.06	6.952		15.173	142.599
16.083	6.904		15.194	140.487
16.106	6.825		15.216	138.579
16.13	6.69		15.237	136.9
16.153	6.603		15.258	135.117
16.176	6.539		15.28	133.309
16.2	6.474		15.301	131.268
16.223	6.375		15.322	129.522
16.246	6.345		15.344	127.642
16.269	6.279		15.365	126.034
16.293	6.263		15.386	124.501
16.316	6.267		15.408	123.057
16.339	6.196		15.429	121.133
16.363	6.16		15.45	119.493
16.386	6.194		15.471	117.769
16.409	6.184		15.493	116.259
16.433	6.165		15.514	114.76
16.456	6.176		15.535	113.224
16.479	6.22		15.557	111.782
16.503	6.29		15.578	110.373
16.526	6.304		15.599	108.799
16.549	6.287		15.621	107.167
16.572	6.446		15.642	105.933
16.596	6.592		15.663	104.382
16.619	6.735		15.685	103.08
16.642	6.811		15.706	101.855
16.666	6.998		15.727	100.645
16.689	7.292		15.748	99.209
16.712	7.529		15.77	98.087
16.736	7.675		15.791	96.592
16.759	7.825		15.812	95.363
16.782	8.144		15.834	94.245
16.806	8.403		15.855	93.002
16.829	8.675		15.876	91.868
16.852	9.002		15.898	90.877
16.875	9.279		15.919	89.784
16.899	9.549		15.94	88.434
16.922	9.831		15.962	87.359
16.945	10.132		15.983	86.465
16.969	10.577		16.004	85.678
16.992	10.99		16.026	84.578
17.015	11.355		16.047	83.71
17.039	11.852		16.068	82.811
17.062	12.246		16.089	81.832
17.085	12.751		16.111	80.856
17.109	13.115		16.132	80.164
17.132	13.489		16.153	79.22
17.155	13.889		16.175	78.336
17.178	14.226		16.196	77.593
17.202	14.52		16.217	76.82
17.225	14.775		16.239	75.984
17.248	15.036		16.26	75.014
17.272	15.238		16.281	74.4
17.295	15.591		16.303	73.748
17.318	15.768		16.324	73.021
17.342	16.035		16.345	72.225
17.365	16.379		16.366	71.683
17.388	16.686		16.388	70.803
17.412	17.076		16.409	70.188
17.435	17.563		16.43	69.535
17.458	18.148		16.452	68.897
17.481	18.68		16.473	68.254
17.505	19.383		16.494	67.615
17.528	20.167		16.516	67.045
17.551	21.068		16.537	66.388
17.575	22.023		16.558	65.676
17.598	23.039		16.58	65.158
17.621	24.064		16.601	64.683
17.645	25.2		16.622	64.123
17.668	26.107		16.644	63.414
17.691	27.015		16.665	62.828
17.715	27.863		16.686	62.376
17.738	28.629		16.707	61.837
17.761	29.088		16.729	61.392
17.785	29.415		16.75	60.618
17.808	29.52		16.771	60.144
17.831	29.299		16.793	59.704
17.854	28.837		16.814	59.208
17.878	28.273		16.835	58.749
17.901	27.552		16.857	58.252
17.924	26.722		16.878	57.875
17.948	25.932		16.899	57.55
17.971	25.196		16.921	57.153
17.994	24.537		16.942	56.732
18.018	23.948		16.963	56.396
18.041	23.322		16.985	55.844
18.064	22.513		17.006	55.367
18.088	21.653		17.027	54.922
18.111	21		17.048	54.669
18.134	20.711		17.07	53.971
18.157	20.682		17.091	53.551
18.181	20.953		17.112	53.247
18.204	21.422		17.134	52.938
18.227	21.803		17.155	52.543
18.251	22.036		17.176	52.14
18.274	22.12		17.198	51.734
18.297	22.106		17.219	51.329
18.321	22.005		17.24	51.009
18.344	21.824		17.262	50.584
18.367	21.487		17.283	50.125
18.391	21.09		17.304	49.639
18.414	20.573		17.325	49.289
18.437	19.971		17.347	48.81
18.46	19.291		17.368	48.683
18.484	18.476		17.389	48.399
18.507	17.738		17.411	48.062
18.53	17.008		17.432	47.777
18.554	16.146		17.453	47.472
18.577	15.496		17.475	47.149
18.6	14.817		17.496	46.729
18.624	13.94		17.517	46.41
18.647	13.029		17.539	46.124
18.67	11.844		17.56	45.671
18.694	10.118		17.581	45.288
18.717	8.198		17.603	45.01
18.74	5.958		17.624	44.861
18.763	4.347		17.645	44.638
18.787	4.102		17.666	44.266
18.81	4.415		17.688	44.021
18.833	4.93		17.709	43.664
18.857	5.328		17.73	43.351
18.88	5.66		17.752	43.118
18.903	5.931		17.773	42.853
18.927	6.168		17.794	42.578
18.95	6.323		17.816	42.43
18.973	6.41		17.837	42.181
18.997	6.538		17.858	41.904
19.02	6.628		17.88	41.609
19.043	6.612		17.901	41.262
19.066	6.656		17.922	40.994
19.09	6.697		17.943	40.84
19.113	6.765		17.965	40.697
19.136	6.86		17.986	40.419
19.16	6.9		18.007	40.174
19.183	6.983		18.029	39.956
19.206	7.006		18.05	39.742
19.23	7.03		18.071	39.532
19.253	7.031		18.093	39.296
19.276	7.052		18.114	38.935
19.3	7.045		18.135	38.747
19.323	6.932		18.157	38.59
19.346	6.838		18.178	38.383
19.369	6.79		18.199	38.139
19.393	6.701		18.221	37.866
19.416	6.569		18.242	37.695
19.439	6.385		18.263	37.494
19.463	6.103		18.284	37.326
19.486	5.97		18.306	37.17
19.509	5.706		18.327	37.045
19.533	5.395		18.348	36.751
19.556	5.159		18.37	36.537
19.579	4.878		18.391	36.342
19.603	4.534		18.412	36.206
19.626	4.171		18.434	35.893
19.649	3.944		18.455	35.66
19.673	3.571		18.476	35.55
19.696	3.34		18.498	35.305
19.719	3.078		18.519	35.083
19.742	2.817		18.54	35.037
19.766	2.557		18.561	35.074
19.789	2.304		18.583	34.887
19.812	2.148		18.604	34.619
19.836	2.042		18.625	34.507
19.859	1.894		18.647	34.272
19.882	1.79		18.668	34.068
19.906	1.732		18.689	33.868
19.929	1.65		18.711	33.708
19.952	1.648		18.732	33.598
19.976	1.666		18.753	33.397
19.999	1.632		18.775	33.258
			18.796	33.082
			18.817	32.887
			18.839	32.88
			18.86	32.591
			18.881	32.421
			18.902	32.249
			18.924	32.123
			18.945	31.876
			18.966	31.799
			18.988	31.729
			19.009	31.524
			19.03	31.312
			19.052	31.163
			19.073	31.137
			19.094	30.943
			19.116	30.694
			19.137	30.663
			19.158	30.392
			19.179	30.262
			19.201	30.134
			19.222	29.989
			19.243	29.877
			19.265	29.754
			19.286	29.505
			19.307	29.339
			19.329	29.284
			19.35	29.292
			19.371	29.101
			19.393	28.917
			19.414	28.889
			19.435	28.745
			19.457	28.578
			19.478	28.573
			19.499	28.557
			19.52	28.233
			19.542	28.027
			19.563	27.877
			19.584	27.723
			19.606	27.656
			19.627	27.534
			19.648	27.385
			19.67	27.268
			19.691	27.204
			19.712	27.266
			19.734	27.139
			19.755	26.854
			19.776	26.852

## Sheet: Fig.2b
Fig.2b
oxi			HNH			oxi+2×HNH
Elution Volume（mL）	Abs280（mAU）		Elution Volume（mL）	Abs280（mAU）		Elution Volume（mL）	Abs280（mAU）
5.025	0.322		5.008	0.17		5.014	0.539
5.051	0.498		5.029	0.103		5.037	0.471
5.078	0.454		5.051	0.292		5.061	0.402
5.104	0.397		5.072	0.325		5.084	0.45
5.13	0.358		5.093	0.24		5.107	0.428
5.156	0.306		5.115	0.191		5.131	0.441
5.182	0.373		5.136	0.231		5.154	0.436
5.208	0.236		5.157	0.239		5.177	0.417
5.234	0.242		5.178	0.248		5.201	0.451
5.26	0.271		5.2	0.235		5.224	0.359
5.286	0.32		5.221	0.272		5.247	0.406
5.312	0.374		5.242	0.266		5.271	0.357
5.338	0.442		5.264	0.163		5.294	0.393
5.364	0.283		5.285	0.203		5.317	0.409
5.39	0.413		5.306	0.22		5.34	0.397
5.416	0.407		5.328	0.195		5.364	0.41
5.442	0.251		5.349	0.194		5.387	0.416
5.468	0.351		5.37	0.199		5.41	0.374
5.494	0.339		5.392	0.225		5.434	0.366
5.52	0.199		5.413	0.113		5.457	0.377
5.546	0.168		5.434	0.241		5.48	0.336
5.572	0.257		5.455	0.441		5.504	0.349
5.598	0.255		5.477	0.462		5.527	0.398
5.624	0.174		5.498	0.46		5.55	0.39
5.65	0.115		5.519	0.402		5.574	0.286
5.676	0.205		5.541	0.382		5.597	0.281
5.702	0.168		5.562	0.427		5.62	0.319
5.729	0.201		5.583	0.394		5.644	0.378
5.755	0.186		5.605	0.371		5.667	0.334
5.781	0.298		5.626	0.382		5.69	0.309
5.807	0.148		5.647	0.321		5.714	0.244
5.833	0.249		5.669	0.281		5.737	0.269
5.859	0.215		5.69	0.392		5.76	0.272
5.885	0.338		5.711	0.253		5.784	0.22
5.911	0.248		5.733	0.196		5.807	0.24
5.937	0.159		5.754	0.265		5.83	0.347
5.963	0.172		5.775	0.278		5.854	0.333
5.989	0.135		5.796	0.357		5.877	0.3
6.015	0.082		5.818	0.514		5.9	0.274
6.041	0.027		5.839	0.487		5.924	0.301
6.067	0.149		5.86	0.493		5.947	0.249
6.093	0.232		5.882	0.347		5.97	0.212
6.119	0.052		5.903	0.225		5.993	0.251
6.145	0.158		5.924	0.18		6.017	0.266
6.171	0.083		5.946	0.303		6.04	0.283
6.197	0.114		5.967	0.353		6.063	0.252
6.223	0.175		5.988	0.276		6.087	0.228
6.249	0.094		6.01	0.279		6.11	0.295
6.275	0.148		6.031	0.183		6.133	0.271
6.301	0.211		6.052	0.041		6.157	0.255
6.327	0.092		6.074	0.114		6.18	0.155
6.353	0.083		6.095	0.227		6.203	0.135
6.379	0.261		6.116	0.176		6.227	0.174
6.406	0.107		6.137	0.181		6.25	0.166
6.432	0.082		6.159	0.271		6.273	0.124
6.458	0.17		6.18	0.422		6.297	0.08
6.484	0.163		6.201	0.257		6.32	0.098
6.51	0		6.223	0.045		6.343	0.08
6.536	0.197		6.244	0.013		6.367	0.101
6.562	0.124		6.265	0.059		6.39	0.151
6.588	0.037		6.287	0.096		6.413	0.092
6.614	0.186		6.308	0.182		6.437	0.076
6.64	0.215		6.329	0.177		6.46	0.111
6.666	0.362		6.351	0.119		6.483	0.112
6.692	0.584		6.372	0.133		6.507	0.042
6.718	0.651		6.393	0.151		6.53	0.077
6.744	0.557		6.414	0.067		6.553	0.101
6.77	0.354		6.436	0.107		6.576	0.027
6.796	0.355		6.457	0.09		6.6	0.076
6.822	0.501		6.478	0.029		6.623	0.102
6.848	0.453		6.5	0.109		6.646	0.117
6.874	0.404		6.521	0.15		6.67	0.147
6.9	0.359		6.542	0.067		6.693	0.05
6.926	0.365		6.564	0.055		6.716	0.083
6.952	0.509		6.585	0.182		6.74	0.025
6.978	0.467		6.606	0.237		6.763	0.068
7.004	0.366		6.628	0.117		6.786	0.042
7.03	0.308		6.649	0.08		6.81	0.055
7.056	0.385		6.67	0.172		6.833	0.068
7.083	0.479		6.692	0.149		6.856	0.072
7.109	0.431		6.713	0.166		6.88	0.076
7.135	0.308		6.734	0.158		6.903	0.031
7.161	0.355		6.755	0.213		6.926	0.034
7.187	0.276		6.777	0.182		6.95	0.031
7.213	0.234		6.798	0.185		6.973	0.042
7.239	0.334		6.819	0.242		6.996	0.061
7.265	0.352		6.841	0.182		7.02	0.05
7.291	0.312		6.862	0.091		7.043	0
7.317	0.453		6.883	0		7.066	0.048
7.343	0.526		6.905	0.223		7.09	0.105
7.369	0.612		6.926	0.234		7.113	0.093
7.395	0.494		6.947	0.195		7.136	0.009
7.421	0.551		6.969	0.219		7.16	0.056
7.447	0.638		6.99	0.059		7.183	0.035
7.473	0.603		7.011	0.147		7.206	0.008
7.499	0.602		7.032	0.279		7.229	0.066
7.525	0.593		7.054	0.261		7.253	0.048
7.551	0.679		7.075	0.24		7.276	0.077
7.577	0.723		7.096	0.471		7.299	0.047
7.603	0.644		7.118	0.527		7.323	0.129
7.629	0.666		7.139	0.429		7.346	0.113
7.655	0.674		7.16	0.372		7.369	0.08
7.681	0.681		7.182	0.336		7.393	0.094
7.707	0.655		7.203	0.437		7.416	0.089
7.733	0.68		7.224	0.573		7.439	0.167
7.76	0.636		7.246	0.517		7.463	0.133
7.786	0.703		7.267	0.577		7.486	0.225
7.812	0.468		7.288	0.569		7.509	0.337
7.838	0.579		7.31	0.475		7.533	0.317
7.864	0.63		7.331	0.502		7.556	0.359
7.89	0.683		7.352	0.36		7.579	0.46
7.916	0.585		7.373	0.39		7.603	0.52
7.942	0.635		7.395	0.53		7.626	0.603
7.968	0.422		7.416	0.658		7.649	0.715
7.994	0.542		7.437	0.647		7.673	0.775
8.02	0.594		7.459	0.652		7.696	0.899
8.046	0.594		7.48	0.488		7.719	1.007
8.072	0.592		7.501	0.608		7.743	1.095
8.098	0.532		7.523	0.632		7.766	1.242
8.124	0.458		7.544	0.546		7.789	1.265
8.15	0.47		7.565	0.548		7.813	1.354
8.176	0.43		7.587	0.556		7.836	1.458
8.202	0.553		7.608	0.579		7.859	1.508
8.228	0.512		7.629	0.622		7.882	1.563
8.254	0.541		7.65	0.511		7.906	1.608
8.28	0.398		7.672	0.429		7.929	1.651
8.306	0.6		7.693	0.415		7.952	1.672
8.332	0.625		7.714	0.371		7.976	1.69
8.358	0.836		7.736	0.367		7.999	1.703
8.384	0.719		7.757	0.459		8.022	1.707
8.41	0.559		7.778	0.362		8.046	1.734
8.437	0.588		7.8	0.365		8.069	1.79
8.463	0.513		7.821	0.37		8.092	1.694
8.489	0.58		7.842	0.357		8.116	1.679
8.515	0.641		7.864	0.434		8.139	1.732
8.541	0.715		7.885	0.51		8.162	1.732
8.567	0.611		7.906	0.588		8.186	1.76
8.593	0.638		7.928	0.622		8.209	1.783
8.619	0.691		7.949	0.709		8.232	1.855
8.645	0.847		7.97	0.597		8.256	1.864
8.671	1.041		7.991	0.492		8.279	1.897
8.697	0.956		8.013	0.605		8.302	1.952
8.723	0.99		8.034	0.635		8.326	2.017
8.749	1.012		8.055	0.727		8.349	2.089
8.775	0.936		8.077	0.793		8.372	2.2
8.801	0.922		8.098	0.651		8.396	2.275
8.827	0.978		8.119	0.624		8.419	2.384
8.853	1.112		8.141	0.62		8.442	2.564
8.879	1.087		8.162	0.688		8.465	2.663
8.905	1.059		8.183	0.909		8.489	2.783
8.931	1.144		8.205	0.936		8.512	2.971
8.957	1.405		8.226	0.82		8.535	3.072
8.983	1.577		8.247	0.708		8.559	3.261
9.009	1.495		8.268	0.675		8.582	3.478
9.035	1.577		8.29	0.558		8.605	3.683
9.061	1.695		8.311	0.587		8.629	3.789
9.087	1.731		8.332	0.74		8.652	4.129
9.114	1.832		8.354	0.845		8.675	4.278
9.14	2.105		8.375	0.9		8.699	4.624
9.166	2.253		8.396	0.915		8.722	4.915
9.192	2.283		8.418	0.929		8.745	5.136
9.218	2.504		8.439	1.008		8.769	5.389
9.244	2.721		8.46	0.919		8.792	5.662
9.27	3.025		8.482	0.914		8.815	6.026
9.296	3.102		8.503	1.051		8.839	6.324
9.322	2.958		8.524	1.041		8.862	6.663
9.348	3.194		8.546	0.988		8.885	6.952
9.374	3.388		8.567	0.998		8.909	7.307
9.4	3.358		8.588	1.012		8.932	7.604
9.426	3.412		8.609	1.025		8.955	8.006
9.452	3.856		8.631	1.044		8.979	8.384
9.478	4.168		8.652	1.013		9.002	8.861
9.504	4.196		8.673	1.076		9.025	9.262
9.53	4.394		8.695	1.159		9.049	9.658
9.556	4.682		8.716	1.061		9.072	10.09
9.582	4.861		8.737	1.043		9.095	10.573
9.608	5.003		8.759	1.122		9.118	11
9.634	5.424		8.78	1.185		9.142	11.514
9.66	5.912		8.801	1.188		9.165	11.985
9.686	6.509		8.823	1.204		9.188	12.466
9.712	6.967		8.844	1.259		9.212	12.989
9.738	7.32		8.865	1.422		9.235	13.47
9.764	7.9		8.886	1.357		9.258	14.011
9.791	8.541		8.908	1.344		9.282	14.367
9.817	9.335		8.929	1.33		9.305	14.867
9.843	10.001		8.95	1.355		9.328	15.402
9.869	10.537		8.972	1.312		9.352	15.875
9.895	11.418		8.993	1.284		9.375	16.345
9.921	12.165		9.014	1.454		9.398	16.845
9.947	12.797		9.036	1.495		9.422	17.341
9.973	13.51		9.057	1.303		9.445	17.756
9.999	14.339		9.078	1.315		9.468	18.232
10.025	15.004		9.1	1.394		9.492	18.78
10.051	15.597		9.121	1.558		9.515	19.287
10.077	16.166		9.142	1.605		9.538	19.788
10.103	16.821		9.164	1.702		9.562	20.34
10.129	17.576		9.185	1.593		9.585	21.025
10.155	18.094		9.206	1.518		9.608	21.723
10.181	18.521		9.227	1.49		9.632	22.472
10.207	19.061		9.249	1.539		9.655	23.305
10.233	19.565		9.27	1.524		9.678	24.138
10.259	20.097		9.291	1.549		9.701	25.186
10.285	20.885		9.313	1.526		9.725	26.223
10.311	21.578		9.334	1.694		9.748	27.415
10.337	22.343		9.355	1.766		9.771	28.666
10.363	23.051		9.377	1.621		9.795	29.912
10.389	24		9.398	1.647		9.818	31.23
10.415	25.424		9.419	1.749		9.841	32.702
10.441	26.938		9.441	1.686		9.865	34.134
10.468	28.643		9.462	1.791		9.888	35.586
10.494	30.948		9.483	1.782		9.911	37.081
10.52	33.482		9.505	1.78		9.935	38.551
10.546	36.526		9.526	1.846		9.958	39.889
10.572	40.654		9.547	2.034		9.981	41.282
10.598	45.651		9.568	1.976		10.005	42.612
10.624	51.999		9.59	1.959		10.028	43.912
10.65	60.309		9.611	2.015		10.051	45.169
10.676	70.062		9.632	2.081		10.075	46.25
10.702	81.778		9.654	2.259		10.098	47.347
10.728	98.335		9.675	2.353		10.121	48.542
10.754	116.126		9.696	2.193		10.145	49.59
10.78	137.198		9.718	2.056		10.168	50.655
10.806	165.325		9.739	2.117		10.191	51.707
10.832	192.967		9.76	2.082		10.215	52.781
10.858	227.449		9.782	2.11		10.238	53.879
10.884	265.852		9.803	2.222		10.261	55.133
10.91	305.248		9.824	2.21		10.285	56.305
10.936	350.065		9.845	2.221		10.308	57.681
10.962	397.263		9.867	2.382		10.331	59.126
10.988	443.924		9.888	2.239		10.354	60.577
11.014	493.021		9.909	2.235		10.378	62.183
11.04	541.204		9.931	2.293		10.401	64.018
11.066	584.147		9.952	2.239		10.424	65.952
11.092	630.206		9.973	2.391		10.448	67.947
11.119	668.697		9.995	2.483		10.471	70.274
11.145	702.609		10.016	2.447		10.494	72.814
11.171	734.185		10.037	2.356		10.518	75.589
11.197	756.712		10.059	2.299		10.541	78.978
11.223	773.466		10.08	2.351		10.564	82.644
11.249	782.47		10.101	2.525		10.588	87.184
11.275	784.251		10.123	2.625		10.611	92.564
11.301	780.374		10.144	2.625		10.634	98.635
11.327	769.263		10.165	2.602		10.658	106.068
11.353	753.525		10.186	2.624		10.681	115.662
11.379	733.683		10.208	2.675		10.704	126.703
11.405	706.281		10.229	2.714		10.728	139.429
11.431	680.6		10.25	2.862		10.751	155.415
11.457	649.28		10.272	2.838		10.774	174.3
11.483	616.867		10.293	2.897		10.798	195.52
11.509	586.011		10.314	2.859		10.821	220.617
11.535	552.576		10.336	2.903		10.844	248.071
11.561	520.449		10.357	3.003		10.868	279.793
11.587	489.325		10.378	3.237		10.891	315.145
11.613	458.205		10.4	3.383		10.914	351.359
11.639	429.051		10.421	3.264		10.938	390.088
11.665	402.422		10.442	3.365		10.961	433.626
11.691	374.499		10.463	3.572		10.984	476.156
11.717	350.216		10.485	3.498		11.007	518.828
11.743	328.464		10.506	3.665		11.031	563.183
11.769	304.656		10.527	3.695		11.054	606.893
11.796	285.675		10.549	3.666		11.077	647.93
11.822	267.08		10.57	3.701		11.101	687.342
11.848	248.909		10.591	3.655		11.124	722.826
11.874	233.376		10.613	3.774		11.147	755.989
11.9	218.645		10.634	3.908		11.171	784.015
11.926	204.604		10.655	3.933		11.194	805.384
11.952	191.846		10.677	4.036		11.217	821.989
11.978	180.779		10.698	4.101		11.241	832.74
12.004	169.889		10.719	4.044		11.264	836.73
12.03	160.644		10.741	4.065		11.287	835.563
12.056	151.435		10.762	4.013		11.311	827.771
12.082	143.246		10.783	3.996		11.334	814.343
12.108	136.278		10.804	4.104		11.357	796.836
12.134	129.292		10.826	4.172		11.381	774.571
12.16	123.072		10.847	4.197		11.404	749.929
12.186	117.549		10.868	4.066		11.427	721.495
12.212	112.302		10.89	4.036		11.451	690.623
12.238	107.755		10.911	4.139		11.474	660.463
12.264	103.665		10.932	4.138		11.497	629.619
12.29	99.369		10.954	4.171		11.521	596.008
12.316	95.95		10.975	4.279		11.544	565.359
12.342	93.016		10.996	4.409		11.567	535.547
12.368	89.925		11.018	4.585		11.59	505.371
12.394	87.695		11.039	4.595		11.614	476.77
12.42	85.59		11.06	4.577		11.637	450.069
12.446	83.613		11.081	4.644		11.66	423.859
12.473	82.064		11.103	4.876		11.684	400.191
12.499	80.626		11.124	5.095		11.707	376.774
12.525	79.467		11.145	5.165		11.73	354.44
12.551	78.396		11.167	5.275		11.754	335.208
12.577	77.596		11.188	5.643		11.777	316.776
12.603	76.882		11.209	5.755		11.8	298.301
12.629	76.466		11.231	6.046		11.824	282.489
12.655	76.123		11.252	6.336		11.847	267.924
12.681	75.85		11.273	6.508		11.87	253.844
12.707	75.733		11.295	6.662		11.894	241.161
12.733	75.682		11.316	6.927		11.917	229.766
12.759	75.513		11.337	7.085		11.94	218.973
12.785	75.563		11.359	7.211		11.964	209.704
12.811	75.311		11.38	7.485		11.987	200.925
12.837	75.321		11.401	7.673		12.01	192.778
12.863	75.233		11.422	7.806		12.034	186.095
12.889	75.1		11.444	7.808		12.057	180.101
12.915	75.018		11.465	7.91		12.08	174.712
12.941	74.674		11.486	8.012		12.104	170.322
12.967	74.562		11.508	8.128		12.127	166.682
12.993	74.324		11.529	8.098		12.15	163.713
13.019	73.91		11.55	8.111		12.174	161.517
13.045	73.408		11.572	8.032		12.197	160.182
13.071	72.987		11.593	7.877		12.22	159.552
13.097	72.269		11.614	7.759		12.243	159.642
13.123	71.601		11.636	7.717		12.267	160.638
13.15	70.52		11.657	7.814		12.29	162.626
13.176	69.654		11.678	7.694		12.313	165.243
13.202	68.709		11.699	7.578		12.337	168.915
13.228	67.472		11.721	7.556		12.36	173.851
13.254	65.998		11.742	7.491		12.383	179.926
13.28	64.337		11.763	7.316		12.407	187.144
13.306	62.689		11.785	7.184		12.43	196.188
13.332	60.625		11.806	7.144		12.453	206.8
13.358	58.95		11.827	7.051		12.477	219.224
13.384	56.962		11.849	6.907		12.5	233.839
13.41	54.801		11.87	6.899		12.523	249.391
13.436	52.929		11.891	6.925		12.547	267.634
13.462	50.81		11.913	6.964		12.57	287.848
13.488	48.918		11.934	6.949		12.593	307.683
13.514	46.849		11.955	6.913		12.617	329.204
13.54	44.992		11.977	7.018		12.64	353.085
13.566	42.96		11.998	7.164		12.663	375.675
13.592	41.132		12.019	7.453		12.687	398.182
13.618	39.205		12.04	7.566		12.71	421.093
13.644	37.473		12.062	7.857		12.733	442.943
13.67	35.922		12.083	8.11		12.757	463.968
13.696	34.14		12.104	8.364		12.78	483.836
13.722	32.485		12.126	8.629		12.803	501.101
13.748	30.968		12.147	9.004		12.827	518.212
13.774	29.701		12.168	9.58		12.85	533.74
13.8	27.479		12.19	10.117		12.873	546.218
13.827	27.7		12.211	10.888		12.896	557.806
13.853	26.76		12.232	11.661		12.92	568.255
13.879	25.345		12.254	12.505		12.943	576.456
13.905	24.363		12.275	13.684		12.966	583.142
13.931	23.343		12.296	15.123		12.99	588.464
13.957	26.193		12.317	16.505		13.013	592.502
13.983	30.621		12.339	18.368		13.036	595.311
14.009	29.072		12.36	20.466		13.06	596.678
14.035	25.794		12.381	23.112		13.083	596.703
14.061	23.343		12.403	26.097		13.106	595.916
14.087	21.3		12.424	30.29		13.13	594.024
14.113	19.868		12.445	34.876		13.153	590.931
14.139	18.739		12.467	40.873		13.176	587.429
14.165	17.803		12.488	48.131		13.2	582.349
14.191	16.785		12.509	58.099		13.223	577.268
14.217	16.125		12.531	69.629		13.246	571.349
14.243	15.546		12.552	83.535		13.27	564.623
14.269	14.602		12.573	100.072		13.293	557.48
14.295	14.012		12.595	118.4		13.316	550.146
14.321	13.581		12.616	139.556		13.34	542.096
14.347	12.76		12.637	161.376		13.363	534.019
14.373	12.225		12.658	186.415		13.386	525.337
14.399	11.973		12.68	209.788		13.41	516.281
14.425	11.49		12.701	236.632		13.433	507.554
14.451	10.98		12.722	261.906		13.456	498.791
14.477	10.593		12.744	289.014		13.479	489.069
14.504	10.227		12.765	314.009		13.503	479.912
14.53	9.722		12.786	340.817		13.526	470.724
14.556	9.45		12.808	365.858		13.549	461.093
14.582	9.248		12.829	391.504		13.573	451.809
14.608	8.772		12.85	415.109		13.596	442.517
14.634	8.466		12.872	439.174		13.619	432.995
14.66	8.26		12.893	461.942		13.643	424.048
14.686	8.078		12.914	482.816		13.666	414.523
14.712	7.858		12.935	504.121		13.689	405.181
14.738	7.608		12.957	523.146		13.713	396.556
14.764	7.322		12.978	541.191		13.736	387.89
14.79	7.33		12.999	557.136		13.759	378.649
14.816	7.042		13.021	573.463		13.783	370.099
14.842	6.811		13.042	586.485		13.806	361.841
14.868	6.698		13.063	599.579		13.829	353.388
14.894	6.557		13.085	610.513		13.853	345.278
14.92	6.108		13.106	619.95		13.876	337.341
14.946	5.987		13.127	628.664		13.899	329.364
14.972	5.924		13.149	636.021		13.923	322.077
14.998	5.779		13.17	640.949		13.946	314.451
15.024	5.519		13.191	644.981		13.969	306.729
15.05	5.489		13.213	648.18		13.993	299.854
15.076	5.417		13.234	649.641		14.016	292.974
15.102	5.24		13.255	650.463		14.039	285.862
15.128	5.07		13.276	650.197		14.063	279.076
15.154	5.016		13.298	648.452		14.086	272.584
15.181	4.896		13.319	645.963		14.109	266.107
15.207	4.785		13.34	642.646		14.132	259.865
15.233	4.651		13.362	639.026		14.156	253.842
15.259	4.553		13.383	633.897		14.179	247.918
15.285	4.332		13.404	628.824		14.202	242.38
15.311	4.206		13.426	622.459		14.226	236.408
15.337	4.145		13.447	616.116		14.249	230.759
15.363	4.226		13.468	608.962		14.272	225.642
15.389	4.08		13.49	601.694		14.296	220.535
15.415	3.964		13.511	593.988		14.319	215.202
15.441	3.84		13.532	586.08		14.342	210.283
15.467	3.745		13.554	577.58		14.366	205.476
15.493	3.781		13.575	569.016		14.389	200.757
15.519	3.8		13.596	560.039		14.412	196.299
15.545	3.721		13.617	551.17		14.436	191.73
15.571	3.892		13.639	542.858		14.459	187.342
15.597	3.733		13.66	532.865		14.482	183.405
15.623	3.469		13.681	524.139		14.506	179.127
15.649	3.41		13.703	514.584		14.529	174.916
15.675	3.331		13.724	505.411		14.552	171.253
15.701	3.278		13.745	495.832		14.576	167.5
15.727	3.262		13.767	486.778		14.599	163.594
15.753	3.294		13.788	477.723		14.622	160.004
15.779	3.146		13.809	468.662		14.646	156.644
15.805	3.131		13.831	458.94		14.669	153.223
15.832	3.187		13.852	450.244		14.692	149.959
15.858	3.092		13.873	441.612		14.715	146.745
15.884	3.018		13.894	433.17		14.739	143.529
15.91	2.989		13.916	424.617		14.762	140.621
15.936	2.904		13.937	415.694		14.785	137.527
15.962	2.869		13.958	407.661		14.809	134.612
15.988	2.923		13.98	398.955		14.832	131.999
16.014	3.029		14.001	391.047		14.855	129.285
16.04	2.923		14.022	382.828		14.879	126.551
16.066	2.857		14.044	375.27		14.902	124.001
16.092	2.747		14.065	367.473		14.925	121.659
16.118	2.758		14.086	360.138		14.949	119.197
16.144	2.71		14.108	352.374		14.972	116.856
16.17	2.654		14.129	345.463		14.995	114.52
16.196	2.656		14.15	338.093		15.019	112.312
16.222	2.555		14.172	331.399		15.042	110.386
16.248	2.479		14.193	324.352		15.065	108.216
16.274	2.543		14.214	317.886		15.089	106.105
16.3	2.682		14.235	311.726		15.112	104.193
16.326	2.692		14.257	305.354		15.135	102.257
16.352	2.861		14.278	299.534		15.159	100.457
16.378	2.802		14.299	293.063		15.182	98.735
16.404	2.771		14.321	287.23		15.205	96.991
16.43	2.676		14.342	281.429		15.229	95.198
16.456	2.686		14.363	276.059		15.252	93.531
16.482	2.646		14.385	270.17		15.275	91.954
16.509	2.694		14.406	264.844		15.299	90.335
16.535	2.691		14.427	259.43		15.322	88.852
16.561	2.703		14.449	254.638		15.345	87.332
16.587	2.597		14.47	249.511		15.368	85.885
16.613	2.383		14.491	244.916		15.392	84.489
16.639	2.492		14.512	239.982		15.415	83.117
16.665	2.532		14.534	235.16		15.438	81.671
16.691	2.406		14.555	230.759		15.462	80.402
16.717	2.504		14.576	226.663		15.485	79.146
16.743	2.493		14.598	222.654		15.508	77.861
16.769	2.438		14.619	218.444		15.532	76.696
16.795	2.352		14.64	214.53		15.555	75.517
16.821	2.3		14.662	210.321		15.578	74.255
16.847	2.264		14.683	206.444		15.602	73.177
16.873	2.219		14.704	202.593		15.625	72.12
16.899	2.223		14.726	199.059		15.648	70.983
16.925	2.112		14.747	195.355		15.672	69.903
16.951	2.121		14.768	192.014		15.695	68.823
16.977	2.225		14.79	188.483		15.718	67.725
17.003	2.062		14.811	185.306		15.742	66.829
17.029	2.19		14.832	182.139		15.765	65.859
17.055	2.127		14.853	179.242		15.788	64.893
17.081	2.136		14.875	176.277		15.812	64.007
17.107	1.977		14.896	173.298		15.835	63.123
17.133	1.939		14.917	170.852		15.858	62.207
17.159	2.025		14.939	168.156		15.882	61.388
17.186	2.015		14.96	165.482		15.905	60.506
17.212	2.001		14.981	162.699		15.928	59.657
17.238	2.093		15.003	160.241		15.952	58.88
17.264	2.05		15.024	157.65		15.975	58.03
17.29	2.087		15.045	155.307		15.998	57.179
17.316	1.871		15.067	153.062		16.021	56.506
17.342	1.846		15.088	150.962		16.045	55.77
17.368	1.852		15.109	148.749		16.068	54.939
17.394	1.789		15.13	146.576		16.091	54.272
17.42	1.879		15.152	144.411		16.115	53.479
17.446	1.767		15.173	142.599		16.138	52.772
17.472	1.739		15.194	140.487		16.161	52.233
17.498	1.743		15.216	138.579		16.185	51.586
17.524	1.861		15.237	136.9		16.208	50.828
17.55	1.858		15.258	135.117		16.231	50.159
17.576	1.783		15.28	133.309		16.255	49.592
17.602	1.747		15.301	131.268		16.278	48.997
17.628	1.697		15.322	129.522		16.301	48.463
17.654	1.754		15.344	127.642		16.325	47.889
17.68	1.754		15.365	126.034		16.348	47.2
17.706	1.66		15.386	124.501		16.371	46.7
17.732	1.716		15.408	123.057		16.395	46.163
17.758	1.737		15.429	121.133		16.418	45.67
17.784	1.683		15.45	119.493		16.441	45.283
17.81	1.513		15.471	117.769		16.465	44.855
17.836	1.638		15.493	116.259		16.488	44.364
17.863	1.659		15.514	114.76		16.511	44.005
17.889	1.677		15.535	113.224		16.535	43.801
17.915	1.568		15.557	111.782		16.558	43.626
17.941	1.63		15.578	110.373		16.581	43.463
17.967	1.647		15.599	108.799		16.604	43.43
17.993	1.706		15.621	107.167		16.628	43.393
18.019	1.68		15.642	105.933		16.651	43.493
18.045	1.624		15.663	104.382		16.674	43.699
18.071	1.69		15.685	103.08		16.698	43.989
18.097	1.601		15.706	101.855		16.721	44.336
18.123	1.59		15.727	100.645		16.744	44.907
18.149	1.614		15.748	99.209		16.768	45.337
18.175	1.676		15.77	98.087		16.791	45.712
18.201	1.585		15.791	96.592		16.814	46.162
18.227	1.599		15.812	95.363		16.838	46.602
18.253	1.615		15.834	94.245		16.861	46.864
18.279	1.455		15.855	93.002		16.884	47.101
18.305	1.473		15.876	91.868		16.908	47.197
18.331	1.541		15.898	90.877		16.931	47.133
18.357	1.396		15.919	89.784		16.954	46.922
18.383	1.399		15.94	88.434		16.978	46.553
18.409	1.385		15.962	87.359		17.001	46.171
18.435	1.394		15.983	86.465		17.024	45.539
18.461	1.345		16.004	85.678		17.048	44.794
18.487	1.414		16.026	84.578		17.071	44.047
18.513	1.365		16.047	83.71		17.094	43.254
18.54	1.108		16.068	82.811		17.118	42.315
18.566	1.021		16.089	81.832		17.141	41.304
18.592	1.171		16.111	80.856		17.164	40.333
18.618	1.097		16.132	80.164		17.188	39.342
18.644	1.018		16.153	79.22		17.211	38.433
18.67	1.059		16.175	78.336		17.234	37.453
18.696	1.114		16.196	77.593		17.257	36.459
18.722	1.208		16.217	76.82		17.281	35.685
18.748	1.091		16.239	75.984		17.304	34.816
18.774	1.008		16.26	75.014		17.327	33.962
18.8	0.971		16.281	74.4		17.351	33.374
18.826	0.976		16.303	73.748		17.374	32.569
18.852	0.92		16.324	73.021		17.397	31.879
18.878	0.933		16.345	72.225		17.421	31.31
18.904	0.86		16.366	71.683		17.444	30.746
18.93	0.801		16.388	70.803		17.467	30.219
18.956	0.854		16.409	70.188		17.491	29.749
18.982	0.862		16.43	69.535		17.514	29.248
19.008	0.826		16.452	68.897		17.537	28.819
19.034	0.811		16.473	68.254		17.561	28.462
19.06	0.751		16.494	67.615		17.584	28.089
19.086	0.761		16.516	67.045		17.607	27.767
19.112	0.782		16.537	66.388		17.631	27.523
19.138	0.799		16.558	65.676		17.654	27.219
19.164	0.827		16.58	65.158		17.677	26.906
19.19	0.766		16.601	64.683		17.701	26.605
19.217	0.786		16.622	64.123		17.724	26.355
19.243	0.793		16.644	63.414		17.747	26.069
19.269	0.832		16.665	62.828		17.771	25.799
19.295	0.839		16.686	62.376		17.794	25.584
19.321	0.655		16.707	61.837		17.817	25.401
19.347	0.695		16.729	61.392		17.84	25.229
19.373	0.716		16.75	60.618		17.864	24.958
19.399	0.719		16.771	60.144		17.887	24.697
19.425	0.652		16.793	59.704		17.91	24.477
19.451	0.579		16.814	59.208		17.934	24.278
19.477	0.663		16.835	58.749		17.957	24.113
19.503	0.686		16.857	58.252		17.98	23.894
19.529	0.668		16.878	57.875		18.004	23.725
19.555	0.682		16.899	57.55		18.027	23.48
19.581	0.757		16.921	57.153		18.05	23.232
19.607	1.088		16.942	56.732		18.074	23.142
19.633	0.951		16.963	56.396		18.097	22.935
19.659	0.919		16.985	55.844		18.12	22.749
19.685	0.98		17.006	55.367		18.144	22.602
19.711	0.973		17.027	54.922		18.167	22.394
19.737	0.959		17.048	54.669		18.19	22.232
19.763	0.865		17.07	53.971		18.214	22.084
19.789	0.88		17.091	53.551		18.237	21.969
19.815	0.905		17.112	53.247		18.26	21.791
19.841	0.914		17.134	52.938		18.284	21.583
19.867	0.976		17.155	52.543		18.307	21.407
19.894	1.056		17.176	52.14		18.33	21.232
19.92	1.013		17.198	51.734		18.354	21.124
19.946	1.019		17.219	51.329		18.377	20.952
19.972	0.784		17.24	51.009		18.4	20.816
19.998	0.823		17.262	50.584		18.424	20.711
20.024	0.97		17.283	50.125		18.447	20.483
			17.304	49.639		18.47	20.363
			17.325	49.289		18.493	20.223
			17.347	48.81		18.517	20.114
			17.368	48.683		18.54	19.902
			17.389	48.399		18.563	19.778
			17.411	48.062		18.587	19.653
			17.432	47.777		18.61	19.487
			17.453	47.472		18.633	19.274
			17.475	47.149		18.657	19.129
			17.496	46.729		18.68	19.023
			17.517	46.41		18.703	18.862
			17.539	46.124		18.727	18.785
			17.56	45.671		18.75	18.681
			17.581	45.288		18.773	18.517
			17.603	45.01		18.797	18.442
			17.624	44.861		18.82	18.254
			17.645	44.638		18.843	18.106
			17.666	44.266		18.867	18.023
			17.688	44.021		18.89	17.886
			17.709	43.664		18.913	17.745
			17.73	43.351		18.937	17.624
			17.752	43.118		18.96	17.511
			17.773	42.853		18.983	17.399
			17.794	42.578		19.007	17.268
			17.816	42.43		19.03	17.178
			17.837	42.181		19.053	17.032
			17.858	41.904		19.077	16.942
			17.88	41.609		19.1	16.783
			17.901	41.262		19.123	16.718
			17.922	40.994		19.146	16.654
			17.943	40.84		19.17	16.514
			17.965	40.697		19.193	16.348
			17.986	40.419		19.216	16.347
			18.007	40.174		19.24	16.271
			18.029	39.956		19.263	16.119
			18.05	39.742		19.286	15.994
			18.071	39.532		19.31	15.961
			18.093	39.296		19.333	15.74
			18.114	38.935		19.356	15.703
			18.135	38.747		19.38	15.625
			18.157	38.59		19.403	15.513
			18.178	38.383		19.426	15.429
			18.199	38.139		19.45	15.377
			18.221	37.866		19.473	15.272
			18.242	37.695		19.496	15.175
			18.263	37.494		19.52	15.015
			18.284	37.326		19.543	14.947
			18.306	37.17		19.566	14.833
			18.327	37.045		19.59	14.766
			18.348	36.751		19.613	14.693
			18.37	36.537		19.636	14.65
			18.391	36.342		19.66	14.539
			18.412	36.206		19.683	14.4
			18.434	35.893		19.706	14.349
			18.455	35.66		19.729	14.261
			18.476	35.55		19.753	14.146
			18.498	35.305		19.776	14.085
			18.519	35.083		19.799	14.041
			18.54	35.037		19.823	14.003
			18.561	35.074		19.846	13.911
			18.583	34.887		19.869	13.859
			18.604	34.619		19.893	13.757
			18.625	34.507		19.916	13.744
			18.647	34.272		19.939	13.663
			18.668	34.068		19.963	13.516
			18.689	33.868		19.986	13.487
			18.711	33.708		20.009	13.401
			18.732	33.598
			18.753	33.397
			18.775	33.258
			18.796	33.082
			18.817	32.887
			18.839	32.88
			18.86	32.591
			18.881	32.421
			18.902	32.249
			18.924	32.123
			18.945	31.876
			18.966	31.799
			18.988	31.729
			19.009	31.524
			19.03	31.312
			19.052	31.163
			19.073	31.137
			19.094	30.943
			19.116	30.694
			19.137	30.663
			19.158	30.392
			19.179	30.262
			19.201	30.134
			19.222	29.989
			19.243	29.877
			19.265	29.754
			19.286	29.505
			19.307	29.339
			19.329	29.284
			19.35	29.292
			19.371	29.101
			19.393	28.917
			19.414	28.889
			19.435	28.745
			19.457	28.578
			19.478	28.573
			19.499	28.557
			19.52	28.233
			19.542	28.027
			19.563	27.877
			19.584	27.723
			19.606	27.656
			19.627	27.534
			19.648	27.385
			19.67	27.268
			19.691	27.204
			19.712	27.266
			19.734	27.139
			19.755	26.854
			19.776	26.852

## Sheet: Fig.2c
Fig.2c

## Sheet: Fig.2d
Fig.2d
	Time (min)	250nM	125nM	62.5nM	31.25nM
	0	0.006474	0.001902	0.0022	0.001335
	0.003333	0.007776	0.001635	0.002973	0.001293
	0.006667	0.008943	0.001447	0.003233	0.00133
	0.01	0.011051	0.00127	0.003703	0.001353
	0.013333	0.012668	0.001047	0.003895	0.001537
	0.016667	0.014376	0.00066	0.004342	0.001528
	0.02	0.016075	0.000575	0.004393	0.001782
	0.023333	0.017558	0.000214	0.004229	0.001773
	0.026667	0.019358	7.94e-05	0.004292	0.001854
	0.03	0.021457	0.000338	0.004546	0.002281
	0.033333	0.023531	0.000517	0.004539	0.002259
	0.036667	0.025298	0.000714	0.004146	0.00231
	0.04	0.027875	0.00111	0.004271	0.003222
	0.043333	0.029592	0.000982	0.003351	0.002687
	0.046667	0.032017	0.00114	0.003298	0.00261
	0.05	0.034628	0.002127	0.003578	0.002783
	0.053333	0.03781	0.003386	0.004057	0.003104
	0.056667	0.040626	0.003841	0.004389	0.003219
	0.06	0.04312	0.004213	0.004384	0.003448
	0.063333	0.045201	0.004313	0.003942	0.002832
	0.066667	0.047698	0.004383	0.003961	0.002922
	0.07	0.05061	0.005899	0.004606	0.003308
	0.073333	0.052838	0.006209	0.004108	0.002962
	0.076667	0.055658	0.006507	0.004058	0.002721
	0.08	0.057512	0.006921	0.004198	0.003092
	0.083333	0.059528	0.007027	0.004117	0.003081
	0.086667	0.061082	0.006983	0.003861	0.002832
	0.09	0.062824	0.006482	0.003872	0.002272
	0.093333	0.065205	0.006809	0.004203	0.002228
	0.096667	0.067834	0.00725	0.004829	0.002346
	0.1	0.070582	0.007808	0.004858	0.002337
	0.103333	0.072729	0.008161	0.004913	0.002245
	0.106667	0.075446	0.008672	0.005127	0.002597
	0.11	0.077415	0.008695	0.005117	0.001993
	0.113333	0.079668	0.009267	0.005864	0.002109
	0.116667	0.082092	0.010072	0.006612	0.002293
	0.12	0.085047	0.010612	0.00701	0.00259
	0.123333	0.087232	0.010496	0.007181	0.002697
	0.126667	0.089342	0.011007	0.00731	0.003216
	0.13	0.091648	0.011945	0.007675	0.003441
	0.133333	0.09424	0.013149	0.008698	0.004205
	0.136667	0.096811	0.014697	0.009424	0.004602
	0.14	0.099189	0.014967	0.009713	0.004759
	0.143333	0.101416	0.015101	0.010082	0.005096
	0.146667	0.103282	0.015464	0.010882	0.005872
	0.15	0.105305	0.015563	0.011346	0.006077
	0.153333	0.106729	0.015213	0.011322	0.005645
	0.156667	0.108768	0.01551	0.011361	0.005748
	0.16	0.111123	0.016214	0.011229	0.005827
	0.163333	0.113604	0.016805	0.011289	0.006077
	0.166667	0.115788	0.017293	0.010735	0.005916
	0.17	0.117432	0.017535	0.010602	0.005336
	0.173333	0.119564	0.017905	0.010403	0.005188
	0.176667	0.12083	0.017829	0.010174	0.00459
	0.18	0.122851	0.018495	0.010259	0.004715
	0.183333	0.124902	0.018459	0.00954	0.004121
	0.186667	0.12712	0.018835	0.00934	0.004279
	0.19	0.128573	0.018991	0.009367	0.004334
	0.193333	0.130347	0.019409	0.009051	0.004329
	0.196667	0.133014	0.020459	0.009195	0.004505
	0.2	0.135168	0.021208	0.009488	0.004862
	0.203333	0.137294	0.02155	0.009212	0.004902
	0.206667	0.139528	0.021306	0.009512	0.005492
	0.21	0.141012	0.020929	0.009516	0.005098
	0.213333	0.14282	0.021448	0.009846	0.005403
	0.216667	0.144997	0.021664	0.009666	0.00533
	0.22	0.14663	0.021512	0.009845	0.005379
	0.223333	0.148687	0.022094	0.010246	0.005668
	0.226667	0.150927	0.022455	0.010764	0.006074
	0.23	0.152848	0.022743	0.010961	0.006325
	0.233333	0.154528	0.022831	0.010947	0.00634
	0.236667	0.156001	0.022987	0.010714	0.006195
	0.24	0.158174	0.023288	0.011218	0.006633
	0.243333	0.159912	0.02336	0.011319	0.006779
	0.246667	0.161456	0.023678	0.011282	0.007041
	0.25	0.163409	0.023802	0.011571	0.007119
	0.253333	0.165059	0.02461	0.012255	0.007958
	0.256667	0.166777	0.024981	0.012239	0.008017
	0.26	0.168551	0.025141	0.012305	0.00814
	0.263333	0.17048	0.025704	0.012145	0.008214
	0.266667	0.172048	0.026531	0.012568	0.008519
	0.27	0.174154	0.027204	0.012909	0.00842
	0.273333	0.175664	0.027331	0.012983	0.008271
	0.276667	0.177382	0.02797	0.013315	0.007835
	0.28	0.179331	0.028968	0.013667	0.007932
	0.283333	0.181067	0.029085	0.013786	0.007531
	0.286667	0.182728	0.029674	0.014546	0.007582
	0.29	0.184798	0.030565	0.014655	0.007656
	0.293333	0.186507	0.03068	0.014509	0.007467
	0.296667	0.188327	0.031066	0.013991	0.007373
	0.3	0.190114	0.031481	0.013862	0.007463
	0.303333	0.191881	0.031979	0.014051	0.007671
	0.306667	0.194371	0.032449	0.014937	0.008132
	0.31	0.195539	0.032248	0.014884	0.007855
	0.313333	0.196434	0.031946	0.015098	0.007762
	0.316667	0.198314	0.032474	0.015779	0.008462
	0.32	0.19955	0.033106	0.01602	0.008764
	0.323333	0.201189	0.033135	0.016532	0.00869
	0.326667	0.202455	0.03325	0.016778	0.008797
	0.33	0.203659	0.033824	0.016725	0.009017
	0.333333	0.205325	0.03463	0.017619	0.009315
	0.336667	0.20659	0.034362	0.017745	0.009261
	0.34	0.207634	0.034256	0.017678	0.009082
	0.343333	0.209456	0.03496	0.017706	0.009018
	0.346667	0.211185	0.035524	0.017742	0.009168
	0.35	0.212571	0.035459	0.017426	0.008912
	0.353333	0.21388	0.035878	0.017245	0.008884
	0.356667	0.215316	0.03637	0.017074	0.008861
	0.36	0.216351	0.036557	0.016688	0.008436
	0.363333	0.217645	0.037027	0.016468	0.008342
	0.366667	0.218949	0.037052	0.016438	0.008234
	0.37	0.220036	0.037016	0.016654	0.008242
	0.373333	0.221253	0.036967	0.016688	0.007743
	0.376667	0.221736	0.03661	0.016541	0.007427
	0.38	0.222721	0.036962	0.016729	0.007431
	0.383333	0.224308	0.037838	0.016936	0.007841
	0.386667	0.225326	0.038407	0.017645	0.007579
	0.39	0.226303	0.038219	0.01832	0.007564
	0.393333	0.2271	0.038503	0.017952	0.007719
	0.396667	0.228042	0.039166	0.018206	0.008078
	0.4	0.229532	0.039502	0.018535	0.008122
	0.403333	0.231022	0.039838	0.018753	0.008452
	0.406667	0.232833	0.040574	0.019206	0.008794
	0.41	0.234295	0.041159	0.019087	0.008789
	0.413333	0.235961	0.041383	0.019317	0.009241
	0.416667	0.236905	0.041559	0.01942	0.00922
	0.42	0.238197	0.042093	0.019371	0.00921
	0.423333	0.239499	0.042265	0.019539	0.009017
	0.426667	0.240875	0.042341	0.019637	0.009203
	0.43	0.241277	0.042372	0.019254	0.009081
	0.433333	0.242242	0.042323	0.019364	0.009205
	0.436667	0.243293	0.042993	0.019897	0.009564
	0.44	0.244057	0.043371	0.02	0.009393
	0.443333	0.245275	0.043901	0.020345	0.009827
	0.446667	0.246067	0.044441	0.020337	0.010055
	0.45	0.246676	0.044305	0.020543	0.009761
	0.453333	0.24722	0.044241	0.020798	0.009423
	0.456667	0.247924	0.044307	0.020386	0.009689
	0.46	0.249621	0.045032	0.020264	0.010165
	0.463333	0.251175	0.045401	0.02039	0.010284
	0.466667	0.252611	0.045817	0.02105	0.010782
	0.47	0.253881	0.046166	0.021488	0.01111
	0.473333	0.255201	0.046412	0.021579	0.011368
	0.476667	0.256077	0.046468	0.021466	0.011103
	0.48	0.25744	0.046361	0.021379	0.011237
	0.483333	0.258369	0.046105	0.021402	0.011034
	0.486667	0.259711	0.046612	0.021578	0.010984
	0.49	0.260254	0.04645	0.022055	0.010687
	0.493333	0.261025	0.047115	0.02265	0.011008
	0.496667	0.261493	0.047895	0.022783	0.011172
	0.5	0.262585	0.048215	0.023322	0.011354
	0.503333	0.263365	0.048873	0.02404	0.011692
	0.506667	0.263371	0.048529	0.023806	0.011595
	0.51	0.2643	0.049035	0.024242	0.012186
	0.513333	0.264488	0.048822	0.023875	0.011815
	0.516667	0.265005	0.048795	0.024017	0.011429
	0.52	0.26566	0.049562	0.023886	0.011523
	0.523333	0.266399	0.04993	0.023742	0.011647
	0.526667	0.267564	0.050357	0.02406	0.01167
	0.53	0.267907	0.050576	0.023894	0.011659
	0.533333	0.268144	0.051241	0.02423	0.011966
	0.536667	0.268406	0.051272	0.02357	0.01179
	0.54	0.269075	0.05176	0.023183	0.011678
	0.543333	0.26937	0.051841	0.023128	0.011696
	0.546667	0.269727	0.051842	0.022573	0.011457
	0.55	0.270354	0.052464	0.022882	0.011674
	0.553333	0.270929	0.053393	0.022878	0.011485
	0.556667	0.271587	0.053479	0.022761	0.011361
	0.56	0.273072	0.054407	0.023198	0.01221
	0.563333	0.274088	0.054495	0.022775	0.012215
	0.566667	0.274766	0.054553	0.023237	0.012247
	0.57	0.27514	0.054356	0.023369	0.012138
	0.573333	0.276157	0.054618	0.023392	0.012458
	0.576667	0.277389	0.055527	0.024115	0.012684
	0.58	0.277776	0.0556	0.023609	0.012019
	0.583333	0.278387	0.055982	0.024171	0.012446
	0.586667	0.278895	0.056505	0.024367	0.012561
	0.59	0.27931	0.056479	0.024482	0.012224
	0.593333	0.279577	0.056763	0.024839	0.0124
	0.596667	0.279898	0.056937	0.024693	0.012534
	0.6	0.280001	0.056842	0.024677	0.012178
	0.603333	0.28065	0.056759	0.024625	0.012099
	0.606667	0.281674	0.057566	0.025416	0.012468
	0.61	0.281721	0.057116	0.025406	0.012601
	0.613333	0.282175	0.057399	0.025156	0.012532
	0.616667	0.283343	0.057814	0.025509	0.012844
	0.62	0.284209	0.058046	0.025074	0.012734
	0.623333	0.28523	0.05816	0.02525	0.012932
	0.626667	0.285846	0.058497	0.0253	0.013041
	0.63	0.285783	0.058154	0.02484	0.012203
	0.633333	0.286186	0.058543	0.025225	0.012351
	0.636667	0.2866	0.058904	0.025163	0.012123
	0.64	0.287583	0.059673	0.0254	0.012083
	0.643333	0.287729	0.060026	0.025856	0.012047
	0.646667	0.288024	0.060009	0.025465	0.011699
	0.65	0.288267	0.060071	0.025801	0.012116
	0.653333	0.288232	0.060686	0.025495	0.012176
	0.656667	0.288414	0.061053	0.025583	0.012061
	0.66	0.288835	0.061247	0.025586	0.012245
	0.663333	0.289024	0.061588	0.025345	0.012233
	0.666667	0.289474	0.061559	0.025308	0.011758
	0.67	0.290106	0.061695	0.025451	0.011478
	0.673333	0.290522	0.061819	0.025356	0.011538
	0.676667	0.290822	0.06145	0.024951	0.011463
	0.68	0.292175	0.062319	0.025307	0.011878
	0.683333	0.292956	0.062576	0.025151	0.012361
	0.686667	0.293057	0.062624	0.024989	0.01238
	0.69	0.293229	0.062413	0.024893	0.012192
	0.693333	0.292719	0.062433	0.024356	0.011969
	0.696667	0.293074	0.062763	0.024619	0.012128
	0.7	0.293646	0.063185	0.024954	0.012723
	0.703333	0.293983	0.063971	0.025385	0.013117
	0.706667	0.294755	0.064749	0.026207	0.013494
	0.71	0.294648	0.065099	0.026422	0.013795
	0.713333	0.294756	0.065332	0.026269	0.01364
	0.716667	0.294596	0.065596	0.026244	0.014054
	0.72	0.294839	0.066446	0.026749	0.01465
	0.723333	0.295349	0.066716	0.027006	0.014708
	0.726667	0.295973	0.06712	0.027499	0.01468
	0.73	0.296281	0.067397	0.027742	0.014491
	0.733333	0.297053	0.067122	0.027755	0.013847
	0.736667	0.297531	0.06728	0.027862	0.013689
	0.74	0.298247	0.067275	0.027934	0.013767
	0.743333	0.299314	0.067675	0.028387	0.014214
	0.746667	0.299662	0.067878	0.028183	0.013707
	0.75	0.299903	0.067991	0.027947	0.013822
	0.753333	0.300151	0.067824	0.028236	0.013517
	0.756667	0.300794	0.068023	0.028295	0.013427
	0.76	0.30133	0.068821	0.028652	0.013502
	0.763333	0.302102	0.069421	0.029043	0.013583
	0.766667	0.302374	0.069815	0.02892	0.013554
	0.77	0.302691	0.070465	0.029214	0.013709
	0.773333	0.303339	0.070893	0.029617	0.013996
	0.776667	0.303315	0.070804	0.029571	0.014019
	0.78	0.303943	0.071595	0.030091	0.014319
	0.783333	0.304065	0.071821	0.030278	0.014297
	0.786667	0.304238	0.072103	0.030939	0.014772
	0.79	0.305059	0.07265	0.031627	0.01517
	0.793333	0.305188	0.072945	0.032126	0.015222
	0.796667	0.305366	0.073127	0.03216	0.015637
	0.8	0.305395	0.072861	0.031684	0.015434
	0.803333	0.305573	0.073148	0.031464	0.01565
	0.806667	0.305634	0.073145	0.031572	0.015475
	0.81	0.306133	0.073426	0.031911	0.015881
	0.813333	0.306107	0.073479	0.031707	0.015213
	0.816667	0.306543	0.073577	0.031878	0.0156
	0.82	0.307237	0.073648	0.031934	0.015734
	0.823333	0.307586	0.073652	0.031755	0.015399
	0.826667	0.308082	0.074485	0.032187	0.015756
	0.83	0.307907	0.074351	0.031633	0.015229
	0.833333	0.308395	0.074621	0.031534	0.015083
	0.836667	0.308705	0.074816	0.031291	0.015166
	0.84	0.309505	0.075321	0.031335	0.015283
	0.843333	0.309647	0.075766	0.031301	0.015107
	0.846667	0.310002	0.076197	0.03126	0.014696
	0.85	0.310112	0.076732	0.031691	0.01469
	0.853333	0.310033	0.077264	0.031658	0.015181
	0.856667	0.310283	0.078008	0.032151	0.015395
	0.86	0.310052	0.078176	0.031921	0.015532
	0.863333	0.31011	0.07842	0.031626	0.016
	0.866667	0.309998	0.07838	0.030886	0.015616
	0.87	0.309895	0.078692	0.030868	0.015832
	0.873333	0.309688	0.078691	0.031287	0.015501
	0.876667	0.310438	0.078747	0.031844	0.016032
	0.88	0.310561	0.078513	0.031548	0.015806
	0.883333	0.310855	0.078636	0.031815	0.016137
	0.886667	0.311282	0.079114	0.031975	0.016262
	0.89	0.311501	0.079275	0.032257	0.0162
	0.893333	0.311743	0.079683	0.032558	0.016127
	0.896667	0.311849	0.079555	0.032321	0.015407
	0.9	0.312468	0.079952	0.032168	0.015381
	0.903333	0.31267	0.079974	0.032113	0.01526
	0.906667	0.313186	0.079767	0.032477	0.015175
	0.91	0.31335	0.079561	0.032401	0.015001
	0.913333	0.314041	0.079726	0.032639	0.014729
	0.916667	0.314656	0.080328	0.033374	0.015194
	0.92	0.314658	0.080528	0.033309	0.015252
	0.923333	0.314983	0.08074	0.033768	0.015423
	0.926667	0.314706	0.080879	0.033536	0.015466
	0.93	0.31485	0.081088	0.03363	0.015548
	0.933333	0.315174	0.081341	0.033633	0.015541
	0.936667	0.315564	0.082125	0.034184	0.015941
	0.94	0.315551	0.08212	0.03455	0.015601
	0.943333	0.316453	0.0827	0.034862	0.016233
	0.946667	0.316205	0.08311	0.034685	0.016197
	0.95	0.316274	0.083786	0.034679	0.016092
	0.953333	0.316411	0.084534	0.034534	0.015856
	0.956667	0.316549	0.08497	0.034701	0.015691
	0.96	0.315882	0.084866	0.034063	0.014879
	0.963333	0.315981	0.085926	0.034292	0.015101
	0.966667	0.315929	0.085854	0.033611	0.015164
	0.97	0.315986	0.085979	0.033884	0.01526
	0.973333	0.316057	0.085775	0.033635	0.015173
	0.976667	0.316577	0.086327	0.033617	0.015499
	0.98	0.316846	0.086663	0.033753	0.015453
	0.983333	0.316964	0.086779	0.034005	0.01576
	0.986667	0.316976	0.087319	0.033973	0.016081
	0.99	0.317267	0.087549	0.034053	0.016424
	0.993333	0.317435	0.087982	0.034052	0.016435
	0.996667	0.318293	0.088271	0.034386	0.016759
	1	0.318568	0.08874	0.03422	0.017308
	1.00333	0.318684	0.089022	0.034188	0.017516
	1.00667	0.318727	0.088587	0.034185	0.017324
	1.01	0.318743	0.088669	0.033932	0.017275
	1.01333	0.318505	0.088946	0.03413	0.016951
	1.01667	0.318956	0.0892	0.03437	0.016629
	1.02	0.319365	0.089401	0.034703	0.016303
	1.02333	0.319349	0.089533	0.034691	0.016056
	1.02667	0.31963	0.089808	0.034662	0.015967
	1.03	0.32019	0.09041	0.034905	0.016296
	1.03333	0.320921	0.090273	0.034726	0.016324
	1.03667	0.321107	0.090691	0.035204	0.016332
	1.04	0.321678	0.090978	0.035362	0.016313
	1.04333	0.321923	0.09121	0.035614	0.016641
	1.04667	0.321916	0.091402	0.036054	0.016663
	1.05	0.322204	0.092007	0.036514	0.017308
	1.05333	0.3223	0.092516	0.036552	0.017706
	1.05667	0.322488	0.092947	0.03714	0.017734
	1.06	0.322511	0.093149	0.036956	0.017595
	1.06333	0.322495	0.092988	0.036959	0.017533
	1.06667	0.322196	0.093046	0.036924	0.017745
	1.07	0.322224	0.092863	0.037099	0.017537
	1.07333	0.322256	0.092958	0.0376	0.017501
	1.07667	0.321958	0.092661	0.037069	0.016723
	1.08	0.321982	0.093082	0.037436	0.016372
	1.08333	0.321669	0.092931	0.036868	0.016062
	1.08667	0.321351	0.092991	0.036116	0.015874
	1.09	0.321561	0.093397	0.035658	0.015678
	1.09333	0.322056	0.093621	0.03556	0.015489
	1.09667	0.321951	0.093619	0.035232	0.015386
	1.1	0.322232	0.093589	0.035057	0.015507
	1.10333	0.321806	0.093644	0.035129	0.015504
	1.10667	0.3225	0.093819	0.034637	0.015682
	1.11	0.32235	0.093789	0.034772	0.015649
	1.11333	0.322856	0.094356	0.035087	0.015969
	1.11667	0.323232	0.094735	0.034825	0.016299
	1.12	0.323507	0.095014	0.034914	0.01591
	1.12333	0.324415	0.095516	0.036003	0.016226
	1.12667	0.325253	0.095919	0.036404	0.016705
	1.13	0.325876	0.096262	0.03744	0.017163
	1.13333	0.326332	0.096802	0.038214	0.017462
	1.13667	0.326878	0.096957	0.038506	0.017712
	1.14	0.327077	0.097119	0.038908	0.017904
	1.14333	0.327503	0.09704	0.03857	0.017608
	1.14667	0.3273	0.097446	0.038411	0.017333
	1.15	0.326563	0.097567	0.037845	0.017161
	1.15333	0.325895	0.097288	0.036884	0.016429
	1.15667	0.325604	0.096866	0.036273	0.015731
	1.16	0.325498	0.096916	0.036391	0.015744
	1.16333	0.325068	0.096768	0.036208	0.015633
	1.16667	0.324581	0.096553	0.035311	0.015169
	1.17	0.324626	0.096974	0.035181	0.01508
	1.17333	0.324516	0.096979	0.034492	0.014868
	1.17667	0.324017	0.097094	0.034167	0.014595
	1.18	0.324539	0.097777	0.033918	0.014659
	1.18333	0.325057	0.098504	0.033905	0.015009
	1.18667	0.325466	0.099522	0.034455	0.015108
	1.19	0.326109	0.100148	0.035128	0.015888
	1.19333	0.326418	0.101009	0.035784	0.016642
	1.19667	0.327144	0.101719	0.036495	0.016991
	1.2	0.327755	0.102185	0.036767	0.017259
	1.20333	0.328399	0.102555	0.036857	0.017751
	1.20667	0.328846	0.103054	0.037205	0.018001
	1.21	0.329165	0.10321	0.037362	0.018175
	1.21333	0.328952	0.103245	0.037247	0.017763
	1.21667	0.328018	0.102746	0.036795	0.017214
	1.22	0.328016	0.102355	0.036536	0.016809
	1.22333	0.328331	0.102726	0.037166	0.017292
	1.22667	0.328734	0.103361	0.038089	0.017492
	1.23	0.328927	0.103618	0.03796	0.01721
	1.23333	0.328275	0.103747	0.037583	0.017146
	1.23667	0.328634	0.103953	0.037863	0.017419
	1.24	0.328319	0.104085	0.037813	0.017242
	1.24333	0.328656	0.104301	0.037614	0.017036
	1.24667	0.329108	0.104649	0.038145	0.0172
	1.25	0.329346	0.104933	0.038615	0.017487
	1.25333	0.329345	0.105228	0.038989	0.01753
	1.25667	0.330061	0.105804	0.039635	0.01801
	1.26	0.330191	0.106207	0.04017	0.018179
	1.26333	0.330786	0.10631	0.040102	0.01805
	1.26667	0.330739	0.106155	0.039922	0.017883
	1.27	0.330958	0.106648	0.0402	0.017986
	1.27333	0.331149	0.106789	0.040458	0.018009
	1.27667	0.330816	0.106298	0.040574	0.017971
	1.28	0.330662	0.106077	0.040292	0.017357
	1.28333	0.33068	0.106071	0.039852	0.017354
	1.28667	0.331118	0.106417	0.04049	0.017861
	1.29	0.331216	0.106504	0.040368	0.018188
	1.29333	0.331395	0.106722	0.04063	0.018481
	1.29667	0.331815	0.107279	0.040288	0.018596
	1.3	0.331369	0.107305	0.040049	0.018556
	1.30333	0.332068	0.107523	0.039875	0.018741
	1.30667	0.332508	0.107886	0.040143	0.019004
	1.31	0.332925	0.108529	0.040434	0.019349
	1.31333	0.332841	0.108843	0.040515	0.019752
	1.31667	0.333026	0.109546	0.040729	0.020029
	1.32	0.333691	0.110336	0.040964	0.020439
	1.32333	0.334246	0.110855	0.041317	0.020694
	1.32667	0.334585	0.111205	0.041484	0.020668
	1.33	0.334662	0.111483	0.041419	0.020709
	1.33333	0.334431	0.111827	0.041589	0.020483
	1.33667	0.334801	0.112274	0.042025	0.020727
	1.34	0.334681	0.112148	0.041671	0.020512
	1.34333	0.333994	0.112004	0.041378	0.020098
	1.34667	0.334196	0.112082	0.041127	0.019938
	1.35	0.33383	0.111418	0.040434	0.019644
	1.35333	0.333546	0.111134	0.041054	0.019582
	1.35667	0.333335	0.110981	0.040487	0.019573
	1.36	0.333276	0.111356	0.040833	0.019793
	1.36333	0.333212	0.111371	0.040443	0.019516
	1.36667	0.333218	0.111241	0.040462	0.019558
	1.37	0.333421	0.111514	0.040784	0.01989
	1.37333	0.33394	0.111812	0.04117	0.020048
	1.37667	0.334341	0.11266	0.041141	0.020426
	1.38	0.334857	0.112848	0.040952	0.020619
	1.38333	0.335345	0.113488	0.041168	0.021166
	1.38667	0.336133	0.114319	0.041922	0.021724
	1.39	0.336543	0.114751	0.042675	0.022376
	1.39333	0.337113	0.115533	0.043127	0.02268
	1.39667	0.336913	0.115826	0.043178	0.023113
	1.4	0.336998	0.115843	0.043293	0.023007
	1.40333	0.337362	0.116039	0.043528	0.022895
	1.40667	0.336875	0.116054	0.043106	0.022316
	1.41	0.336349	0.115935	0.042724	0.021789
	1.41333	0.336477	0.115881	0.042703	0.021704
	1.41667	0.335946	0.115568	0.042549	0.021206
	1.42	0.33583	0.116241	0.04287	0.021698
	1.42333	0.335706	0.116687	0.042397	0.021495
	1.42667	0.335623	0.11696	0.042522	0.021456
	1.43	0.335943	0.117425	0.042737	0.021577
	1.43333	0.33646	0.118324	0.043087	0.02187
	1.43667	0.337553	0.119269	0.04385	0.022509
	1.44	0.338357	0.119722	0.044006	0.022751
	1.44333	0.338522	0.120496	0.04404	0.022739
	1.44667	0.338715	0.120772	0.044098	0.022707
	1.45	0.338813	0.121038	0.044454	0.022971
	1.45333	0.339353	0.121608	0.04534	0.023259
	1.45667	0.33988	0.121233	0.045336	0.023289
	1.46	0.340031	0.12116	0.045092	0.023033
	1.46333	0.339806	0.120883	0.044947	0.022762
	1.46667	0.339585	0.120605	0.044791	0.022152
	1.47	0.339321	0.120416	0.044549	0.021466
	1.47333	0.338865	0.119793	0.043851	0.020776
	1.47667	0.338851	0.119622	0.043455	0.020588
	1.48	0.338959	0.119869	0.043732	0.020377
	1.48333	0.338387	0.119663	0.043464	0.020161
	1.48667	0.337756	0.119967	0.043631	0.020139
	1.49	0.337822	0.119847	0.043644	0.019664
	1.49333	0.337414	0.119624	0.043518	0.019516
	1.49667	0.337533	0.12015	0.043631	0.019525
	1.5	0.337676	0.120409	0.043531	0.019668
	1.50333	0.338036	0.120664	0.043876	0.019934
	1.50667	0.337671	0.120885	0.043436	0.019358
	1.51	0.337437	0.120965	0.043388	0.019119
	1.51333	0.337662	0.120668	0.04321	0.01918
	1.51667	0.338504	0.121035	0.043173	0.019726
	1.52	0.338733	0.121757	0.043219	0.020291
	1.52333	0.339109	0.121951	0.043073	0.020734
	1.52667	0.339077	0.12284	0.043212	0.020945
	1.53	0.339486	0.124161	0.043827	0.021443
	1.53333	0.339935	0.125231	0.044076	0.021798
	1.53667	0.340083	0.125546	0.044195	0.021686
	1.54	0.339952	0.125683	0.044003	0.021677
	1.54333	0.339798	0.126062	0.044215	0.021701
	1.54667	0.340026	0.127044	0.044779	0.022177
	1.55	0.339824	0.127302	0.044693	0.022476
	1.55333	0.339843	0.127571	0.04536	0.022432
	1.55667	0.34038	0.127519	0.045378	0.022314
	1.56	0.339833	0.127211	0.045095	0.021626
	1.56333	0.34027	0.127462	0.04505	0.021406
	1.56667	0.340739	0.127599	0.045294	0.021474
	1.57	0.340945	0.127971	0.045662	0.021745
	1.57333	0.341151	0.127574	0.045512	0.02105
	1.57667	0.341426	0.127152	0.045301	0.02125
	1.58	0.341818	0.127005	0.045024	0.021261
	1.58333	0.342006	0.127627	0.044753	0.021558
	1.58667	0.342571	0.128214	0.045318	0.021904
	1.59	0.342825	0.128469	0.045894	0.021832
	1.59333	0.34281	0.129132	0.04661	0.022014
	1.59667	0.342684	0.129455	0.046799	0.022082
	1.6	0.342254	0.12922	0.046656	0.021885
	1.60333	0.342049	0.129428	0.047282	0.022011
	1.60667	0.341448	0.129154	0.046843	0.021901
	1.61	0.341413	0.129499	0.047152	0.022511
	1.61333	0.342007	0.130382	0.047736	0.023457
	1.61667	0.341661	0.13017	0.047385	0.023237
	1.62	0.341469	0.130228	0.047762	0.023093
	1.62333	0.341253	0.130219	0.047454	0.022526
	1.62667	0.340873	0.129852	0.047047	0.021862
	1.63	0.341089	0.129919	0.047147	0.021729
	1.63333	0.34084	0.129939	0.046885	0.021539
	1.63667	0.340509	0.129907	0.046941	0.02132
	1.64	0.340827	0.129392	0.046415	0.020882
	1.64333	0.341029	0.129616	0.046007	0.02123
	1.64667	0.341031	0.129921	0.046078	0.021016
	1.65	0.341798	0.13075	0.046355	0.021273
	1.65333	0.342761	0.131738	0.047005	0.021694
	1.65667	0.342622	0.131899	0.047387	0.021656
	1.66	0.342957	0.132414	0.047313	0.021721
	1.66333	0.342998	0.132537	0.04693	0.021507
	1.66667	0.343309	0.133348	0.047473	0.021676
	1.67	0.344113	0.134336	0.047875	0.022224
	1.67333	0.34419	0.134384	0.047216	0.022232
	1.67667	0.344333	0.134703	0.0475	0.022658
	1.68	0.34462	0.134976	0.047577	0.0226
	1.68333	0.344366	0.134985	0.047033	0.022415
	1.68667	0.34418	0.134866	0.046845	0.022101
	1.69	0.344013	0.134772	0.046561	0.021606
	1.69333	0.344408	0.134747	0.046688	0.021432
	1.69667	0.344116	0.134517	0.046797	0.021502
	1.7	0.344505	0.134491	0.046762	0.021952
	1.70333	0.344497	0.134216	0.047113	0.022068
	1.70667	0.344756	0.13411	0.04703	0.022189
	1.71	0.344629	0.134185	0.047514	0.022275
	1.71333	0.344958	0.134765	0.048035	0.022389
	1.71667	0.345496	0.135416	0.048569	0.02273
	1.72	0.345279	0.135656	0.048732	0.022571
	1.72333	0.345246	0.13552	0.049079	0.022457
	1.72667	0.345266	0.135726	0.048964	0.022029
	1.73	0.345598	0.135978	0.049291	0.0222
	1.73333	0.34553	0.136436	0.04921	0.022163
	1.73667	0.345754	0.136932	0.049126	0.022293
	1.74	0.345593	0.137095	0.048864	0.021959
	1.74333	0.345418	0.13732	0.048782	0.021975
	1.74667	0.345465	0.137564	0.048564	0.021962
	1.75	0.345202	0.137741	0.048906	0.022457
	1.75333	0.344987	0.137789	0.048786	0.022103
	1.75667	0.345055	0.138331	0.048785	0.022074
	1.76	0.345423	0.138046	0.048332	0.021749
	1.76333	0.345764	0.137936	0.048251	0.022107
	1.76667	0.346212	0.138197	0.04826	0.022579
	1.77	0.345793	0.137853	0.047975	0.021979
	1.77333	0.346292	0.138102	0.048027	0.021884
	1.77667	0.346744	0.138164	0.048055	0.02205
	1.78	0.347479	0.138659	0.048312	0.022384
	1.78333	0.347816	0.139064	0.048628	0.022386
	1.78667	0.347749	0.139217	0.048796	0.02252
	1.79	0.347954	0.13963	0.049191	0.02291
	1.79333	0.348351	0.140101	0.049398	0.023036
	1.79667	0.348912	0.140604	0.049515	0.023194
	1.8	0.348559	0.141344	0.048737	0.02313
	1.80333	0.348492	0.142185	0.048992	0.023394
	1.80667	0.348397	0.142867	0.048696	0.02354
	1.81	0.347959	0.142837	0.048626	0.023787
	1.81333	0.347759	0.143187	0.048905	0.023867
	1.81667	0.347587	0.143556	0.049056	0.024019
	1.82	0.347418	0.143777	0.04855	0.023368
	1.82333	0.347334	0.143737	0.048214	0.023197
	1.82667	0.347197	0.143259	0.047812	0.022995
	1.83	0.346939	0.143823	0.048274	0.023397
	1.83333	0.346494	0.143871	0.048659	0.02349
	1.83667	0.346463	0.143668	0.048823	0.022994
	1.84	0.347192	0.143714	0.048917	0.023216
	1.84333	0.347715	0.144314	0.049495	0.023628
	1.84667	0.347926	0.144592	0.0502	0.023996
	1.85	0.348202	0.145184	0.050455	0.024106
	1.85333	0.348319	0.14578	0.050657	0.024571
	1.85667	0.348338	0.145877	0.050626	0.024606
	1.86	0.348737	0.145978	0.050729	0.024377
	1.86333	0.348817	0.14629	0.050749	0.024286
	1.86667	0.348584	0.146596	0.050416	0.024262
	1.87	0.348456	0.146526	0.050746	0.024311
	1.87333	0.34834	0.146285	0.050575	0.023985
	1.87667	0.348468	0.145873	0.050809	0.023953
	1.88	0.348267	0.145791	0.050681	0.023382
	1.88333	0.347704	0.145543	0.050414	0.022816
	1.88667	0.347289	0.14518	0.050224	0.022637
	1.89	0.346732	0.144807	0.050037	0.022408
	1.89333	0.346836	0.144959	0.050244	0.022221
	1.89667	0.346558	0.145684	0.050463	0.022187
	1.9	0.347083	0.146042	0.0508	0.022379
	1.90333	0.347214	0.14653	0.050643	0.022409
	1.90667	0.347836	0.146972	0.050529	0.022677
	1.91	0.348498	0.147813	0.050883	0.02322
	1.91333	0.348678	0.148106	0.050866	0.023306
	1.91667	0.349491	0.149128	0.051349	0.023483
	1.92	0.349792	0.149362	0.051597	0.023528
	1.92333	0.349877	0.149084	0.051574	0.023339
	1.92667	0.351124	0.149629	0.052223	0.023782
	1.93	0.351939	0.150167	0.052521	0.024043
	1.93333	0.352053	0.149993	0.052421	0.023646
	1.93667	0.352215	0.150087	0.052934	0.023831
	1.94	0.352426	0.150132	0.052931	0.023966
	1.94333	0.352448	0.15045	0.053193	0.024124
	1.94667	0.351765	0.149962	0.05289	0.023482
	1.95	0.351871	0.150448	0.053265	0.023696
	1.95333	0.35171	0.150271	0.05261	0.023844
	1.95667	0.351548	0.150585	0.052651	0.023671
	1.96	0.351919	0.151072	0.052802	0.02395
	1.96333	0.351874	0.151844	0.052513	0.024481
	1.96667	0.352118	0.152285	0.052528	0.02489
	1.97	0.351495	0.152298	0.051738	0.024556
	1.97333	0.351588	0.15228	0.051614	0.024346
	1.97667	0.350939	0.152171	0.051391	0.024077
	1.98	0.350852	0.152518	0.051833	0.024167
	1.98333	0.350888	0.15262	0.052126	0.024421
	1.98667	0.350895	0.152409	0.051747	0.024393
	1.99	0.351192	0.152661	0.051702	0.024726
	1.99333	0.351732	0.152782	0.052114	0.025002
	1.99667	0.351705	0.15298	0.052108	0.024569
	2	0.351789	0.153459	0.052551	0.024652
	2.00333	0.352161	0.154108	0.053055	0.025018
	2.00667	0.352236	0.154255	0.052645	0.025193
	2.01	0.352026	0.154211	0.052855	0.024988
	2.01333	0.351852	0.153948	0.052699	0.024797
	2.01667	0.352056	0.154416	0.053096	0.025355
	2.02	0.351662	0.154357	0.052754	0.025113
	2.02333	0.351421	0.154274	0.052873	0.024922
	2.02667	0.351472	0.15427	0.052413	0.024929
	2.03	0.351479	0.154779	0.052352	0.025236
	2.03333	0.351647	0.154866	0.052594	0.025389
	2.03667	0.351008	0.154534	0.052436	0.025027
	2.04	0.351072	0.154811	0.053137	0.025467
	2.04333	0.350517	0.154679	0.052875	0.025246
	2.04667	0.350695	0.15506	0.053371	0.025878
	2.05	0.35077	0.155136	0.053332	0.025886
	2.05333	0.350683	0.155402	0.053301	0.025852
	2.05667	0.351104	0.155995	0.053926	0.026207
	2.06	0.350981	0.155867	0.054135	0.025961
	2.06333	0.35128	0.156751	0.054379	0.02629
	2.06667	0.351356	0.157135	0.054799	0.02673
	2.07	0.35172	0.157457	0.054712	0.026897
	2.07333	0.352036	0.157468	0.054661	0.02707
	2.07667	0.352088	0.157567	0.05502	0.02681
	2.08	0.351984	0.157884	0.055033	0.026851
	2.08333	0.352179	0.158029	0.055099	0.026399
	2.08667	0.352476	0.158269	0.054814	0.02619
	2.09	0.352212	0.158318	0.054654	0.026158
	2.09333	0.352554	0.158923	0.054612	0.026631
	2.09667	0.352687	0.159709	0.055349	0.027508
	2.1	0.352968	0.160022	0.055744	0.027947
	2.10333	0.352725	0.160269	0.05563	0.027717
	2.10667	0.352855	0.160338	0.055598	0.027675
	2.11	0.352782	0.160618	0.055547	0.026881
	2.11333	0.352657	0.161018	0.055635	0.02677
	2.11667	0.353077	0.161474	0.055648	0.026453
	2.12	0.353316	0.161944	0.055795	0.026483
	2.12333	0.353692	0.162637	0.055712	0.026553
	2.12667	0.353648	0.162744	0.055308	0.026456
	2.13	0.353908	0.163146	0.055528	0.02672
	2.13333	0.354513	0.16335	0.055727	0.026592
	2.13667	0.354948	0.163215	0.055528	0.02606
	2.14	0.35492	0.162932	0.055666	0.025701
	2.14333	0.354522	0.162555	0.05553	0.025303
	2.14667	0.354186	0.162011	0.055218	0.02471
	2.15	0.354809	0.161853	0.055247	0.024542
	2.15333	0.354666	0.161795	0.055575	0.024826
	2.15667	0.354384	0.161883	0.056094	0.025126
	2.16	0.353916	0.161272	0.055746	0.025222
	2.16333	0.353791	0.161167	0.056261	0.025196
	2.16667	0.353589	0.161161	0.056247	0.025097
	2.17	0.353678	0.16136	0.056525	0.024919
	2.17333	0.353642	0.161426	0.056826	0.024907
	2.17667	0.353268	0.161833	0.057218	0.024677
	2.18	0.352823	0.161968	0.056817	0.024533
	2.18333	0.353999	0.162847	0.057191	0.025106
	2.18667	0.354269	0.163255	0.057378	0.025396
	2.19	0.354197	0.163694	0.056765	0.025367
	2.19333	0.354413	0.164179	0.056208	0.025306
	2.19667	0.354595	0.164793	0.055983	0.025629
	2.2	0.354727	0.165007	0.055801	0.026076
	2.20333	0.354376	0.165046	0.055246	0.026189
	2.20667	0.354506	0.165591	0.05511	0.026828
	2.21	0.354654	0.166116	0.054862	0.027146
	2.21333	0.355017	0.166652	0.054947	0.02727
	2.21667	0.356085	0.167518	0.055508	0.027739
	2.22	0.355997	0.167689	0.055627	0.027766
	2.22333	0.356354	0.168069	0.055695	0.02809
	2.22667	0.356029	0.167954	0.055544	0.027995
	2.23	0.356211	0.16839	0.056207	0.027969
	2.23333	0.356314	0.169023	0.056287	0.028315
	2.23667	0.356275	0.169094	0.056537	0.02811
	2.24	0.355707	0.168784	0.056736	0.0278
	2.24333	0.355325	0.16819	0.056691	0.027225
	2.24667	0.355128	0.167995	0.056675	0.027012
	2.25	0.355818	0.168416	0.057337	0.027227
	2.25333	0.35563	0.168572	0.057428	0.027136
	2.25667	0.355585	0.168528	0.056868	0.026808
	2.26	0.35582	0.168535	0.05648	0.026605
	2.26333	0.356042	0.169296	0.056995	0.027251
	2.26667	0.356048	0.168957	0.057091	0.027263
	2.27	0.356184	0.16945	0.057127	0.02728
	2.27333	0.356401	0.169581	0.0574	0.027168
	2.27667	0.356885	0.169918	0.057414	0.026791
	2.28	0.356935	0.170072	0.057581	0.026644
	2.28333	0.357749	0.170552	0.057939	0.026744
	2.28667	0.357983	0.171037	0.058136	0.027041
	2.29	0.358595	0.171932	0.058562	0.027464
	2.29333	0.358572	0.172361	0.058601	0.027549
	2.29667	0.358237	0.172287	0.058488	0.027162
	2.3	0.358026	0.172574	0.058449	0.027114
	2.30333	0.357342	0.172375	0.05827	0.026886
	2.30667	0.356381	0.171471	0.057913	0.026285
	2.31	0.356034	0.171247	0.057352	0.025998
	2.31333	0.355808	0.171429	0.057486	0.026185
	2.31667	0.355929	0.171954	0.057563	0.02635
	2.32	0.355849	0.172117	0.057672	0.026378
	2.32333	0.355555	0.171996	0.057577	0.02573
	2.32667	0.356117	0.172377	0.057811	0.025642
	2.33	0.356534	0.172935	0.058062	0.025509
	2.33333	0.356831	0.172696	0.057987	0.02562
	2.33667	0.356777	0.172851	0.05797	0.025418
	2.34	0.357317	0.172841	0.058224	0.025289
	2.34333	0.357782	0.173465	0.058335	0.025338
	2.34667	0.357813	0.173806	0.058505	0.025781
	2.35	0.358409	0.174633	0.059282	0.026494
	2.35333	0.358683	0.175227	0.06004	0.026988
	2.35667	0.358874	0.17591	0.060547	0.02741
	2.36	0.358364	0.175979	0.060336	0.027325
	2.36333	0.358133	0.175618	0.060001	0.027327
	2.36667	0.358243	0.175713	0.059676	0.027647
	2.37	0.357958	0.175525	0.059372	0.027599
	2.37333	0.357586	0.174833	0.059109	0.027462
	2.37667	0.358069	0.175264	0.0592	0.027423
	2.38	0.357517	0.174977	0.058761	0.02719
	2.38333	0.357042	0.174771	0.05813	0.026763
	2.38667	0.356765	0.174443	0.05776	0.026181
	2.39	0.356469	0.17408	0.057559	0.025569
	2.39333	0.356886	0.17402	0.057063	0.025381
	2.39667	0.357371	0.174143	0.056728	0.025443
	2.4	0.357523	0.174397	0.056927	0.025632
	2.40333	0.357383	0.174416	0.056569	0.025165
	2.40667	0.357444	0.174662	0.056765	0.025166
	2.41	0.357226	0.17463	0.056653	0.0251
	2.41333	0.35742	0.175143	0.057416	0.025508
	2.41667	0.357352	0.175873	0.058343	0.025893
	2.42	0.357542	0.176587	0.059141	0.026378
	2.42333	0.357911	0.177182	0.059246	0.02674
	2.42667	0.358719	0.177932	0.05952	0.02754
	2.43	0.35949	0.178306	0.059679	0.028146
	2.43333	0.360462	0.17943	0.060722	0.028786
	2.43667	0.360828	0.179555	0.060869	0.028423
	2.44	0.361274	0.179936	0.060804	0.028807
	2.44333	0.361883	0.180128	0.060384	0.02855
	2.44667	0.361624	0.179844	0.059583	0.028683
	2.45	0.361719	0.179839	0.059389	0.028607
	2.45333	0.361703	0.179938	0.059514	0.028802
	2.45667	0.361891	0.180088	0.059584	0.029017
	2.46	0.362669	0.180361	0.059434	0.02907
	2.46333	0.362805	0.180487	0.059831	0.029279
	2.46667	0.362381	0.1802	0.059668	0.028468
	2.47	0.362132	0.180163	0.05948	0.028227
	2.47333	0.361555	0.179955	0.059369	0.027873
	2.47667	0.361529	0.179686	0.059531	0.027997
	2.48	0.361513	0.180476	0.060459	0.028235
	2.48333	0.360899	0.180815	0.060436	0.028326
	2.48667	0.360732	0.180963	0.060531	0.028552
	2.49	0.360587	0.181288	0.061011	0.02867
	2.49333	0.360936	0.181884	0.061792	0.029349
	2.49667	0.360579	0.182107	0.061811	0.029021
	2.5	0.36041	0.182388	0.061537	0.028649
	2.50333	0.360062	0.181792	0.061011	0.027968
	2.50667	0.359949	0.181928	0.060531	0.028428
	2.51	0.359823	0.181869	0.06016	0.028033
	2.51333	0.359671	0.182078	0.059859	0.027758
	2.51667	0.359582	0.182297	0.059934	0.027627
	2.52	0.359693	0.182528	0.060171	0.027738
	2.52333	0.359715	0.18241	0.06042	0.027691
	2.52667	0.359654	0.18227	0.060638	0.027371
	2.53	0.35939	0.182411	0.060873	0.027248
	2.53333	0.359581	0.182684	0.060894	0.027035
	2.53667	0.35991	0.183287	0.061454	0.027474
	2.54	0.359736	0.183406	0.061353	0.027447
	2.54333	0.360001	0.183936	0.061555	0.027696
	2.54667	0.360476	0.184504	0.062403	0.028122
	2.55	0.360404	0.184823	0.062415	0.028076
	2.55333	0.361171	0.185542	0.063285	0.028499
	2.55667	0.361707	0.186184	0.064346	0.029102
	2.56	0.362443	0.186512	0.064598	0.029405
	2.56333	0.362465	0.18684	0.064991	0.029564
	2.56667	0.362598	0.186782	0.064905	0.029552
	2.57	0.362617	0.186521	0.064656	0.029482
	2.57333	0.362679	0.186811	0.064024	0.029664
	2.57667	0.362617	0.18701	0.064034	0.029299
	2.58	0.362369	0.186568	0.063595	0.029053
	2.58333	0.362322	0.186431	0.063617	0.029091
	2.58667	0.361392	0.185889	0.063382	0.028819
	2.59	0.361417	0.185938	0.063478	0.02898
	2.59333	0.361525	0.186206	0.063477	0.02897
	2.59667	0.361428	0.186403	0.063788	0.029257
	2.6	0.360862	0.18614	0.063326	0.029066
	2.60333	0.360432	0.18596	0.062962	0.028823
	2.60667	0.359901	0.185722	0.062307	0.028326
	2.61	0.360025	0.185497	0.062103	0.028017
	2.61333	0.3602	0.185574	0.062393	0.027912
	2.61667	0.359726	0.185856	0.062105	0.027257
	2.62	0.360313	0.186344	0.062662	0.027504
	2.62333	0.360698	0.186503	0.063025	0.027811
	2.62667	0.360831	0.186598	0.062799	0.02782
	2.63	0.360517	0.186746	0.062723	0.027754
	2.63333	0.360644	0.187258	0.062367	0.027967
	2.63667	0.361059	0.187644	0.062034	0.028019
	2.64	0.361428	0.188475	0.062512	0.028481
	2.64333	0.361698	0.188722	0.062683	0.028515
	2.64667	0.361791	0.18891	0.062577	0.028254
	2.65	0.362175	0.189354	0.062784	0.02837
	2.65333	0.362219	0.1892	0.062802	0.028329
	2.65667	0.363482	0.190323	0.063814	0.02898
	2.66	0.363642	0.190875	0.064461	0.029157
	2.66333	0.363478	0.190762	0.064737	0.02892
	2.66667	0.363433	0.19082	0.064613	0.028578
	2.67	0.363421	0.191068	0.064692	0.028424
	2.67333	0.363665	0.191381	0.064849	0.028136
	2.67667	0.364211	0.191758	0.065312	0.028205
	2.68	0.363739	0.192005	0.065272	0.028054
	2.68333	0.36393	0.191749	0.065389	0.02822
	2.68667	0.364223	0.192013	0.065657	0.028515
	2.69	0.364937	0.192357	0.065592	0.029043
	2.69333	0.364542	0.192196	0.065274	0.029122
	2.69667	0.364514	0.19251	0.065508	0.029545
	2.7	0.364651	0.193019	0.065823	0.030456
	2.70333	0.364747	0.192865	0.06561	0.030382
	2.70667	0.364374	0.193194	0.065724	0.030792
	2.71	0.364195	0.193007	0.065742	0.03061
	2.71333	0.364168	0.192885	0.065753	0.030368
	2.71667	0.364448	0.193204	0.065917	0.0309
	2.72	0.364397	0.193055	0.065959	0.030543
	2.72333	0.364954	0.19401	0.066932	0.030887
	2.72667	0.364639	0.194185	0.067086	0.030537
	2.73	0.364608	0.194296	0.067199	0.03034
	2.73333	0.364845	0.194917	0.067828	0.030584
	2.73667	0.36448	0.194977	0.067491	0.03008
	2.74	0.364812	0.195394	0.067808	0.030085
	2.74333	0.364795	0.195344	0.067755	0.029869
	2.74667	0.364273	0.195154	0.066887	0.029373
	2.75	0.364961	0.19538	0.066949	0.029955
	2.75333	0.364734	0.196175	0.067182	0.029845
	2.75667	0.364982	0.196154	0.066867	0.030042
	2.76	0.364633	0.195877	0.066949	0.030019
	2.76333	0.364435	0.196093	0.066965	0.030245
	2.76667	0.364043	0.196172	0.066478	0.030006
	2.77	0.363863	0.195702	0.065904	0.02962
	2.77333	0.363829	0.196086	0.065949	0.029683
	2.77667	0.36414	0.195922	0.066076	0.029679
	2.78	0.364422	0.196043	0.066013	0.029866
	2.78333	0.364725	0.196553	0.066232	0.029986
	2.78667	0.36468	0.196264	0.066182	0.029852
	2.79	0.365224	0.196973	0.066668	0.030375
	2.79333	0.365314	0.197139	0.066579	0.03027
	2.79667	0.365395	0.197457	0.06663	0.030486
	2.8	0.365684	0.197696	0.066932	0.030485
	2.80333	0.365254	0.197726	0.066	0.029865
	2.80667	0.365526	0.19801	0.065965	0.029822
	2.81	0.365191	0.197765	0.065282	0.029222
	2.81333	0.36454	0.198073	0.064942	0.029149
	2.81667	0.364642	0.198458	0.065144	0.029575
	2.82	0.364179	0.198289	0.065105	0.029226
	2.82333	0.364134	0.198291	0.065039	0.0291
	2.82667	0.36384	0.198425	0.064899	0.028893
	2.83	0.363779	0.198551	0.064875	0.02898
	2.83333	0.36389	0.198379	0.064825	0.028662
	2.83667	0.364176	0.198258	0.06525	0.028771
	2.84	0.364716	0.198965	0.065889	0.029394
	2.84333	0.365214	0.199056	0.066293	0.029959
	2.84667	0.365096	0.199597	0.066497	0.030459
	2.85	0.365411	0.199761	0.066681	0.030767
	2.85333	0.365883	0.199782	0.06654	0.030738
	2.85667	0.365591	0.199699	0.066353	0.030678
	2.86	0.365477	0.199523	0.06621	0.030688
	2.86333	0.365296	0.199464	0.066341	0.030771
	2.86667	0.365486	0.199741	0.066458	0.030735
	2.87	0.365372	0.199939	0.066493	0.030864
	2.87333	0.365739	0.200159	0.066587	0.031262
	2.87667	0.365453	0.20054	0.066656	0.031313
	2.88	0.365221	0.201112	0.067024	0.031595
	2.88333	0.365836	0.201274	0.066871	0.031936
	2.88667	0.366064	0.20122	0.066938	0.031881
	2.89	0.366283	0.201814	0.067225	0.031683
	2.89333	0.366213	0.20178	0.06689	0.031222
	2.89667	0.366085	0.20172	0.066915	0.030908
	2.9	0.365752	0.201782	0.067357	0.030323
	2.90333	0.366391	0.202698	0.068055	0.030358
	2.90667	0.366329	0.203107	0.067722	0.03046
	2.91	0.365952	0.203142	0.067642	0.029883
	2.91333	0.365788	0.203636	0.067825	0.029803
	2.91667	0.365947	0.203041	0.067855	0.029362
	2.92	0.365962	0.202536	0.067566	0.028769
	2.92333	0.365393	0.202121	0.067485	0.028774
	2.92667	0.365709	0.202145	0.06772	0.028893
	2.93	0.365935	0.202361	0.068189	0.028794
	2.93333	0.366323	0.202771	0.06828	0.029138
	2.93667	0.366726	0.203009	0.068717	0.029746
	2.94	0.366917	0.202997	0.068785	0.03004
	2.94333	0.367087	0.203278	0.068942	0.03033
	2.94667	0.367565	0.203546	0.069399	0.030814
	2.95	0.368415	0.203787	0.069366	0.031362
	2.95333	0.36845	0.20383	0.069375	0.031665
	2.95667	0.368388	0.20384	0.069328	0.031508
	2.96	0.368363	0.204149	0.069232	0.031491
	2.96333	0.368145	0.204508	0.069383	0.031705
	2.96667	0.368215	0.204884	0.069889	0.031742
	2.97	0.368557	0.2056	0.070108	0.031973
	2.97333	0.368133	0.205621	0.069822	0.031932
	2.97667	0.368029	0.205871	0.070334	0.031769
	2.98	0.368298	0.206124	0.070584	0.032035
	2.98333	0.368222	0.205746	0.070557	0.031853
	2.98667	0.368179	0.20577	0.0704	0.031524
	2.99	0.368075	0.205909	0.070454	0.031188
	2.99333	0.367992	0.205898	0.070455	0.030801
	2.99667	0.367803	0.205957	0.070531	0.030391
	3	0.367803	0.205957	0.070531	0.030391
	3.00333	0.367555	0.206201	0.070455	0.030065
	3.00667	0.367232	0.206466	0.070351	0.029855
	3.01	0.366849	0.206518	0.070333	0.029657
	3.01333	0.366342	0.206789	0.070277	0.029393
	3.01667	0.366038	0.207232	0.070497	0.029666
	3.02	0.365626	0.207341	0.069986	0.029326
	3.02333	0.365545	0.20734	0.069603	0.028969
	3.02667	0.36503	0.206683	0.069142	0.028521
	3.03	0.365216	0.206732	0.068873	0.028729
	3.03333	0.364718	0.206429	0.068346	0.028713
	3.03667	0.364884	0.206387	0.068229	0.029193
	3.04	0.36448	0.206886	0.067984	0.029207
	3.04333	0.363967	0.206164	0.067163	0.028612
	3.04667	0.363673	0.205718	0.066662	0.028904
	3.05	0.363072	0.205502	0.066001	0.028653
	3.05333	0.36245	0.205684	0.065854	0.028674
	3.05667	0.362159	0.205633	0.066067	0.028714
	3.06	0.362229	0.2055	0.066085	0.028702
	3.06333	0.361407	0.204781	0.065967	0.028212
	3.06667	0.361037	0.204819	0.066285	0.028104
	3.07	0.360882	0.204506	0.066417	0.028374
	3.07333	0.360568	0.203892	0.066214	0.028115
	3.07667	0.360114	0.20331	0.066203	0.027786
	3.08	0.359889	0.20316	0.066479	0.027647
	3.08333	0.360215	0.203457	0.066645	0.02817
	3.08667	0.360065	0.202811	0.066206	0.02764
	3.09	0.360001	0.201957	0.066002	0.027344
	3.09333	0.359747	0.201233	0.065671	0.027529
	3.09667	0.36006	0.201511	0.065358	0.028002
	3.1	0.359242	0.201377	0.064948	0.027933
	3.10333	0.359287	0.20149	0.06464	0.028223
	3.10667	0.359059	0.201405	0.064574	0.027969
	3.11	0.35879	0.200915	0.064243	0.027843
	3.11333	0.358646	0.200988	0.064236	0.027871
	3.11667	0.358461	0.201276	0.064489	0.027702
	3.12	0.358791	0.202018	0.065188	0.028088
	3.12333	0.358763	0.202496	0.06573	0.028239
	3.12667	0.358689	0.202407	0.06547	0.028148
	3.13	0.358052	0.202473	0.065634	0.027658
	3.13333	0.357996	0.2029	0.066094	0.027986
	3.13667	0.35788	0.202704	0.065832	0.027735
	3.14	0.357851	0.202704	0.065982	0.027424
	3.14333	0.357594	0.203169	0.066414	0.027656
	3.14667	0.357932	0.203845	0.06719	0.028264
	3.15	0.358039	0.204383	0.067218	0.028645
	3.15333	0.357821	0.204011	0.066979	0.028194
	3.15667	0.357518	0.203807	0.066394	0.028037
	3.16	0.357508	0.203944	0.066159	0.028077
	3.16333	0.357395	0.204401	0.065785	0.028179
	3.16667	0.356979	0.204281	0.065479	0.027799
	3.17	0.35666	0.204039	0.065023	0.027446
	3.17333	0.356685	0.203891	0.065166	0.027301
	3.17667	0.356689	0.203617	0.064997	0.027063
	3.18	0.357052	0.203753	0.064562	0.027134
	3.18333	0.357417	0.203573	0.06432	0.026913
	3.18667	0.35715	0.203399	0.064369	0.026782
	3.19	0.357117	0.20367	0.064931	0.027167
	3.19333	0.357013	0.203164	0.064836	0.026991
	3.19667	0.356907	0.203298	0.065495	0.027292
	3.2	0.357152	0.203276	0.065763	0.027819
	3.20333	0.357004	0.203034	0.065857	0.028042
	3.20667	0.356624	0.202713	0.065873	0.028335
	3.21	0.356596	0.202728	0.066345	0.028937
	3.21333	0.356327	0.202216	0.065941	0.028666
	3.21667	0.355983	0.202549	0.065655	0.029121
	3.22	0.355775	0.202059	0.065202	0.028816
	3.22333	0.355113	0.201937	0.065234	0.02876
	3.22667	0.355122	0.201848	0.065566	0.028759
	3.23	0.354718	0.201645	0.065123	0.02883
	3.23333	0.353985	0.201018	0.064566	0.028307
	3.23667	0.353301	0.201286	0.064414	0.028345
	3.24	0.353301	0.200977	0.063846	0.027921
	3.24333	0.353105	0.200642	0.063142	0.027581
	3.24667	0.352622	0.200871	0.06251	0.027632
	3.25	0.352826	0.200655	0.062473	0.027356
	3.25333	0.351901	0.199981	0.061767	0.026968
	3.25667	0.352034	0.200276	0.061605	0.027203
	3.26	0.351558	0.199419	0.060784	0.026717
	3.26333	0.351436	0.1998	0.060583	0.027007
	3.26667	0.351858	0.199985	0.060664	0.027393
	3.27	0.351864	0.19972	0.060428	0.027513
	3.27333	0.352085	0.199613	0.059873	0.027461
	3.27667	0.352467	0.199667	0.059976	0.027542
	3.28	0.352122	0.199469	0.059262	0.027082
	3.28333	0.352757	0.200205	0.059706	0.02776
	3.28667	0.35277	0.199529	0.059902	0.027088
	3.29	0.352479	0.199227	0.060613	0.027005
	3.29333	0.352754	0.198838	0.060842	0.027021
	3.29667	0.352348	0.198663	0.060755	0.026818
	3.3	0.352068	0.198649	0.061082	0.02667
	3.30333	0.352233	0.199058	0.061825	0.026518
	3.30667	0.352031	0.198487	0.061624	0.025628
	3.31	0.35189	0.198354	0.0619	0.025589
	3.31333	0.351919	0.199007	0.062672	0.025981
	3.31667	0.352288	0.19895	0.062954	0.026056
	3.32	0.351557	0.198898	0.062784	0.026042
	3.32333	0.352034	0.199467	0.063003	0.026316
	3.32667	0.351687	0.199351	0.062817	0.026399
	3.33	0.351969	0.200204	0.063023	0.027023
	3.33333	0.352541	0.200677	0.063184	0.02743
	3.33667	0.352685	0.20092	0.062684	0.027501
	3.34	0.352653	0.200915	0.062284	0.027264
	3.34333	0.35271	0.200955	0.062159	0.026944
	3.34667	0.352375	0.20062	0.062073	0.026775
	3.35	0.352726	0.200796	0.061964	0.027141
	3.35333	0.352113	0.200335	0.062001	0.026862
	3.35667	0.351902	0.20039	0.062369	0.027275
	3.36	0.351858	0.200244	0.062086	0.027182
	3.36333	0.351843	0.200329	0.062518	0.027361
	3.36667	0.351678	0.200236	0.062676	0.027055
	3.37	0.351563	0.200295	0.063041	0.026918
	3.37333	0.351033	0.200074	0.063198	0.026545
	3.37667	0.350836	0.199645	0.06325	0.026272
	3.38	0.350743	0.200392	0.063795	0.026733
	3.38333	0.350287	0.19991	0.063778	0.026775
	3.38667	0.349389	0.199623	0.062999	0.026469
	3.39	0.348938	0.199277	0.062144	0.026023
	3.39333	0.348645	0.199259	0.061803	0.026053
	3.39667	0.348954	0.199273	0.061569	0.026534
	3.4	0.349133	0.199053	0.061018	0.026369
	3.40333	0.349589	0.198968	0.060999	0.026538
	3.40667	0.349253	0.19817	0.060475	0.02581
	3.41	0.349936	0.197914	0.060184	0.0257
	3.41333	0.349982	0.197826	0.060472	0.026108
	3.41667	0.350598	0.198186	0.060514	0.026586
	3.42	0.350723	0.198204	0.060795	0.026568
	3.42333	0.351024	0.198335	0.061203	0.026904
	3.42667	0.350952	0.198033	0.061103	0.02639
	3.43	0.350849	0.198059	0.061527	0.026223
	3.43333	0.350398	0.197978	0.061251	0.025733
	3.43667	0.350225	0.197955	0.061459	0.025758
	3.44	0.350171	0.197932	0.061655	0.025455
	3.44333	0.349286	0.197272	0.061263	0.024839
	3.44667	0.349142	0.197517	0.061399	0.025069
	3.45	0.348612	0.197195	0.061432	0.025216
	3.45333	0.348272	0.197587	0.060775	0.025021
	3.45667	0.348266	0.197377	0.060394	0.02531
	3.46	0.348634	0.197558	0.060395	0.025748
	3.46333	0.348877	0.197445	0.060149	0.02565
	3.46667	0.348441	0.197063	0.059667	0.025205
	3.47	0.34868	0.197462	0.05981	0.025504
	3.47333	0.348388	0.197181	0.05918	0.024877
	3.47667	0.348638	0.197256	0.059302	0.025096
	3.48	0.34853	0.19749	0.0595	0.025387
	3.48333	0.348782	0.197744	0.059675	0.02541
	3.48667	0.348897	0.197667	0.059952	0.025593
	3.49	0.348572	0.197238	0.059773	0.025251
	3.49333	0.348221	0.197106	0.059609	0.024905
	3.49667	0.348049	0.196717	0.059471	0.025208
	3.5	0.347902	0.196509	0.059115	0.025343
	3.50333	0.34753	0.196729	0.059098	0.025785
	3.50667	0.347261	0.196446	0.05921	0.025863
	3.51	0.34673	0.195779	0.058443	0.025741
	3.51333	0.347233	0.195995	0.058601	0.026669
	3.51667	0.34754	0.195977	0.058549	0.026923
	3.52	0.347579	0.196053	0.058156	0.026864
	3.52333	0.347267	0.195727	0.057627	0.026556
	3.52667	0.347238	0.196044	0.057347	0.026314
	3.53	0.34725	0.196352	0.057273	0.025933
	3.53333	0.347143	0.196386	0.057001	0.025547
	3.53667	0.347418	0.196961	0.056946	0.02544
	3.54	0.347133	0.196644	0.056927	0.024728
	3.54333	0.346591	0.196388	0.057305	0.024477
	3.54667	0.346656	0.196653	0.057716	0.024255
	3.55	0.347002	0.196933	0.058277	0.024169
	3.55333	0.347024	0.196668	0.058988	0.024312
	3.55667	0.347694	0.196865	0.059347	0.024081
	3.56	0.348075	0.197313	0.060109	0.024559
	3.56333	0.347714	0.197554	0.060328	0.024867
	3.56667	0.34739	0.197807	0.060254	0.024911
	3.57	0.346724	0.198106	0.060296	0.025327
	3.57333	0.346458	0.197742	0.060363	0.025206
	3.57667	0.347039	0.197872	0.060645	0.025917
	3.58	0.34678	0.197949	0.060696	0.026095
	3.58333	0.346856	0.197798	0.06021	0.02592
	3.58667	0.346504	0.197568	0.059699	0.025799
	3.59	0.346133	0.197236	0.059023	0.025962
	3.59333	0.347083	0.1976	0.059151	0.026469
	3.59667	0.347187	0.197964	0.058904	0.026206
	3.6	0.346782	0.197817	0.058297	0.025975
	3.60333	0.346503	0.197862	0.057988	0.025946
	3.60667	0.345981	0.197349	0.057896	0.025618
	3.61	0.345622	0.197043	0.057989	0.025461
	3.61333	0.345764	0.196926	0.058176	0.02526
	3.61667	0.345933	0.196665	0.058241	0.025334
	3.62	0.346345	0.196489	0.058383	0.025759
	3.62333	0.346879	0.196774	0.058505	0.02608
	3.62667	0.346502	0.196909	0.058766	0.026489
	3.63	0.34613	0.197076	0.058538	0.026442
	3.63333	0.346307	0.197418	0.058966	0.026986
	3.63667	0.346195	0.197869	0.059596	0.027355
	3.64	0.346364	0.197456	0.059868	0.027213
	3.64333	0.346439	0.196913	0.060077	0.027434
	3.64667	0.345946	0.196743	0.059254	0.026881
	3.65	0.346384	0.196778	0.059281	0.027263
	3.65333	0.346357	0.196727	0.059101	0.027073
	3.65667	0.346397	0.197018	0.059098	0.027363
	3.66	0.3465	0.197336	0.059492	0.027025
	3.66333	0.345736	0.197457	0.059111	0.026658
	3.66667	0.345306	0.197055	0.058506	0.026337
	3.67	0.345296	0.196996	0.058435	0.026015
	3.67333	0.344629	0.196356	0.058611	0.025679
	3.67667	0.34419	0.196179	0.058586	0.025235
	3.68	0.343677	0.195639	0.058453	0.025093
	3.68333	0.343708	0.194983	0.058132	0.025197
	3.68667	0.343519	0.195064	0.058287	0.025776
	3.69	0.343303	0.194975	0.058801	0.025815
	3.69333	0.343619	0.195149	0.059352	0.025929
	3.69667	0.344241	0.19543	0.059758	0.026173
	3.7	0.344441	0.195649	0.060515	0.026445
	3.70333	0.344404	0.195297	0.060344	0.026285
	3.70667	0.345369	0.195091	0.060581	0.026481
	3.71	0.345855	0.195146	0.060321	0.02649
	3.71333	0.34712	0.195661	0.06035	0.026661
	3.71667	0.347472	0.195923	0.060305	0.026789
	3.72	0.347669	0.196215	0.059979	0.026767
	3.72333	0.347658	0.196181	0.059519	0.026813
	3.72667	0.347603	0.196067	0.059209	0.026791
	3.73	0.347874	0.196176	0.058886	0.027122
	3.73333	0.347502	0.195879	0.058105	0.026358
	3.73667	0.347192	0.196001	0.058355	0.026014
	3.74	0.346817	0.196253	0.058749	0.026134
	3.74333	0.346568	0.196327	0.058317	0.025626
	3.74667	0.34619	0.195862	0.057937	0.025538
	3.75	0.345874	0.195734	0.05821	0.02541
	3.75333	0.345021	0.196078	0.058156	0.025783
	3.75667	0.344358	0.19551	0.057917	0.025309
	3.76	0.344105	0.195603	0.057482	0.0252
	3.76333	0.343949	0.195622	0.05725	0.025467
	3.76667	0.343797	0.195693	0.056782	0.025507
	3.77	0.34398	0.195952	0.05646	0.026112
	3.77333	0.344539	0.196406	0.056572	0.026364
	3.77667	0.344602	0.196559	0.056188	0.02639
	3.78	0.345677	0.19721	0.056732	0.026981
	3.78333	0.345719	0.197595	0.056798	0.027178
	3.78667	0.346412	0.198341	0.057267	0.028207
	3.79	0.34661	0.198667	0.057322	0.028645
	3.79333	0.346404	0.198361	0.057509	0.028371
	3.79667	0.346141	0.198347	0.058226	0.028039
	3.8	0.345957	0.198464	0.058661	0.027411
	3.80333	0.346422	0.198609	0.059756	0.027649
	3.80667	0.346016	0.198281	0.059781	0.027251
	3.81	0.345745	0.197167	0.05942	0.026551
	3.81333	0.345104	0.196601	0.059311	0.026308
	3.81667	0.344186	0.19596	0.059217	0.025826
	3.82	0.343352	0.195215	0.058245	0.02538
	3.82333	0.34278	0.194836	0.057502	0.024887
	3.82667	0.342251	0.194242	0.056395	0.02428
	3.83	0.341976	0.193992	0.056255	0.024527
	3.83333	0.342022	0.193896	0.056119	0.024317
	3.83667	0.341531	0.193755	0.055926	0.024185
	3.84	0.340868	0.193358	0.055469	0.023466
	3.84333	0.341453	0.193893	0.055863	0.023833
	3.84667	0.342429	0.194307	0.056537	0.024489
	3.85	0.342034	0.194309	0.056858	0.024463
	3.85333	0.342238	0.194975	0.057237	0.025222
	3.85667	0.342116	0.194965	0.057199	0.025358
	3.86	0.341868	0.194737	0.057373	0.025049
	3.86333	0.34196	0.19511	0.057957	0.025629
	3.86667	0.342276	0.19553	0.058284	0.02643
	3.87	0.342521	0.195466	0.058461	0.026733
	3.87333	0.342219	0.195409	0.058135	0.026388
	3.87667	0.342299	0.195081	0.05792	0.026467
	3.88	0.342117	0.195554	0.05791	0.026547
	3.88333	0.342077	0.195563	0.057657	0.026508
	3.88667	0.342226	0.195724	0.057532	0.026425
	3.89	0.342354	0.196084	0.057461	0.026574
	3.89333	0.342508	0.19606	0.057517	0.026616
	3.89667	0.342805	0.196126	0.057912	0.027107
	3.9	0.342851	0.195702	0.057635	0.02666
	3.90333	0.342196	0.195363	0.056957	0.026154
	3.90667	0.342047	0.195059	0.056941	0.02567
	3.91	0.342747	0.195202	0.057033	0.025894
	3.91333	0.342585	0.194627	0.056957	0.025483
	3.91667	0.342107	0.194434	0.057023	0.0254
	3.92	0.342358	0.194136	0.056881	0.025483
	3.92333	0.342033	0.193885	0.056715	0.025561
	3.92667	0.341546	0.193892	0.056593	0.02524
	3.93	0.341299	0.19386	0.056619	0.025288
	3.93333	0.341506	0.194034	0.056485	0.025596
	3.93667	0.341522	0.193909	0.056467	0.024794
	3.94	0.341439	0.194097	0.056486	0.024646
	3.94333	0.341442	0.194291	0.056368	0.024598
	3.94667	0.341754	0.194799	0.056577	0.024477
	3.95	0.342329	0.194919	0.056783	0.024891
	3.95333	0.342453	0.194867	0.056986	0.02465
	3.95667	0.34283	0.195287	0.057008	0.025076
	3.96	0.343309	0.195527	0.057136	0.025467
	3.96333	0.343373	0.195355	0.057243	0.026015
	3.96667	0.34339	0.195335	0.056918	0.025876
	3.97	0.343304	0.195452	0.057061	0.02585
	3.97333	0.343546	0.195229	0.057033	0.025737
	3.97667	0.343766	0.194978	0.056494	0.025521
	3.98	0.343239	0.194446	0.056414	0.025359
	3.98333	0.342827	0.19428	0.056508	0.025894
	3.98667	0.342495	0.194321	0.056853	0.025714
	3.99	0.342264	0.194327	0.056711	0.02598
	3.99333	0.342634	0.194891	0.056706	0.026111
	3.99667	0.34332	0.194897	0.056863	0.026329
	4	0.343476	0.195304	0.057044	0.02655
	4.00333	0.342991	0.195024	0.057053	0.026056
	4.00667	0.34316	0.195243	0.057198	0.026421
	4.01	0.343299	0.195259	0.057202	0.026402
	4.01333	0.343501	0.194817	0.057418	0.026381
	4.01667	0.343641	0.194457	0.058074	0.027152
	4.02	0.342919	0.193788	0.058117	0.026615
	4.02333	0.342831	0.193666	0.058131	0.026826
	4.02667	0.342786	0.193207	0.058134	0.026606
	4.03	0.342732	0.193287	0.058577	0.026882
	4.03333	0.342421	0.193245	0.058201	0.02636
	4.03667	0.342483	0.193674	0.058413	0.026383
	4.04	0.342428	0.193932	0.058263	0.02623
	4.04333	0.341771	0.193863	0.0576	0.025562
	4.04667	0.341605	0.19408	0.057863	0.025776
	4.05	0.341378	0.194493	0.05808	0.025759
	4.05333	0.341944	0.19533	0.058542	0.026017
	4.05667	0.342442	0.195314	0.058203	0.026223
	4.06	0.342572	0.195779	0.05785	0.026013
	4.06333	0.342542	0.19569	0.057727	0.025958
	4.06667	0.342025	0.195828	0.057118	0.025704
	4.07	0.341352	0.19505	0.056591	0.025223
	4.07333	0.34121	0.195103	0.056793	0.025319
	4.07667	0.341106	0.194706	0.056669	0.025466
	4.08	0.34075	0.193741	0.056743	0.025374
	4.08333	0.340204	0.193049	0.056517	0.025374
	4.08667	0.339203	0.19198	0.055542	0.024708
	4.09	0.339026	0.191444	0.054889	0.024667
	4.09333	0.339026	0.191324	0.055005	0.024523
	4.09667	0.338653	0.19156	0.055216	0.024376
	4.1	0.338462	0.191763	0.05472	0.02414
	4.10333	0.338331	0.191768	0.054833	0.024095
	4.10667	0.338273	0.191634	0.055071	0.024222
	4.11	0.338392	0.191836	0.054879	0.024215
	4.11333	0.33916	0.192528	0.055733	0.024757
	4.11667	0.339556	0.192456	0.05597	0.024622
	4.12	0.339767	0.19285	0.056172	0.024933
	4.12333	0.339964	0.192952	0.056317	0.025253
	4.12667	0.340082	0.193381	0.056218	0.02518
	4.13	0.340333	0.193483	0.056577	0.025329
	4.13333	0.340023	0.193625	0.05644	0.025112
	4.13667	0.339473	0.193493	0.056729	0.025104
	4.14	0.339535	0.193841	0.057159	0.025647
	4.14333	0.33931	0.19336	0.056911	0.025852
	4.14667	0.338771	0.192904	0.056712	0.025496
	4.15	0.338031	0.192339	0.05604	0.024847
	4.15333	0.337532	0.191639	0.055462	0.02417
	4.15667	0.337856	0.191856	0.055561	0.02424
	4.16	0.337335	0.191456	0.05602	0.023617
	4.16333	0.336809	0.191037	0.055802	0.023136
	4.16667	0.337159	0.190884	0.055917	0.023174
	4.17	0.336851	0.190208	0.056068	0.023016
	4.17333	0.337302	0.190819	0.056813	0.023455
	4.17667	0.338075	0.19166	0.057335	0.023599
	4.18	0.338063	0.191974	0.057435	0.023668
	4.18333	0.338006	0.192181	0.057187	0.023462
	4.18667	0.337597	0.192772	0.057325	0.023657
	4.19	0.338229	0.193355	0.057585	0.024225
	4.19333	0.338511	0.193547	0.057549	0.024064
	4.19667	0.339087	0.193787	0.057714	0.024218
	4.2	0.339153	0.194043	0.05762	0.024437
	4.20333	0.339385	0.194236	0.057674	0.024683
	4.20667	0.339624	0.194221	0.057621	0.024679
	4.21	0.339374	0.194103	0.057061	0.024472
	4.21333	0.339696	0.194232	0.057021	0.024125
	4.21667	0.339999	0.193813	0.057019	0.023745
	4.22	0.340104	0.193645	0.057051	0.023736
	4.22333	0.340065	0.193564	0.0575	0.024085
	4.22667	0.339357	0.192648	0.057519	0.02376
	4.23	0.338766	0.192214	0.057188	0.02361
	4.23333	0.338669	0.192204	0.057364	0.023912
	4.23667	0.337971	0.191779	0.057	0.02353
	4.24	0.337877	0.192388	0.057373	0.023769
	4.24333	0.337946	0.192473	0.057217	0.02413
	4.24667	0.33707	0.192003	0.056474	0.023943
	4.25	0.336843	0.191734	0.056098	0.023997
	4.25333	0.337104	0.191454	0.055798	0.023988
	4.25667	0.337278	0.191285	0.055411	0.024024
	4.26	0.337567	0.191192	0.055472	0.024072
	4.26333	0.338206	0.191415	0.055833	0.024367
	4.26667	0.338393	0.191478	0.055873	0.024275
	4.27	0.338718	0.191868	0.055809	0.024282
	4.27333	0.339188	0.192531	0.056056	0.02462
	4.27667	0.339338	0.193051	0.055855	0.024662
	4.28	0.339866	0.193762	0.056536	0.02495
	4.28333	0.339888	0.193747	0.056869	0.025007
	4.28667	0.339508	0.193272	0.056873	0.024967
	4.29	0.339037	0.193078	0.056916	0.024869
	4.29333	0.33875	0.193063	0.057021	0.024682
	4.29667	0.338474	0.193506	0.057446	0.024783
	4.3	0.338652	0.193452	0.057875	0.02493
	4.30333	0.338289	0.193036	0.057525	0.024507
	4.30667	0.338536	0.193092	0.057969	0.024744
	4.31	0.339182	0.193035	0.05793	0.0252
	4.31333	0.339402	0.192656	0.058199	0.025377
	4.31667	0.340073	0.192306	0.058281	0.025719
	4.32	0.340094	0.192127	0.058183	0.02528
	4.32333	0.33985	0.19166	0.058272	0.025008
	4.32667	0.340825	0.192318	0.059001	0.025471
	4.33	0.341091	0.192425	0.058847	0.025193
	4.33333	0.341009	0.192787	0.05836	0.025095
	4.33667	0.341109	0.193576	0.057926	0.025268
	4.34	0.341134	0.194066	0.057772	0.025482
	4.34333	0.341341	0.194588	0.057632	0.025614
	4.34667	0.341301	0.194814	0.057486	0.025881
	4.35	0.340815	0.19447	0.056834	0.02587
	4.35333	0.340306	0.194286	0.056606	0.025788
	4.35667	0.339588	0.194636	0.05621	0.025625
	4.36	0.339355	0.195107	0.05645	0.025756
	4.36333	0.338324	0.194655	0.055846	0.025237
	4.36667	0.337481	0.193715	0.055374	0.025003
	4.37	0.337361	0.193301	0.055099	0.024773
	4.37333	0.337524	0.192911	0.054933	0.024386
	4.37667	0.337438	0.192506	0.054995	0.024334
	4.38	0.336796	0.191707	0.055112	0.024047
	4.38333	0.336595	0.190886	0.054816	0.023457
	4.38667	0.336101	0.190489	0.054749	0.022998
	4.39	0.336179	0.19016	0.054901	0.023113
	4.39333	0.336142	0.19028	0.0548	0.022718
	4.39667	0.336197	0.189964	0.054457	0.022367
	4.4	0.336301	0.190131	0.054331	0.022172
	4.40333	0.336681	0.19043	0.0544	0.02203
	4.40667	0.337236	0.190567	0.054496	0.022016
	4.41	0.337308	0.190738	0.054633	0.02201
	4.41333	0.336917	0.190342	0.054283	0.022133
	4.41667	0.336644	0.190743	0.054046	0.02224
	4.42	0.336574	0.191557	0.054327	0.022773
	4.42333	0.336678	0.19214	0.054389	0.023212
	4.42667	0.33607	0.192193	0.054118	0.022819
	4.43	0.33561	0.191911	0.053707	0.022536
	4.43333	0.335857	0.192074	0.054178	0.023005
	4.43667	0.336282	0.191963	0.054171	0.022762
	4.44	0.336044	0.192131	0.054172	0.022728
	4.44333	0.335866	0.19272	0.054423	0.023113
	4.44667	0.335281	0.192784	0.054009	0.023081
	4.45	0.335217	0.192849	0.054088	0.023306
	4.45333	0.335216	0.19332	0.054438	0.023883
	4.45667	0.335023	0.193407	0.054556	0.024059
	4.46	0.335329	0.193513	0.055036	0.023915
	4.46333	0.336103	0.193592	0.055259	0.023974
	4.46667	0.336081	0.193366	0.055001	0.023651
	4.47	0.336502	0.193406	0.055391	0.023947
	4.47333	0.336931	0.193391	0.055327	0.023912
	4.47667	0.336367	0.192879	0.055347	0.024019
	4.48	0.336479	0.192348	0.055479	0.024471
	4.48333	0.336421	0.192282	0.056009	0.024403
	4.48667	0.336549	0.192196	0.056299	0.024857
	4.49	0.336923	0.192051	0.056536	0.024922
	4.49333	0.336636	0.1917	0.056163	0.024161
	4.49667	0.337144	0.191781	0.056386	0.02423
	4.5	0.337045	0.191709	0.056079	0.024245
	4.50333	0.336482	0.191237	0.055541	0.023824
	4.50667	0.336225	0.191279	0.055404	0.023839
	4.51	0.335784	0.19118	0.054944	0.02357
	4.51333	0.335722	0.191346	0.054732	0.023342
	4.51667	0.335246	0.191385	0.054865	0.023437
	4.52	0.335213	0.191788	0.054804	0.023448
	4.52333	0.334995	0.191758	0.054691	0.02295
	4.52667	0.335735	0.192282	0.054852	0.022857
	4.53	0.335543	0.191993	0.054091	0.022291
	4.53333	0.335395	0.191947	0.053939	0.022229
	4.53667	0.335876	0.192544	0.054193	0.022642
	4.54	0.335619	0.192217	0.053935	0.02226
	4.54333	0.334859	0.191754	0.053822	0.022192
	4.54667	0.334959	0.191758	0.054172	0.022093
	4.55	0.335355	0.192117	0.054651	0.022359
	4.55333	0.335489	0.192191	0.054156	0.022835
	4.55667	0.335738	0.192447	0.054012	0.022736
	4.56	0.335914	0.192516	0.053797	0.022429
	4.56333	0.336114	0.192827	0.053677	0.022725
	4.56667	0.335517	0.192701	0.052975	0.023091
	4.57	0.335611	0.192398	0.053159	0.023459
	4.57333	0.335702	0.192288	0.053375	0.0241
	4.57667	0.335754	0.192418	0.053477	0.024249
	4.58	0.335502	0.192407	0.053387	0.024186
	4.58333	0.335018	0.19196	0.053378	0.023927
	4.58667	0.335601	0.191842	0.053684	0.023847
	4.59	0.335518	0.191416	0.053689	0.023598
	4.59333	0.336031	0.191728	0.053869	0.023613
	4.59667	0.335707	0.19143	0.053948	0.0234
	4.6	0.336094	0.192374	0.054743	0.024084
	4.60333	0.336395	0.192811	0.055114	0.024336
	4.60667	0.336265	0.192629	0.05553	0.024448
	4.61	0.336134	0.192839	0.055445	0.024564
	4.61333	0.337003	0.193299	0.056087	0.024731
	4.61667	0.337559	0.193261	0.056126	0.025138
	4.62	0.337236	0.192809	0.055898	0.024934
	4.62333	0.337502	0.192824	0.055522	0.024731
	4.62667	0.337641	0.19288	0.055564	0.02481
	4.63	0.33737	0.192958	0.055451	0.025069
	4.63333	0.337151	0.192776	0.05497	0.02522
	4.63667	0.337041	0.1922	0.054924	0.025315
	4.64	0.336756	0.192051	0.054627	0.025344
	4.64333	0.336456	0.1918	0.053922	0.024779
	4.64667	0.336314	0.191334	0.05374	0.024236
	4.65	0.336212	0.191229	0.053859	0.023727
	4.65333	0.336019	0.191221	0.053883	0.023584
	4.65667	0.335381	0.191226	0.053891	0.023528
	4.66	0.335517	0.191748	0.054466	0.023273
	4.66333	0.33489	0.191897	0.054687	0.023229
	4.66667	0.334922	0.192361	0.054907	0.0236
	4.67	0.334406	0.192036	0.054741	0.023302
	4.67333	0.334208	0.191513	0.054574	0.023433
	4.67667	0.334072	0.191186	0.054472	0.02338
	4.68	0.334469	0.190878	0.054489	0.023348
	4.68333	0.333846	0.190369	0.05411	0.023079
	4.68667	0.333477	0.189735	0.053837	0.023104
	4.69	0.333117	0.189587	0.053672	0.023075
	4.69333	0.332843	0.189589	0.053921	0.023184
	4.69667	0.332497	0.189215	0.053429	0.023162
	4.7	0.332593	0.189539	0.053006	0.02359
	4.70333	0.332843	0.189028	0.052798	0.023606
	4.70667	0.333404	0.189325	0.052714	0.02396
	4.71	0.333588	0.189233	0.052543	0.023617
	4.71333	0.333754	0.1896	0.052801	0.02342
	4.71667	0.33395	0.18975	0.053137	0.023295
	4.72	0.334537	0.190325	0.053594	0.023661
	4.72333	0.334998	0.19077	0.053884	0.024023
	4.72667	0.335398	0.191184	0.054014	0.023839
	4.73	0.335688	0.191536	0.054105	0.024037
	4.73333	0.33588	0.191757	0.054353	0.02446
	4.73667	0.335862	0.191955	0.054734	0.024317
	4.74	0.336147	0.191771	0.055	0.02484
	4.74333	0.336228	0.192129	0.055116	0.0249
	4.74667	0.335859	0.192307	0.055108	0.024995
	4.75	0.335667	0.192757	0.055677	0.025213
	4.75333	0.335303	0.192816	0.055632	0.02548
	4.75667	0.334465	0.192753	0.055699	0.025111
	4.76	0.334242	0.192708	0.055651	0.025008
	4.76333	0.33366	0.192126	0.055103	0.024605
	4.76667	0.333686	0.192332	0.055074	0.024843
	4.77	0.334277	0.191831	0.05521	0.024585
	4.77333	0.333967	0.191473	0.055062	0.02444
	4.77667	0.333646	0.191371	0.054874	0.023787
	4.78	0.333751	0.191245	0.054662	0.023571
	4.78333	0.334011	0.191093	0.054629	0.023544
	4.78667	0.333984	0.190859	0.054068	0.023226
	4.79	0.334113	0.191182	0.053837	0.023674
	4.79333	0.334312	0.191208	0.054123	0.02324
	4.79667	0.334525	0.191203	0.054166	0.02328
	4.8	0.334392	0.191678	0.054082	0.023753
	4.80333	0.334393	0.191952	0.054263	0.023422
	4.80667	0.334806	0.192164	0.054584	0.023964
	4.81	0.334405	0.192187	0.05416	0.023825
	4.81333	0.334512	0.192477	0.054612	0.024349
	4.81667	0.334753	0.192419	0.054892	0.024162
	4.82	0.33406	0.192015	0.054339	0.023768
	4.82333	0.333954	0.19165	0.054396	0.023472
	4.82667	0.334123	0.191582	0.05455	0.023711
	4.83	0.33452	0.191469	0.05488	0.023962
	4.83333	0.334472	0.191194	0.054868	0.023854
	4.83667	0.334365	0.190736	0.055089	0.023745
	4.84	0.333386	0.189778	0.054377	0.022962
	4.84333	0.333279	0.189801	0.054432	0.022822
	4.84667	0.333491	0.189607	0.054323	0.023036
	4.85	0.333157	0.189514	0.054014	0.02301
	4.85333	0.333224	0.189424	0.053933	0.023012
	4.85667	0.332978	0.189804	0.053979	0.023292
	4.86	0.333028	0.189794	0.054047	0.022868
	4.86333	0.332877	0.189688	0.053377	0.022819
	4.86667	0.332825	0.190001	0.053355	0.02315
	4.87	0.332787	0.190025	0.053329	0.023042
	4.87333	0.333156	0.190149	0.053439	0.023479
	4.87667	0.332925	0.190073	0.053067	0.023459
	4.88	0.333217	0.190527	0.053552	0.023446
	4.88333	0.332879	0.190451	0.053689	0.023348
	4.88667	0.333473	0.190737	0.053813	0.023765
	4.89	0.333772	0.190989	0.054146	0.024368
	4.89333	0.334124	0.191345	0.054773	0.02486
	4.89667	0.334334	0.191223	0.055256	0.024999
	4.9	0.333532	0.19061	0.054811	0.024361
	4.90333	0.333426	0.190552	0.055294	0.024486
	4.90667	0.33368	0.190551	0.054875	0.024206
	4.91	0.334011	0.190849	0.055535	0.024772
	4.91333	0.334204	0.190677	0.055208	0.024361
	4.91667	0.334169	0.190762	0.055158	0.024554
	4.92	0.333746	0.190452	0.054899	0.024235
	4.92333	0.33318	0.190157	0.054204	0.023677
	4.92667	0.333039	0.189708	0.054026	0.023107
	4.93	0.333056	0.189023	0.053288	0.022704
	4.93333	0.333299	0.189193	0.052891	0.022728
	4.93667	0.332912	0.189054	0.052297	0.022382
	4.94	0.333235	0.188841	0.052344	0.02229
	4.94333	0.333505	0.189054	0.052216	0.021914
	4.94667	0.333717	0.189378	0.052433	0.022028
	4.95	0.333845	0.189576	0.052537	0.022382
	4.95333	0.334815	0.190239	0.052936	0.023017
	4.95667	0.334277	0.190207	0.052929	0.023215
	4.96	0.334088	0.190226	0.053324	0.02283
	4.96333	0.333775	0.189825	0.053201	0.022631
	4.96667	0.333691	0.189671	0.053257	0.022255
	4.97	0.333838	0.19013	0.053738	0.022647
	4.97333	0.33382	0.189866	0.053222	0.022564
	4.97667	0.334141	0.18997	0.053822	0.022764
	4.98	0.333788	0.189743	0.053798	0.022773
	4.98333	0.333336	0.189477	0.054411	0.023069
	4.98667	0.332737	0.189023	0.053946	0.022441
	4.99	0.332506	0.188706	0.053306	0.02201
	4.99333	0.332335	0.188582	0.053256	0.021915
	4.99667	0.332244	0.188707	0.05306	0.022006
	5	0.332261	0.189316	0.053056	0.022146
	5.00333	0.331473	0.189187	0.052855	0.02211
	5.00667	0.331998	0.189467	0.053322	0.022486
	5.01	0.332094	0.190368	0.05389	0.022718
	5.01333	0.331882	0.19064	0.053846	0.023256
	5.01667	0.331989	0.191145	0.05417	0.023546
	5.02	0.332239	0.191859	0.05464	0.023945
	5.02333	0.331881	0.191705	0.054568	0.023632
	5.02667	0.332076	0.192253	0.054963	0.023885
	5.03	0.332184	0.192182	0.05512	0.023919
	5.03333	0.332764	0.192387	0.055299	0.023934
	5.03667	0.33272	0.192847	0.055727	0.024094
	5.04	0.332932	0.192556	0.055864	0.024124
	5.04333	0.333421	0.192776	0.056444	0.024347
	5.04667	0.333382	0.192241	0.056475	0.024658
	5.05	0.33388	0.191935	0.056644	0.024538
	5.05333	0.33405	0.191538	0.055771	0.024233
	5.05667	0.334251	0.191331	0.055688	0.024303
	5.06	0.334559	0.191341	0.05608	0.024734
	5.06333	0.334841	0.191685	0.05668	0.025064
	5.06667	0.335271	0.191497	0.056829	0.025157
	5.07	0.334315	0.190914	0.05631	0.024663
	5.07333	0.334598	0.190739	0.056512	0.024517
	5.07667	0.334487	0.190577	0.0563	0.023964
	5.08	0.334088	0.190091	0.055259	0.02369
	5.08333	0.333764	0.189994	0.054863	0.022831
	5.08667	0.33341	0.190149	0.054484	0.022789
	5.09	0.33314	0.189681	0.053926	0.022596
	5.09333	0.332869	0.189544	0.053587	0.022216
	5.09667	0.332775	0.189368	0.053648	0.021831
	5.1	0.332416	0.189129	0.05342	0.021562
	5.10333	0.331664	0.189292	0.053465	0.021356
	5.10667	0.331644	0.189246	0.053031	0.021085
	5.11	0.331729	0.18922	0.052841	0.021463
	5.11333	0.331937	0.189178	0.053252	0.022004
	5.11667	0.332081	0.189284	0.053874	0.022047
	5.12	0.332171	0.189362	0.054267	0.022132
	5.12333	0.332674	0.190011	0.055073	0.022902
	5.12667	0.333166	0.190202	0.055592	0.02348
	5.13	0.333805	0.191185	0.056419	0.024145
	5.13333	0.333836	0.191027	0.056684	0.024002
	5.13667	0.333272	0.190895	0.056588	0.023943
	5.14	0.333648	0.191256	0.056748	0.024246
	5.14333	0.333901	0.191287	0.056833	0.024197
	5.14667	0.333619	0.19133	0.056122	0.024466
	5.15	0.333772	0.191479	0.056301	0.02447
	5.15333	0.333599	0.191326	0.055758	0.024961
	5.15667	0.333598	0.191116	0.055515	0.024761
	5.16	0.333471	0.190649	0.055246	0.024351
	5.16333	0.333445	0.190627	0.055427	0.024554
	5.16667	0.332734	0.190062	0.054641	0.023989
	5.17	0.333183	0.190487	0.054762	0.024018
	5.17333	0.333425	0.190467	0.054828	0.023823
	5.17667	0.333187	0.18997	0.054926	0.023965
	5.18	0.332944	0.190111	0.055079	0.023849
	5.18333	0.333085	0.189989	0.055369	0.023514
	5.18667	0.333354	0.190127	0.055598	0.023777
	5.19	0.333429	0.190292	0.055633	0.023888
	5.19333	0.333518	0.189855	0.055688	0.023842
	5.19667	0.33402	0.189922	0.055822	0.024113
	5.2	0.334148	0.189811	0.055867	0.024379
	5.20333	0.333788	0.189531	0.055859	0.024529
	5.20667	0.333727	0.189603	0.055805	0.024714
	5.21	0.333663	0.189276	0.05589	0.024816
	5.21333	0.333538	0.189409	0.055421	0.025123
	5.21667	0.333275	0.189086	0.055239	0.024929
	5.22	0.332306	0.188544	0.054433	0.024687
	5.22333	0.331761	0.188469	0.054146	0.024505
	5.22667	0.331669	0.18826	0.054007	0.024457
	5.23	0.331371	0.188388	0.053863	0.024303
	5.23333	0.331837	0.188714	0.05366	0.024227
	5.23667	0.332464	0.189113	0.053918	0.024251
	5.24	0.332248	0.189072	0.053521	0.023904
	5.24333	0.332271	0.189097	0.053343	0.023948
	5.24667	0.332688	0.189738	0.053734	0.02421
	5.25	0.333288	0.190194	0.05438	0.024165
	5.25333	0.33329	0.190577	0.054326	0.024047
	5.25667	0.332678	0.190193	0.053707	0.023274
	5.26	0.332983	0.18978	0.053664	0.023126
	5.26333	0.333379	0.190106	0.054028	0.023126
	5.26667	0.333385	0.190261	0.054183	0.022924
	5.27	0.332712	0.190043	0.053995	0.022441
	5.27333	0.332494	0.190031	0.054148	0.02256
	5.27667	0.332468	0.189901	0.054583	0.022514
	5.28	0.33264	0.190151	0.054509	0.022517
	5.28333	0.331883	0.189801	0.0546	0.022469
	5.28667	0.331028	0.189521	0.05442	0.02231
	5.29	0.330783	0.189583	0.054219	0.02227
	5.29333	0.331361	0.189772	0.054452	0.022453
	5.29667	0.331112	0.1895	0.054389	0.022385
	5.3	0.331751	0.189616	0.054434	0.022763
	5.30333	0.332158	0.189984	0.05485	0.023346
	5.30667	0.332879	0.190648	0.055194	0.024216
	5.31	0.33324	0.190906	0.055672	0.024827
	5.31333	0.333466	0.190784	0.055748	0.024484
	5.31667	0.333462	0.191064	0.055967	0.024375
	5.32	0.333195	0.190869	0.055611	0.024287
	5.32333	0.333151	0.190414	0.055602	0.024313
	5.32667	0.333634	0.190355	0.055891	0.024322
	5.33	0.333879	0.190577	0.056468	0.024597
	5.33333	0.333341	0.190058	0.055868	0.024511
	5.33667	0.333082	0.190121	0.055934	0.02447
	5.34	0.332604	0.189714	0.05587	0.024515
	5.34333	0.33195	0.189037	0.05546	0.023857
	5.34667	0.331601	0.189076	0.055249	0.023744
	5.35	0.331113	0.188975	0.055359	0.023544
	5.35333	0.330558	0.188594	0.054874	0.022966
	5.35667	0.330635	0.188467	0.05481	0.022825
	5.36	0.330621	0.188261	0.0549	0.022788
	5.36333	0.330446	0.188128	0.054975	0.02265
	5.36667	0.330883	0.188453	0.054857	0.023016
	5.37	0.331289	0.18888	0.054958	0.023284
	5.37333	0.331773	0.188829	0.054666	0.023557
	5.37667	0.331785	0.188353	0.054721	0.023193
	5.38	0.33194	0.188144	0.054923	0.022721
	5.38333	0.332648	0.188817	0.055756	0.02337
	5.38667	0.332526	0.188733	0.055346	0.023158
	5.39	0.332407	0.188266	0.055055	0.022933
	5.39333	0.332506	0.18825	0.055221	0.022933
	5.39667	0.33264	0.18834	0.055326	0.02331
	5.4	0.331801	0.187579	0.054441	0.022885
	5.40333	0.331817	0.187895	0.054803	0.022947
	5.40667	0.330884	0.18778	0.053859	0.022811
	5.41	0.330456	0.187709	0.053758	0.022301
	5.41333	0.3307	0.188643	0.054136	0.022552
	5.41667	0.330206	0.189024	0.053619	0.022236
	5.42	0.330009	0.189086	0.053708	0.022344
	5.42333	0.330028	0.189104	0.053962	0.022335
	5.42667	0.329697	0.189266	0.053967	0.022511
	5.43	0.329977	0.190019	0.054058	0.022655
	5.43333	0.330108	0.190067	0.054298	0.023231
	5.43667	0.330109	0.189889	0.054418	0.023563
	5.44	0.330923	0.190149	0.05526	0.023992
	5.44333	0.330927	0.190165	0.055558	0.02363
	5.44667	0.331293	0.190394	0.05619	0.023627
	5.45	0.331508	0.19044	0.056058	0.023791
	5.45333	0.331673	0.19007	0.055936	0.023494
	5.45667	0.331783	0.189904	0.055581	0.023349
	5.46	0.332241	0.190046	0.055802	0.023715
	5.46333	0.331955	0.189452	0.05507	0.023335
	5.46667	0.331636	0.188752	0.054576	0.023385
	5.47	0.331912	0.189014	0.054377	0.023541
	5.47333	0.331295	0.18881	0.053147	0.023219
	5.47667	0.331199	0.188463	0.052564	0.022759
	5.48	0.330844	0.188573	0.052174	0.02275
	5.48333	0.330222	0.188172	0.051495	0.022564
	5.48667	0.330203	0.187829	0.051423	0.022826
	5.49	0.329957	0.187699	0.050775	0.022702
	5.49333	0.329742	0.187662	0.050267	0.022422
	5.49667	0.3299	0.187806	0.050453	0.022361
	5.5	0.3295	0.187087	0.050215	0.022238
	5.50333	0.329601	0.187025	0.050407	0.021802
	5.50667	0.330015	0.187797	0.051274	0.021523
	5.51	0.329582	0.18757	0.051138	0.021338
	5.51333	0.329894	0.1877	0.051765	0.021387
	5.51667	0.32954	0.187618	0.051664	0.020924
	5.52	0.32968	0.187556	0.051953	0.020574
	5.52333	0.329449	0.187848	0.051648	0.020478
	5.52667	0.329523	0.187653	0.051784	0.020718
	5.53	0.329179	0.187192	0.051776	0.020483
	5.53333	0.328975	0.186643	0.052039	0.020577
	5.53667	0.32862	0.186261	0.051589	0.020213
	5.54	0.328484	0.185988	0.05172	0.020308
	5.54333	0.328295	0.185707	0.051772	0.020321
	5.54667	0.3282	0.185686	0.051581	0.020651
	5.55	0.328225	0.18595	0.051317	0.021036
	5.55333	0.328456	0.186226	0.051274	0.021273
	5.55667	0.328676	0.186473	0.051178	0.021507
	5.56	0.329095	0.186762	0.051584	0.021516
	5.56333	0.329433	0.187387	0.05206	0.021756
	5.56667	0.329607	0.187738	0.052039	0.022029
	5.57	0.330538	0.188625	0.05312	0.023016
	5.57333	0.331065	0.189509	0.053442	0.023457
	5.57667	0.331308	0.189233	0.05333	0.02376
	5.58	0.331327	0.189456	0.053019	0.02345
	5.58333	0.331324	0.189747	0.052893	0.023631
	5.58667	0.331612	0.189657	0.052986	0.02415
	5.59	0.332427	0.190161	0.053569	0.024612
	5.59333	0.33198	0.189501	0.053355	0.024429
	5.59667	0.331382	0.18893	0.053493	0.024119
	5.6	0.330959	0.188786	0.05346	0.023881
	5.60333	0.330261	0.188666	0.053267	0.023696
	5.60667	0.330262	0.188188	0.053521	0.023451
	5.61	0.32985	0.188121	0.05334	0.023185
	5.61333	0.329572	0.188187	0.053317	0.022996
	5.61667	0.329356	0.188452	0.053805	0.022849
	5.62	0.328954	0.188234	0.053839	0.022612
	5.62333	0.329587	0.188543	0.054237	0.022733
	5.62667	0.329657	0.188733	0.054329	0.022515
	5.63	0.329567	0.188783	0.054389	0.022922
	5.63333	0.329588	0.188837	0.054566	0.02362
	5.63667	0.330138	0.188515	0.054713	0.023838
	5.64	0.33023	0.188233	0.054203	0.023485
	5.64333	0.330451	0.188137	0.053866	0.023841
	5.64667	0.330404	0.187994	0.053297	0.02355
	5.65	0.330773	0.187973	0.053588	0.024063
	5.65333	0.331091	0.187903	0.053606	0.02422
	5.65667	0.33148	0.187645	0.053408	0.024044
	5.66	0.331062	0.187185	0.053092	0.023877
	5.66333	0.331174	0.1874	0.053253	0.023872
	5.66667	0.331252	0.187555	0.053299	0.02378
	5.67	0.331288	0.187288	0.053752	0.023505
	5.67333	0.331639	0.187353	0.053647	0.023231
	5.67667	0.331627	0.187888	0.053669	0.023337
	5.68	0.332252	0.188313	0.053631	0.02331
	5.68333	0.33244	0.188634	0.053646	0.022827
	5.68667	0.332262	0.188806	0.053317	0.022781
	5.69	0.332735	0.18933	0.053823	0.023008
	5.69333	0.331949	0.189136	0.053382	0.022807
	5.69667	0.331679	0.189013	0.053599	0.023336
	5.7	0.331487	0.189152	0.053881	0.02346
	5.70333	0.331594	0.189192	0.054066	0.023508
	5.70667	0.331349	0.189258	0.05395	0.023764
	5.71	0.331021	0.189166	0.053917	0.023918
	5.71333	0.330111	0.188488	0.053615	0.02343
	5.71667	0.329658	0.188331	0.053432	0.0237
	5.72	0.329538	0.188075	0.053139	0.023866
	5.72333	0.329257	0.187547	0.05302	0.023843
	5.72667	0.329232	0.187592	0.053138	0.024024
	5.73	0.328707	0.187005	0.052993	0.023609
	5.73333	0.328463	0.186935	0.053072	0.023788
	5.73667	0.328486	0.187027	0.052872	0.023702
	5.74	0.328501	0.187184	0.052503	0.024061
	5.74333	0.328426	0.187029	0.05197	0.023562
	5.74667	0.329268	0.187197	0.051637	0.023196
	5.75	0.328693	0.186914	0.051301	0.022967
	5.75333	0.328727	0.187226	0.051564	0.023058
	5.75667	0.329182	0.187382	0.051644	0.022799
	5.76	0.329179	0.18704	0.05137	0.022334
	5.76333	0.328892	0.18678	0.051654	0.022339
	5.76667	0.329064	0.187261	0.051972	0.022379
	5.77	0.329481	0.187742	0.052443	0.022248
	5.77333	0.329342	0.187438	0.052311	0.022157
	5.77667	0.328653	0.187058	0.052416	0.021768
	5.78	0.328435	0.187047	0.052342	0.021691
	5.78333	0.32864	0.186933	0.052127	0.021749
	5.78667	0.328786	0.186893	0.052245	0.021835
	5.79	0.328925	0.187061	0.052228	0.02187
	5.79333	0.328844	0.187229	0.052153	0.021858
	5.79667	0.328715	0.187112	0.052322	0.021763
	5.8	0.329334	0.188022	0.052939	0.022508
	5.80333	0.329909	0.18821	0.05277	0.0224
	5.80667	0.330725	0.188393	0.052998	0.022879
	5.81	0.330814	0.188419	0.052935	0.022573
	5.81333	0.331464	0.188758	0.053266	0.023107
	5.81667	0.331529	0.188298	0.053459	0.023011
	5.82	0.331896	0.188625	0.053936	0.022796
	5.82333	0.332471	0.188889	0.054092	0.023035
	5.82667	0.332229	0.188776	0.054456	0.02305
	5.83	0.332308	0.188993	0.054566	0.023306
	5.83333	0.332201	0.189138	0.054459	0.02293
	5.83667	0.332038	0.189044	0.054257	0.022571
	5.84	0.331512	0.188862	0.054074	0.02263
	5.84333	0.33071	0.188337	0.054017	0.022374
	5.84667	0.330908	0.188606	0.054225	0.022915
	5.85	0.33068	0.188292	0.054247	0.023267
	5.85333	0.329722	0.188214	0.05393	0.022878
	5.85667	0.329126	0.188054	0.053619	0.02268
	5.86	0.328733	0.187724	0.053399	0.022404
	5.86333	0.328896	0.187967	0.05366	0.022467
	5.86667	0.328868	0.188098	0.05417	0.022412
	5.87	0.328901	0.187699	0.05356	0.02221
	5.87333	0.329133	0.187346	0.053695	0.022433
	5.87667	0.32886	0.186889	0.053717	0.022196
	5.88	0.32923	0.186618	0.053818	0.022418
	5.88333	0.329035	0.185565	0.053455	0.021922
	5.88667	0.329153	0.185822	0.053363	0.02215
	5.89	0.329594	0.186152	0.053439	0.022344
	5.89333	0.329345	0.185792	0.053041	0.02197
	5.89667	0.329746	0.185805	0.052824	0.022039
	5.9	0.329705	0.185839	0.052501	0.021972
	5.90333	0.330194	0.186042	0.052348	0.022499
	5.90667	0.330435	0.186558	0.052378	0.02308
	5.91	0.330686	0.186895	0.052405	0.023378
	5.91333	0.331164	0.187478	0.052834	0.023747
	5.91667	0.330998	0.187645	0.052233	0.023593
	5.92	0.330812	0.187688	0.051707	0.023036
	5.92333	0.331619	0.188092	0.051835	0.023097
	5.92667	0.331894	0.188428	0.051985	0.02301
	5.93	0.331736	0.188779	0.052245	0.022658
	5.93333	0.331886	0.188325	0.052408	0.02254
	5.93667	0.331928	0.188057	0.052155	0.022472
	5.94	0.33231	0.187926	0.052774	0.022554
	5.94333	0.331779	0.187401	0.052607	0.022392
	5.94667	0.331691	0.187393	0.052704	0.02265
	5.95	0.331298	0.186953	0.052846	0.02264
	5.95333	0.331546	0.18747	0.053402	0.022897
	5.95667	0.330815	0.18742	0.053809	0.022952
	5.96	0.330346	0.186987	0.053777	0.022955
	5.96333	0.330245	0.186869	0.05409	0.023277
	5.96667	0.329977	0.186917	0.053669	0.023215
	5.97	0.329703	0.187441	0.053683	0.023613
	5.97333	0.329304	0.187842	0.05363	0.023471
	5.97667	0.329179	0.18808	0.053432	0.023156
	5.98	0.328533	0.187729	0.052977	0.022524
	5.98333	0.328582	0.187663	0.052517	0.022379
	5.98667	0.329091	0.187553	0.052621	0.02227
	5.99	0.329151	0.18765	0.052958	0.022205
	5.99333	0.329122	0.187716	0.052816	0.022462
	5.99667	0.328887	0.187385	0.052358	0.022286
	6	0.328923	0.187535	0.05233	0.022646
	6.00333	0.328924	0.187794	0.052382	0.022437
	6.00667	0.32941	0.187857	0.05285	0.022609
	6.01	0.329076	0.187669	0.052166	0.022363
	6.01333	0.329157	0.188204	0.052454	0.022438
	6.01667	0.329131	0.188339	0.052789	0.02264
	6.02	0.32886	0.188453	0.052879	0.022484
	6.02333	0.327843	0.18791	0.052543	0.022194
	6.02667	0.327777	0.187901	0.052129	0.021949
	6.03	0.327924	0.188225	0.052429	0.022332
	6.03333	0.327573	0.188406	0.052297	0.0221
	6.03667	0.327468	0.188993	0.052701	0.02254
	6.04	0.326859	0.188349	0.052545	0.022031
	6.04333	0.326641	0.187774	0.051957	0.021801
	6.04667	0.326465	0.187408	0.052302	0.021838
	6.05	0.327322	0.187624	0.052796	0.022108
	6.05333	0.327819	0.187467	0.053021	0.02248
	6.05667	0.327706	0.18703	0.053249	0.0228
	6.06	0.328222	0.18707	0.053082	0.02332
	6.06333	0.327999	0.186834	0.052774	0.022975
	6.06667	0.328367	0.186883	0.053209	0.023064
	6.07	0.32869	0.186824	0.053372	0.023086
	6.07333	0.32861	0.186571	0.053486	0.023004
	6.07667	0.328062	0.186392	0.052985	0.022673
	6.08	0.327834	0.18668	0.053446	0.022564
	6.08333	0.327788	0.186483	0.053411	0.022429
	6.08667	0.327609	0.186281	0.053048	0.022074
	6.09	0.327206	0.185746	0.052628	0.021879
	6.09333	0.327484	0.18592	0.052223	0.021756
	6.09667	0.327483	0.185884	0.05199	0.021967
	6.1	0.327235	0.185821	0.051622	0.021532
	6.10333	0.327346	0.186335	0.051759	0.021625
	6.10667	0.326815	0.186063	0.051168	0.02152
	6.11	0.327488	0.186579	0.051411	0.021878
	6.11333	0.327938	0.187048	0.052043	0.022118
	6.11667	0.328141	0.187224	0.05191	0.021883
	6.12	0.327884	0.186655	0.05165	0.021605
	6.12333	0.327795	0.186392	0.051791	0.021273
	6.12667	0.328407	0.186459	0.051546	0.021564
	6.13	0.328299	0.18597	0.05108	0.021159
	6.13333	0.328088	0.185501	0.051466	0.021228
	6.13667	0.32789	0.185608	0.051316	0.021208
	6.14	0.327807	0.185579	0.05167	0.021049
	6.14333	0.327685	0.185571	0.051418	0.020913
	6.14667	0.327748	0.185246	0.051705	0.020932
	6.15	0.327404	0.184783	0.051276	0.020976
	6.15333	0.327112	0.184335	0.050947	0.020913
	6.15667	0.326965	0.183997	0.05093	0.020933
	6.16	0.327329	0.184146	0.050575	0.021016
	6.16333	0.327416	0.184526	0.050604	0.021202
	6.16667	0.326785	0.184289	0.050297	0.020899
	6.17	0.3271	0.184885	0.050515	0.021281
	6.17333	0.327242	0.185476	0.050749	0.022163
	6.17667	0.327337	0.185863	0.0517	0.022234
	6.18	0.326927	0.18596	0.051702	0.021961
	6.18333	0.326425	0.186114	0.051582	0.021726
	6.18667	0.326425	0.186147	0.051791	0.021846
	6.19	0.326888	0.186577	0.052032	0.022299
	6.19333	0.326942	0.186486	0.051379	0.022446
	6.19667	0.326765	0.186094	0.051374	0.022095
	6.2	0.326583	0.18619	0.051723	0.022221
	6.20333	0.326639	0.186575	0.051954	0.022398
	6.20667	0.32601	0.186722	0.052074	0.022524
	6.21	0.326236	0.186712	0.052213	0.022898
	6.21333	0.326213	0.18625	0.052381	0.023072
	6.21667	0.325883	0.185997	0.052126	0.022957
	6.22	0.326151	0.185974	0.052492	0.022881
	6.22333	0.326214	0.186063	0.052583	0.022959
	6.22667	0.326423	0.185766	0.052545	0.022987
	6.23	0.326439	0.185592	0.052812	0.022792
	6.23333	0.325994	0.185199	0.052705	0.02252
	6.23667	0.326955	0.185594	0.053264	0.022728
	6.24	0.326494	0.185668	0.053574	0.022959
	6.24333	0.326352	0.185361	0.053374	0.022559
	6.24667	0.326516	0.185661	0.053224	0.022634
	6.25	0.326605	0.185553	0.052984	0.022687
	6.25333	0.326998	0.185606	0.052987	0.022962
	6.25667	0.326793	0.18545	0.052377	0.02237
	6.26	0.326695	0.185465	0.05231	0.022364
	6.26333	0.326765	0.185408	0.052717	0.022286
	6.26667	0.326621	0.185752	0.053209	0.022339
	6.27	0.32625	0.186326	0.053696	0.02234
	6.27333	0.325883	0.186131	0.05313	0.021936
	6.27667	0.326703	0.186251	0.053515	0.022205
	6.28	0.326505	0.186313	0.053556	0.021858
	6.28333	0.326689	0.186613	0.053979	0.021921
	6.28667	0.326824	0.187114	0.054393	0.021807
	6.29	0.326917	0.187125	0.054309	0.021796
	6.29333	0.327146	0.186797	0.054603	0.021627
	6.29667	0.327208	0.186782	0.054409	0.02142
	6.3	0.327619	0.187067	0.05439	0.021423
	6.30333	0.328148	0.187022	0.054258	0.021669
	6.30667	0.327868	0.187269	0.05411	0.021955
	6.31	0.32864	0.186998	0.053878	0.021997
	6.31333	0.328269	0.187249	0.053853	0.021952
	6.31667	0.328054	0.18701	0.053747	0.022126
	6.32	0.327729	0.18671	0.053876	0.0223
	6.32333	0.327726	0.18677	0.053921	0.022392
	6.32667	0.327917	0.18698	0.05424	0.022836
	6.33	0.327579	0.187181	0.054541	0.022909
	6.33333	0.327587	0.187283	0.054808	0.023006
	6.33667	0.32748	0.187115	0.05455	0.022937
	6.34	0.327452	0.186508	0.053936	0.022679
	6.34333	0.327759	0.186181	0.053909	0.022754
	6.34667	0.32731	0.18608	0.053787	0.022278
	6.35	0.327199	0.186013	0.053343	0.02219
	6.35333	0.32656	0.185679	0.052567	0.02154
	6.35667	0.326455	0.185204	0.051869	0.021109
	6.36	0.326041	0.184737	0.051581	0.020618
	6.36333	0.325978	0.185057	0.051241	0.020431
	6.36667	0.32599	0.185194	0.051029	0.020305
	6.37	0.325768	0.184913	0.050519	0.020077
	6.37333	0.32525	0.185375	0.050733	0.020255
	6.37667	0.325492	0.185097	0.050619	0.020362
	6.38	0.32452	0.185186	0.0505	0.020486
	6.38333	0.324282	0.18499	0.050378	0.02073
	6.38667	0.323835	0.184952	0.050445	0.021081
	6.39	0.324307	0.185346	0.050633	0.021288
	6.39333	0.324223	0.18562	0.050731	0.021231
	6.39667	0.324364	0.185756	0.051182	0.021354
	6.4	0.325042	0.185715	0.051666	0.021724
	6.40333	0.32543	0.185614	0.05173	0.021856
	6.40667	0.325383	0.185493	0.051726	0.022089
	6.41	0.325445	0.185162	0.051842	0.022093
	6.41333	0.325525	0.18528	0.052097	0.022164
	6.41667	0.325731	0.185411	0.051932	0.02205
	6.42	0.32547	0.185024	0.051862	0.021452
	6.42333	0.325932	0.185254	0.052269	0.021445
	6.42667	0.325813	0.185281	0.052322	0.021356
	6.43	0.326289	0.185619	0.052373	0.021315
	6.43333	0.32575	0.185287	0.051872	0.02119
	6.43667	0.325347	0.185219	0.051521	0.020752
	6.44	0.325263	0.185441	0.051421	0.02071
	6.44333	0.325544	0.184996	0.05087	0.020597
	6.44667	0.324935	0.184926	0.050798	0.020486
	6.45	0.324648	0.185195	0.050421	0.020681
	6.45333	0.324435	0.185057	0.050727	0.020805
	6.45667	0.325341	0.185202	0.050952	0.020613
	6.46	0.324935	0.18509	0.050834	0.020436
	6.46333	0.325109	0.184647	0.050726	0.020302
	6.46667	0.325154	0.184501	0.050896	0.020528
	6.47	0.325446	0.184775	0.051331	0.020748
	6.47333	0.325336	0.184835	0.051397	0.020772
	6.47667	0.325655	0.184864	0.051439	0.020703
	6.48	0.325933	0.18491	0.051694	0.020964
	6.48333	0.326191	0.185276	0.052134	0.020892
	6.48667	0.325664	0.18502	0.052195	0.020748
	6.49	0.326044	0.185297	0.052556	0.021184
	6.49333	0.325664	0.185128	0.052437	0.021306
	6.49667	0.325759	0.184985	0.052188	0.020891
	6.5	0.324713	0.184494	0.051984	0.020301
	6.50333	0.324526	0.184443	0.05158	0.019888
	6.50667	0.324839	0.184086	0.051039	0.019764
	6.51	0.324883	0.183986	0.050867	0.020042
	6.51333	0.32511	0.184199	0.051049	0.020296
	6.51667	0.324865	0.184363	0.050688	0.020533
	6.52	0.325021	0.184104	0.050728	0.020701
	6.52333	0.325216	0.184539	0.050887	0.021009
	6.52667	0.324448	0.184287	0.050741	0.020858
	6.53	0.324649	0.184086	0.050758	0.020721
	6.53333	0.324332	0.184217	0.050894	0.020674
	6.53667	0.324973	0.185238	0.051651	0.021171
	6.54	0.324769	0.185273	0.051173	0.020805
	6.54333	0.325241	0.185343	0.051002	0.020935
	6.54667	0.325579	0.185635	0.051738	0.021538
	6.55	0.3255	0.185655	0.052179	0.021343
	6.55333	0.325018	0.185103	0.052204	0.021354
	6.55667	0.325662	0.185178	0.052638	0.02167
	6.56	0.325613	0.184866	0.052859	0.021312
	6.56333	0.325732	0.184572	0.052827	0.020707
	6.56667	0.325711	0.184446	0.053091	0.020634
	6.57	0.325982	0.184402	0.05267	0.020647
	6.57333	0.326343	0.184111	0.052169	0.020381
	6.57667	0.32678	0.184562	0.052534	0.021062
	6.58	0.327191	0.185107	0.052536	0.021436
	6.58333	0.326448	0.185107	0.052434	0.021583
	6.58667	0.326808	0.185335	0.052714	0.022
	6.59	0.326393	0.185539	0.05237	0.021641
	6.59333	0.326338	0.185461	0.052315	0.021182
	6.59667	0.326383	0.185466	0.052423	0.021431
	6.6	0.326182	0.185838	0.052423	0.021455
	6.60333	0.326128	0.186381	0.052486	0.021709
	6.60667	0.325842	0.186172	0.051994	0.021678
	6.61	0.32582	0.185833	0.051759	0.021746
	6.61333	0.325202	0.185546	0.052084	0.021934
	6.61667	0.324842	0.1851	0.052	0.021709
	6.62	0.324789	0.184863	0.05209	0.021393
	6.62333	0.324821	0.185018	0.052357	0.021231
	6.62667	0.324712	0.184915	0.052445	0.020849
	6.63	0.32479	0.185003	0.05265	0.020853
	6.63333	0.324538	0.185022	0.052634	0.020806
	6.63667	0.324891	0.184951	0.05254	0.020965
	6.64	0.325138	0.185292	0.052535	0.021016
	6.64333	0.325187	0.185991	0.052972	0.021342
	6.64667	0.325103	0.186122	0.052676	0.020982
	6.65	0.324908	0.185966	0.052504	0.020591
	6.65333	0.324732	0.18575	0.051905	0.019852
	6.65667	0.324468	0.185781	0.051026	0.019449
[truncated: 402 more rows]

## Sheet: Fig.2e
Fig.2e
	Time (min)	250nM	125nM	62.5 nM	31.25 nM
	0	0.00144	0.000482	0.004683	-0.00216
	0.003333	0.000764	-0.00021	0.003752	-0.00189
	0.006667	0.000356	-0.00025	0.003354	-0.00178
	0.01	-0.00018	-0.00059	0.002741	-0.00199
	0.013333	-0.0008	-0.00121	0.002073	-0.00185
	0.016667	-0.00078	-0.00128	0.001936	-0.0015
	0.02	-0.00103	-0.00127	0.001909	-0.00133
	0.023333	-0.00116	-0.00125	0.001667	-0.00119
	0.026667	-0.00139	-0.00127	0.001721	-0.001
	0.03	-0.0012	-0.00106	0.002175	-0.00091
	0.033333	-0.00094	-0.0011	0.002441	-0.00098
	0.036667	-0.00095	-0.0012	0.002429	-0.00095
	0.04	-0.00079	-0.00103	0.00256	-0.00066
	0.043333	0.000421	-0.00039	0.003027	-0.0001
	0.046667	0.001552	0.000425	0.003532	0.000748
	0.05	0.002373	0.001033	0.003998	0.001282
	0.053333	0.002869	0.001656	0.004188	0.001752
	0.056667	0.003688	0.001713	0.004296	0.001991
	0.06	0.004277	0.002142	0.004311	0.002367
	0.063333	0.004845	0.002362	0.004823	0.002844
	0.066667	0.004946	0.002269	0.004435	0.002729
	0.07	0.004932	0.002009	0.004287	0.002421
	0.073333	0.005115	0.002323	0.004734	0.002041
	0.076667	0.005223	0.002075	0.004467	0.001577
	0.08	0.004989	0.001751	0.004336	0.001597
	0.083333	0.005306	0.002589	0.005141	0.002221
	0.086667	0.004956	0.002642	0.005526	0.002232
	0.09	0.004405	0.002468	0.005312	0.002175
	0.093333	0.003929	0.001984	0.00505	0.001856
	0.096667	0.004065	0.001947	0.005127	0.00126
	0.1	0.003791	0.001432	0.004538	0.000509
	0.103333	0.003723	0.001361	0.004297	0.000577
	0.106667	0.004242	0.001927	0.004732	0.001096
	0.11	0.004489	0.002253	0.00472	0.001325
	0.113333	0.004291	0.001883	0.004217	0.001099
	0.116667	0.004232	0.001732	0.003755	0.001065
	0.12	0.004153	0.001747	0.003332	0.000875
	0.123333	0.004598	0.001632	0.00293	0.001036
	0.126667	0.004889	0.001811	0.003135	0.001047
	0.13	0.005052	0.001776	0.00296	0.001073
	0.133333	0.005063	0.001614	0.002355	0.000612
	0.136667	0.005139	0.0016	0.002879	0.000331
	0.14	0.005748	0.00221	0.003427	0.000831
	0.143333	0.006215	0.002546	0.003563	0.001134
	0.146667	0.00608	0.002559	0.003614	0.001155
	0.15	0.006643	0.003039	0.004245	0.001707
	0.153333	0.007042	0.00317	0.004397	0.001485
	0.156667	0.007204	0.003119	0.00414	0.001295
	0.16	0.007664	0.00291	0.004125	0.000784
	0.163333	0.008037	0.003259	0.00436	0.00013
	0.166667	0.007698	0.003102	0.003642	-0.00048
	0.17	0.007605	0.003152	0.003491	-5.1e-05
	0.173333	0.007488	0.003531	0.003364	-0.00038
	0.176667	0.007297	0.003626	0.003106	-0.0003
	0.18	0.007455	0.003669	0.003078	-0.00029
	0.183333	0.007189	0.003457	0.002983	-0.00032
	0.186667	0.006891	0.003172	0.00315	-0.00046
	0.19	0.006753	0.00283	0.003387	-0.00022
	0.193333	0.006798	0.002765	0.003742	2e-08
	0.196667	0.006649	0.002468	0.003716	5.13e-05
	0.2	0.006698	0.002362	0.003938	0.000225
	0.203333	0.006467	0.002354	0.004478	0.000594
	0.206667	0.007239	0.002702	0.004771	0.001468
	0.21	0.007167	0.00246	0.004652	0.001581
	0.213333	0.007025	0.002181	0.004399	0.001558
	0.216667	0.007716	0.002655	0.004842	0.002197
	0.22	0.008161	0.003299	0.005164	0.002379
	0.223333	0.008502	0.003878	0.005441	0.002788
	0.226667	0.008698	0.004262	0.005351	0.002585
	0.23	0.008123	0.004414	0.004939	0.002098
	0.233333	0.007831	0.004516	0.004417	0.001937
	0.236667	0.007903	0.004878	0.004569	0.002417
	0.24	0.008011	0.00527	0.004643	0.002283
	0.243333	0.008254	0.005507	0.004912	0.002459
	0.246667	0.007908	0.005119	0.005234	0.002345
	0.25	0.007051	0.004052	0.004606	0.001625
	0.253333	0.007072	0.004157	0.004647	0.001412
	0.256667	0.006881	0.003984	0.004675	0.001038
	0.26	0.007111	0.004016	0.004392	0.000932
	0.263333	0.007431	0.003843	0.004008	0.00051
	0.266667	0.007719	0.003757	0.003935	0.000592
	0.27	0.00765	0.00407	0.003845	0.000786
	0.273333	0.008072	0.004272	0.003761	0.001239
	0.276667	0.008519	0.004634	0.004033	0.001631
	0.28	0.009385	0.005231	0.004426	0.00227
	0.283333	0.010485	0.006248	0.005027	0.00305
	0.286667	0.010979	0.006793	0.00506	0.003409
	0.29	0.011786	0.007439	0.005219	0.004118
	0.293333	0.011893	0.00722	0.005123	0.003868
	0.296667	0.01216	0.007293	0.005577	0.004342
	0.3	0.012759	0.007852	0.006129	0.004759
	0.303333	0.012966	0.007642	0.006144	0.004792
	0.306667	0.012696	0.007496	0.006103	0.004324
	0.31	0.012993	0.007481	0.006435	0.004646
	0.313333	0.012855	0.007065	0.006632	0.004732
	0.316667	0.012774	0.006505	0.006312	0.00437
	0.32	0.012482	0.006344	0.006187	0.004199
	0.323333	0.012272	0.006238	0.006234	0.004077
	0.326667	0.012428	0.006335	0.006094	0.004393
	0.33	0.012296	0.006261	0.005577	0.003862
	0.333333	0.011482	0.005728	0.004969	0.00374
	0.336667	0.010926	0.005952	0.005031	0.004098
	0.34	0.010882	0.005862	0.00528	0.004182
	0.343333	0.010877	0.00581	0.00507	0.003912
	0.346667	0.01082	0.005649	0.004958	0.003814
	0.35	0.010975	0.005723	0.004781	0.004093
	0.353333	0.010926	0.005447	0.004302	0.0038
	0.356667	0.010928	0.005015	0.003873	0.003285
	0.36	0.010971	0.005002	0.004224	0.003007
	0.363333	0.011559	0.005424	0.00443	0.003088
	0.366667	0.011397	0.005051	0.00422	0.002465
	0.37	0.011012	0.004681	0.003825	0.001912
	0.373333	0.01079	0.004746	0.004037	0.001586
	0.376667	0.011525	0.004941	0.004374	0.001661
	0.38	0.011308	0.004454	0.004687	0.001283
	0.383333	0.011323	0.004269	0.004664	0.001029
	0.386667	0.011125	0.004043	0.004102	0.00094
	0.39	0.011206	0.004254	0.004141	0.000748
	0.393333	0.011005	0.004067	0.003697	0.000514
	0.396667	0.010576	0.004204	0.003315	0.00018
	0.4	0.010401	0.004509	0.003644	0.000793
	0.403333	0.010404	0.00507	0.004407	0.001216
	0.406667	0.010785	0.005739	0.005023	0.001537
	0.41	0.010934	0.006164	0.005353	0.002199
	0.413333	0.011786	0.006717	0.005994	0.003143
	0.416667	0.012062	0.00719	0.006159	0.003466
	0.42	0.012122	0.007673	0.006009	0.003472
	0.423333	0.012593	0.007816	0.005958	0.003298
	0.426667	0.013013	0.008521	0.006368	0.003656
	0.43	0.012935	0.008101	0.005908	0.00349
	0.433333	0.012803	0.007911	0.005953	0.003836
	0.436667	0.012771	0.008055	0.00619	0.003903
	0.44	0.013266	0.008086	0.006505	0.003821
	0.443333	0.01354	0.007856	0.0066	0.003714
	0.446667	0.013194	0.007312	0.006336	0.003213
	0.45	0.013303	0.007075	0.006227	0.003084
	0.453333	0.013294	0.006423	0.005899	0.003445
	0.456667	0.012892	0.006557	0.005737	0.003374
	0.46	0.012769	0.006353	0.005765	0.003375
	0.463333	0.012619	0.006448	0.005848	0.003558
	0.466667	0.012874	0.006698	0.005947	0.004145
	0.47	0.012467	0.006221	0.005599	0.004116
	0.473333	0.012421	0.006396	0.005508	0.004393
	0.476667	0.012569	0.006212	0.0054	0.004719
	0.48	0.012433	0.006011	0.004689	0.004344
	0.483333	0.0122	0.006401	0.004423	0.004207
	0.486667	0.012228	0.006318	0.003828	0.004181
	0.49	0.012398	0.00611	0.00357	0.004082
	0.493333	0.012378	0.006338	0.003082	0.00411
	0.496667	0.012591	0.006325	0.003129	0.004255
	0.5	0.01299	0.006701	0.003384	0.004333
	0.503333	0.013598	0.006929	0.003762	0.004183
	0.506667	0.013655	0.006832	0.003684	0.003579
	0.51	0.013574	0.006762	0.003592	0.003492
	0.513333	0.013716	0.00701	0.003522	0.003269
	0.516667	0.01425	0.007393	0.004126	0.004007
	0.52	0.014173	0.007548	0.004109	0.004261
	0.523333	0.013678	0.007875	0.003943	0.003818
	0.526667	0.013552	0.007491	0.003892	0.003543
	0.53	0.013277	0.0079	0.003801	0.003629
	0.533333	0.013231	0.008004	0.003877	0.003855
	0.536667	0.013025	0.007915	0.004349	0.00373
	0.54	0.012903	0.008246	0.004813	0.003884
	0.543333	0.013663	0.008632	0.005474	0.004373
	0.546667	0.013888	0.009218	0.005583	0.004471
	0.55	0.014711	0.009848	0.006291	0.004869
	0.553333	0.015055	0.009596	0.006302	0.005058
	0.556667	0.015459	0.010278	0.006754	0.005322
	0.56	0.015954	0.010427	0.006722	0.005234
	0.563333	0.01632	0.010535	0.007329	0.005385
	0.566667	0.016856	0.010344	0.007693	0.005168
	0.57	0.017854	0.010482	0.007792	0.005448
	0.573333	0.017808	0.010334	0.007702	0.005161
	0.576667	0.018366	0.010142	0.007594	0.005381
	0.58	0.018668	0.009946	0.007828	0.005177
	0.583333	0.018257	0.009732	0.007378	0.004812
	0.586667	0.017692	0.009163	0.007074	0.004368
	0.59	0.017346	0.008838	0.007145	0.004347
	0.593333	0.017198	0.00861	0.007293	0.004436
	0.596667	0.016792	0.008772	0.007552	0.004513
	0.6	0.016353	0.00865	0.007587	0.004439
	0.603333	0.016264	0.008998	0.008169	0.004657
	0.606667	0.016225	0.009049	0.0082	0.00478
	0.61	0.016563	0.009497	0.008248	0.005356
	0.613333	0.016592	0.009922	0.007946	0.005481
	0.616667	0.016335	0.009864	0.007795	0.005443
	0.62	0.01619	0.009996	0.00758	0.005624
	0.623333	0.016047	0.010176	0.007221	0.00528
	0.626667	0.016029	0.009819	0.006857	0.004882
	0.63	0.016468	0.010243	0.006953	0.004903
	0.633333	0.017548	0.010741	0.007161	0.005431
	0.636667	0.017886	0.010641	0.006658	0.005369
	0.64	0.018002	0.010499	0.00652	0.005135
	0.643333	0.018425	0.009891	0.006463	0.005027
	0.646667	0.018932	0.010218	0.006666	0.005345
	0.65	0.01898	0.010149	0.006276	0.00527
	0.653333	0.019143	0.010177	0.006745	0.005383
	0.656667	0.018946	0.01001	0.006947	0.005357
	0.66	0.018924	0.009999	0.007238	0.005196
	0.663333	0.019225	0.01037	0.007367	0.005542
	0.666667	0.019114	0.010104	0.007487	0.005292
	0.67	0.019091	0.009724	0.007691	0.005256
	0.673333	0.018718	0.009436	0.007344	0.004784
	0.676667	0.018368	0.009319	0.007016	0.004869
	0.68	0.01812	0.009265	0.006545	0.004442
	0.683333	0.017864	0.009028	0.006632	0.004194
	0.686667	0.017753	0.009052	0.006729	0.003922
	0.69	0.017375	0.00881	0.006457	0.003678
	0.693333	0.017319	0.008643	0.006582	0.003626
	0.696667	0.017987	0.009131	0.006665	0.004391
	0.7	0.017953	0.009235	0.006658	0.00452
	0.703333	0.016948	0.008596	0.005886	0.003864
	0.706667	0.016954	0.008681	0.005743	0.003791
	0.71	0.016964	0.008952	0.00623	0.003994
	0.713333	0.017213	0.009249	0.00638	0.004579
	0.716667	0.017249	0.009569	0.006933	0.004772
	0.72	0.016812	0.009873	0.00709	0.004683
	0.723333	0.016993	0.009956	0.007343	0.004741
	0.726667	0.017363	0.010158	0.007631	0.004959
	0.73	0.017892	0.010381	0.007864	0.005307
	0.733333	0.017209	0.009804	0.007963	0.004652
	0.736667	0.017308	0.009968	0.007884	0.004951
	0.74	0.017359	0.010579	0.00773	0.005038
	0.743333	0.017832	0.010878	0.007939	0.005747
	0.746667	0.018122	0.01097	0.008068	0.006149
	0.75	0.018258	0.010952	0.008176	0.006502
	0.753333	0.01821	0.010618	0.007928	0.006323
	0.756667	0.018321	0.010562	0.007657	0.006602
	0.76	0.01891	0.010576	0.007766	0.006953
	0.763333	0.019149	0.010437	0.00712	0.006856
	0.766667	0.018389	0.009827	0.006732	0.006104
	0.77	0.018513	0.009551	0.006582	0.005721
	0.773333	0.019081	0.009482	0.00657	0.005517
	0.776667	0.019034	0.009683	0.006812	0.005607
	0.78	0.01944	0.009677	0.006832	0.005861
	0.783333	0.019914	0.009729	0.006905	0.00551
	0.786667	0.020423	0.009796	0.007119	0.005627
	0.79	0.020838	0.009992	0.007603	0.005612
	0.793333	0.020756	0.009992	0.007566	0.005179
	0.796667	0.020666	0.009884	0.007286	0.004727
	0.8	0.02057	0.010069	0.007459	0.004587
	0.803333	0.021009	0.010804	0.007594	0.005363
	0.806667	0.021075	0.011113	0.007885	0.005467
	0.81	0.02079	0.01074	0.007755	0.005609
	0.813333	0.020453	0.010396	0.007631	0.00557
	0.816667	0.019761	0.010228	0.007407	0.005466
	0.82	0.019598	0.010024	0.007627	0.00544
	0.823333	0.019208	0.010233	0.007659	0.005217
	0.826667	0.019444	0.010462	0.007958	0.005466
	0.83	0.018859	0.009892	0.007485	0.004948
	0.833333	0.018586	0.009177	0.00745	0.004574
	0.836667	0.019246	0.009464	0.008214	0.005066
	0.84	0.019206	0.009564	0.008239	0.005079
	0.843333	0.018762	0.01016	0.00848	0.005366
	0.846667	0.019818	0.010454	0.008643	0.00556
	0.85	0.020178	0.010859	0.008909	0.005513
	0.853333	0.020555	0.011656	0.009052	0.006036
	0.856667	0.020359	0.011827	0.008835	0.005753
	0.86	0.020429	0.011686	0.008524	0.005132
	0.863333	0.020271	0.011673	0.008182	0.005145
	0.866667	0.020806	0.01229	0.008887	0.005637
	0.87	0.021229	0.012737	0.009128	0.00622
	0.873333	0.021438	0.012721	0.009229	0.006391
	0.876667	0.021846	0.012877	0.009292	0.006597
	0.88	0.02208	0.01334	0.010176	0.007019
	0.883333	0.021493	0.013074	0.010104	0.006662
	0.886667	0.021913	0.012967	0.010464	0.006814
	0.89	0.021621	0.012915	0.01029	0.006466
	0.893333	0.021767	0.012528	0.009974	0.00646
	0.896667	0.021731	0.012051	0.009706	0.006271
	0.9	0.022015	0.011904	0.009854	0.006305
	0.903333	0.022311	0.01214	0.010339	0.006752
	0.906667	0.022314	0.012117	0.010072	0.006728
	0.91	0.02203	0.012389	0.009785	0.006924
	0.913333	0.022033	0.012287	0.009329	0.006625
	0.916667	0.0215	0.012105	0.008911	0.006436
	0.92	0.021597	0.011945	0.008717	0.006896
	0.923333	0.021321	0.01126	0.008739	0.006877
	0.926667	0.020999	0.010809	0.008582	0.006214
	0.93	0.020968	0.010672	0.00829	0.006351
	0.933333	0.021195	0.010818	0.00858	0.006127
	0.936667	0.02137	0.010861	0.008811	0.0061
	0.94	0.021778	0.011094	0.009044	0.00619
	0.943333	0.021803	0.01144	0.009218	0.00586
	0.946667	0.021873	0.011841	0.009186	0.006231
	0.95	0.021559	0.011743	0.008817	0.005823
	0.953333	0.021724	0.011915	0.008812	0.00585
	0.956667	0.021922	0.012363	0.008465	0.005815
	0.96	0.022217	0.012786	0.008495	0.00607
	0.963333	0.02251	0.013674	0.008842	0.006579
	0.966667	0.022638	0.013719	0.008783	0.00666
	0.97	0.02277	0.01375	0.008515	0.006628
	0.973333	0.023027	0.014326	0.008592	0.007183
	0.976667	0.022789	0.01452	0.008323	0.007374
	0.98	0.022939	0.014315	0.008529	0.007553
	0.983333	0.023326	0.014377	0.008751	0.008275
	0.986667	0.023476	0.014369	0.009013	0.008595
	0.99	0.023071	0.014063	0.008707	0.00807
	0.993333	0.023047	0.014138	0.008833	0.00809
	0.996667	0.023027	0.013791	0.008462	0.008173
	1	0.022657	0.013149	0.008542	0.007631
	1.00333	0.022468	0.012848	0.008666	0.007692
	1.00667	0.02307	0.01314	0.008644	0.007964
	1.01	0.023375	0.013377	0.00864	0.00788
	1.01333	0.023902	0.013539	0.008839	0.008202
	1.01667	0.023439	0.013172	0.00907	0.007389
	1.02	0.023093	0.012944	0.008702	0.006871
	1.02333	0.023237	0.012907	0.008854	0.006714
	1.02667	0.023407	0.013191	0.009183	0.006594
	1.03	0.023163	0.01301	0.008972	0.005697
	1.03333	0.022955	0.012491	0.00865	0.004865
	1.03667	0.022918	0.012729	0.008483	0.004733
	1.04	0.023034	0.013203	0.008638	0.005114
	1.04333	0.022782	0.01302	0.00889	0.005164
	1.04667	0.023425	0.013718	0.009624	0.005243
	1.05	0.023569	0.014076	0.009889	0.005672
	1.05333	0.023591	0.014009	0.009917	0.00567
	1.05667	0.023432	0.014144	0.009809	0.005764
	1.06	0.023581	0.013796	0.009919	0.006279
	1.06333	0.023464	0.013562	0.009416	0.006654
	1.06667	0.023368	0.01344	0.009691	0.006914
	1.07	0.023438	0.013821	0.00958	0.007079
	1.07333	0.02423	0.014563	0.009672	0.007647
	1.07667	0.024061	0.014774	0.009479	0.007499
	1.08	0.023874	0.014339	0.009199	0.00735
	1.08333	0.024004	0.014517	0.009127	0.00713
	1.08667	0.024055	0.014458	0.008877	0.006995
	1.09	0.024077	0.014055	0.008976	0.006701
	1.09333	0.024156	0.014115	0.009124	0.006576
	1.09667	0.024114	0.014059	0.009319	0.006416
	1.1	0.024249	0.013801	0.009376	0.00669
	1.10333	0.024487	0.013767	0.009469	0.006911
	1.10667	0.024649	0.014261	0.009838	0.007266
	1.11	0.025021	0.014737	0.010311	0.007207
	1.11333	0.026016	0.015527	0.011208	0.007663
	1.11667	0.026005	0.015347	0.011303	0.007953
	1.12	0.026252	0.015602	0.011642	0.008495
	1.12333	0.025951	0.015534	0.011682	0.00832
	1.12667	0.026197	0.015708	0.012056	0.008761
	1.13	0.025909	0.015895	0.01186	0.008641
	1.13333	0.025678	0.015928	0.012037	0.008669
	1.13667	0.025721	0.01597	0.011352	0.008535
	1.14	0.025429	0.016144	0.011253	0.008512
	1.14333	0.024967	0.015698	0.010938	0.007987
	1.14667	0.025068	0.015012	0.010544	0.00773
	1.15	0.024489	0.01458	0.009818	0.007364
	1.15333	0.02449	0.014184	0.009944	0.007218
	1.15667	0.024387	0.013993	0.009896	0.007302
	1.16	0.024712	0.013945	0.009939	0.007589
	1.16333	0.02481	0.013617	0.009663	0.007471
	1.16667	0.024721	0.012931	0.009364	0.007304
	1.17	0.024598	0.012591	0.009068	0.006805
	1.17333	0.024715	0.013106	0.009265	0.006724
	1.17667	0.025039	0.012969	0.008997	0.006672
	1.18	0.025123	0.012883	0.009354	0.006954
	1.18333	0.025048	0.013209	0.0093	0.007087
	1.18667	0.02541	0.013651	0.00962	0.007443
	1.19	0.02557	0.014	0.009649	0.00721
	1.19333	0.026189	0.014361	0.010027	0.007436
	1.19667	0.026106	0.014429	0.00984	0.00729
	1.2	0.025835	0.014578	0.00972	0.007409
	1.20333	0.025696	0.014752	0.009208	0.0074
	1.20667	0.025251	0.015047	0.008923	0.007159
	1.21	0.025376	0.015117	0.008884	0.007245
	1.21333	0.02528	0.014883	0.008594	0.007136
	1.21667	0.025151	0.014983	0.008611	0.007157
	1.22	0.025284	0.015253	0.008813	0.007166
	1.22333	0.024898	0.015438	0.008837	0.007206
	1.22667	0.02478	0.01552	0.008917	0.007192
	1.23	0.024033	0.014731	0.008552	0.006609
	1.23333	0.024001	0.014246	0.008466	0.006519
	1.23667	0.024053	0.014084	0.008513	0.00638
	1.24	0.024325	0.013936	0.008437	0.006455
	1.24333	0.023948	0.013476	0.008016	0.006362
	1.24667	0.024071	0.013337	0.008425	0.006439
	1.25	0.024392	0.013596	0.008732	0.006558
	1.25333	0.024792	0.013363	0.009138	0.006584
	1.25667	0.025147	0.01351	0.009528	0.006793
	1.26	0.025102	0.013476	0.009727	0.006836
	1.26333	0.024746	0.013614	0.009677	0.006736
	1.26667	0.02488	0.013987	0.009838	0.007062
	1.27	0.025101	0.014345	0.009527	0.007452
	1.27333	0.025361	0.014482	0.00906	0.007566
	1.27667	0.025902	0.014593	0.009162	0.00745
	1.28	0.026031	0.014472	0.009179	0.007405
	1.28333	0.026453	0.014558	0.009244	0.007588
	1.28667	0.026481	0.01484	0.009114	0.007741
	1.29	0.027211	0.015537	0.009585	0.007986
	1.29333	0.027774	0.01574	0.00954	0.008172
	1.29667	0.027645	0.015274	0.009176	0.008188
	1.3	0.028215	0.015738	0.009773	0.008525
	1.30333	0.028462	0.015914	0.009997	0.008805
	1.30667	0.028701	0.015926	0.009768	0.00857
	1.31	0.028638	0.015967	0.009924	0.008444
	1.31333	0.029028	0.016198	0.010476	0.008596
	1.31667	0.029024	0.016292	0.010697	0.008369
	1.32	0.029303	0.016681	0.011081	0.008458
	1.32333	0.029212	0.017133	0.011042	0.008494
	1.32667	0.028716	0.017104	0.010843	0.008026
	1.33	0.028506	0.016788	0.010807	0.007525
	1.33333	0.028359	0.016667	0.010794	0.007476
	1.33667	0.027804	0.01636	0.010061	0.006862
	1.34	0.027758	0.016338	0.009845	0.006831
	1.34333	0.027552	0.016516	0.009931	0.006638
	1.34667	0.027258	0.016131	0.010007	0.006955
	1.35	0.027738	0.016355	0.010096	0.007497
	1.35333	0.028116	0.016526	0.010291	0.007765
	1.35667	0.028376	0.016243	0.01037	0.007388
	1.36	0.028375	0.016365	0.010655	0.007731
	1.36333	0.027808	0.016241	0.010734	0.00771
	1.36667	0.027814	0.015938	0.010998	0.007613
	1.37	0.027636	0.015945	0.010839	0.007571
	1.37333	0.028313	0.016583	0.011086	0.008082
	1.37667	0.02864	0.017048	0.011448	0.008543
	1.38	0.028728	0.017174	0.01128	0.008192
	1.38333	0.029073	0.017174	0.011066	0.008205
	1.38667	0.02968	0.01775	0.011442	0.008689
	1.39	0.02936	0.017224	0.010969	0.008294
	1.39333	0.028941	0.016874	0.011111	0.008002
	1.39667	0.028453	0.016434	0.011139	0.007606
	1.4	0.027721	0.016068	0.010826	0.007207
	1.40333	0.027367	0.016045	0.010562	0.006948
	1.40667	0.027764	0.015934	0.010697	0.007117
	1.41	0.027706	0.015788	0.010494	0.007188
	1.41333	0.027898	0.015688	0.010688	0.007259
	1.41667	0.028439	0.0157	0.01031	0.007178
	1.42	0.028674	0.015604	0.010533	0.007035
	1.42333	0.028566	0.015452	0.010293	0.006601
	1.42667	0.02871	0.015705	0.010376	0.00697
	1.43	0.028533	0.015527	0.010182	0.007059
	1.43333	0.028624	0.015492	0.010376	0.007434
	1.43667	0.029124	0.016331	0.010778	0.00822
	1.44	0.029536	0.016565	0.010949	0.008818
	1.44333	0.029735	0.016375	0.010901	0.008619
	1.44667	0.029717	0.016482	0.010878	0.0086
	1.45	0.029954	0.016881	0.011412	0.009381
	1.45333	0.03013	0.017007	0.011868	0.009867
	1.45667	0.029738	0.016812	0.011627	0.009901
	1.46	0.029298	0.016882	0.011697	0.01004
	1.46333	0.029388	0.01706	0.011777	0.010129
	1.46667	0.029744	0.017256	0.011854	0.01008
	1.47	0.030435	0.017818	0.011827	0.01041
	1.47333	0.030851	0.017804	0.011863	0.010345
	1.47667	0.031064	0.018503	0.012151	0.010192
	1.48	0.031009	0.018787	0.012236	0.009893
	1.48333	0.031338	0.019129	0.011956	0.009896
	1.48667	0.031055	0.019058	0.012234	0.009618
	1.49	0.030883	0.01913	0.012215	0.009371
	1.49333	0.030545	0.018953	0.012127	0.008896
	1.49667	0.030494	0.018912	0.012236	0.009114
	1.5	0.030075	0.018668	0.01214	0.008557
	1.50333	0.030125	0.018328	0.012114	0.008353
	1.50667	0.029897	0.018156	0.011872	0.007919
	1.51	0.03002	0.017652	0.011562	0.007332
	1.51333	0.029736	0.017525	0.011705	0.007277
	1.51667	0.030397	0.017371	0.012317	0.007461
	1.52	0.030647	0.017152	0.012192	0.007499
	1.52333	0.030982	0.017195	0.012197	0.007882
	1.52667	0.031581	0.017402	0.012435	0.008045
	1.53	0.032664	0.017965	0.013252	0.008661
	1.53333	0.032778	0.017912	0.012962	0.008826
	1.53667	0.032915	0.018169	0.012958	0.009193
	1.54	0.032725	0.018151	0.012993	0.009087
	1.54333	0.033021	0.01892	0.012904	0.009731
	1.54667	0.032495	0.018781	0.012432	0.009697
	1.55	0.032342	0.019071	0.012462	0.009889
	1.55333	0.031983	0.018775	0.012396	0.009589
	1.55667	0.031537	0.01904	0.012052	0.009482
	1.56	0.030787	0.018676	0.011421	0.00864
	1.56333	0.030475	0.01897	0.011513	0.009131
	1.56667	0.029651	0.018706	0.010798	0.008534
	1.57	0.029713	0.019112	0.010723	0.008766
	1.57333	0.029421	0.019398	0.010313	0.008628
	1.57667	0.029448	0.01916	0.010108	0.00811
	1.58	0.029899	0.019568	0.010857	0.008176
	1.58333	0.030702	0.019813	0.011196	0.008574
	1.58667	0.030451	0.019584	0.011045	0.008622
	1.59	0.030559	0.019545	0.011389	0.00871
	1.59333	0.030701	0.019694	0.0116	0.008603
	1.59667	0.030798	0.019563	0.011497	0.008945
	1.6	0.03103	0.019477	0.011008	0.009006
	1.60333	0.031686	0.01944	0.010842	0.009008
	1.60667	0.031977	0.019252	0.010505	0.009004
	1.61	0.032332	0.019329	0.010455	0.009587
	1.61333	0.032504	0.019438	0.010873	0.009732
	1.61667	0.032808	0.019113	0.010926	0.009926
	1.62	0.032622	0.018563	0.010737	0.009477
	1.62333	0.031827	0.018133	0.010087	0.009022
	1.62667	0.031636	0.018127	0.010244	0.009028
	1.63	0.03147	0.018479	0.010527	0.009276
	1.63333	0.031671	0.018591	0.010274	0.009333
	1.63667	0.032339	0.018993	0.010888	0.009411
	1.64	0.031776	0.019002	0.010824	0.009343
	1.64333	0.03203	0.018982	0.011222	0.009453
	1.64667	0.03198	0.018758	0.011392	0.009448
	1.65	0.031742	0.018432	0.01156	0.009583
	1.65333	0.031441	0.01833	0.011896	0.009762
	1.65667	0.030964	0.018363	0.012	0.00963
	1.66	0.031114	0.018517	0.011883	0.009645
	1.66333	0.031501	0.018417	0.011745	0.009752
	1.66667	0.031905	0.01859	0.01148	0.0094
	1.67	0.031995	0.018502	0.011658	0.009541
	1.67333	0.032222	0.0189	0.011985	0.01017
	1.67667	0.032334	0.019097	0.012109	0.010282
	1.68	0.032262	0.019551	0.012111	0.0104
	1.68333	0.032101	0.018995	0.011908	0.010016
	1.68667	0.032011	0.01897	0.011878	0.009636
	1.69	0.031929	0.018939	0.011182	0.009497
	1.69333	0.032416	0.019675	0.011745	0.009834
	1.69667	0.032619	0.019794	0.011905	0.009814
	1.7	0.0328	0.019658	0.011991	0.009836
	1.70333	0.032694	0.019567	0.012185	0.009689
	1.70667	0.032377	0.019941	0.012296	0.010429
	1.71	0.032568	0.020008	0.012866	0.010732
	1.71333	0.032577	0.019696	0.012538	0.010542
	1.71667	0.032868	0.019541	0.012761	0.010605
	1.72	0.032764	0.019261	0.012487	0.010882
	1.72333	0.032564	0.018931	0.012249	0.010722
	1.72667	0.032393	0.018642	0.01204	0.010274
	1.73	0.032631	0.018458	0.012083	0.010286
	1.73333	0.032601	0.018385	0.011991	0.010225
	1.73667	0.032772	0.018291	0.012185	0.010662
	1.74	0.033092	0.018584	0.012072	0.010722
	1.74333	0.03281	0.018221	0.012066	0.01028
	1.74667	0.032607	0.018082	0.012143	0.010222
	1.75	0.032696	0.017968	0.012214	0.009979
	1.75333	0.032782	0.017937	0.012185	0.00981
	1.75667	0.032747	0.017681	0.011876	0.009672
	1.76	0.033442	0.018185	0.012392	0.009864
	1.76333	0.033591	0.018355	0.012449	0.009546
	1.76667	0.033678	0.018786	0.01217	0.009278
	1.77	0.033876	0.019334	0.01205	0.009485
	1.77333	0.03445	0.020129	0.012243	0.00972
	1.77667	0.034875	0.020567	0.012457	0.009469
	1.78	0.035159	0.020455	0.012045	0.009416
	1.78333	0.035173	0.02056	0.012103	0.009508
	1.78667	0.034735	0.020547	0.012245	0.009661
	1.79	0.034811	0.020491	0.012342	0.00949
	1.79333	0.034839	0.020567	0.01236	0.009488
	1.79667	0.035336	0.020979	0.012576	0.010062
	1.8	0.035597	0.02117	0.013102	0.010643
	1.80333	0.035863	0.021265	0.013249	0.011327
	1.80667	0.035503	0.021162	0.013365	0.011352
	1.81	0.035008	0.020585	0.013188	0.011208
	1.81333	0.034605	0.019974	0.013012	0.010755
	1.81667	0.03456	0.019874	0.013026	0.010812
	1.82	0.034639	0.019665	0.013262	0.011103
	1.82333	0.034653	0.018959	0.012768	0.010723
	1.82667	0.034777	0.01865	0.012529	0.010202
	1.83	0.034236	0.018802	0.012028	0.009676
	1.83333	0.034081	0.018491	0.011439	0.009108
	1.83667	0.033847	0.018493	0.01146	0.008874
	1.84	0.034281	0.018898	0.011732	0.008693
	1.84333	0.034638	0.019092	0.012329	0.009217
	1.84667	0.033865	0.018737	0.012331	0.008835
	1.85	0.033693	0.018744	0.012351	0.008731
	1.85333	0.033959	0.019411	0.012573	0.009085
	1.85667	0.034469	0.019275	0.012431	0.009507
	1.86	0.034624	0.020178	0.012742	0.010207
	1.86333	0.034723	0.020722	0.013235	0.01089
	1.86667	0.034734	0.021157	0.013578	0.011658
	1.87	0.035052	0.021719	0.013837	0.012063
	1.87333	0.034985	0.021669	0.013518	0.012081
	1.87667	0.034612	0.021415	0.012865	0.011906
	1.88	0.03443	0.021132	0.012902	0.011801
	1.88333	0.034708	0.021407	0.013077	0.012104
	1.88667	0.034911	0.02117	0.012972	0.012161
	1.89	0.034664	0.020179	0.012118	0.011343
	1.89333	0.034923	0.020148	0.012038	0.011134
	1.89667	0.034632	0.020167	0.011528	0.010633
	1.9	0.034571	0.019678	0.011456	0.010254
	1.90333	0.034591	0.019962	0.011559	0.010506
	1.90667	0.034726	0.019617	0.011371	0.009986
	1.91	0.034922	0.019543	0.011815	0.01022
	1.91333	0.03454	0.019186	0.01168	0.009495
	1.91667	0.035139	0.01981	0.011933	0.010053
	1.92	0.034967	0.019947	0.012002	0.010185
	1.92333	0.034779	0.01978	0.012038	0.010476
	1.92667	0.034561	0.020527	0.012235	0.010591
	1.93	0.034879	0.020741	0.012574	0.010836
	1.93333	0.034778	0.020978	0.012516	0.010838
	1.93667	0.034993	0.021301	0.012786	0.010933
	1.94	0.035108	0.021309	0.012521	0.011071
	1.94333	0.034875	0.021551	0.012964	0.011079
	1.94667	0.035641	0.021973	0.013563	0.011221
	1.95	0.036096	0.022073	0.013975	0.011279
	1.95333	0.036072	0.021634	0.013916	0.011079
	1.95667	0.035891	0.021687	0.013616	0.010911
	1.96	0.036485	0.022148	0.013885	0.011204
	1.96333	0.036229	0.021942	0.013576	0.010896
	1.96667	0.036274	0.021753	0.01332	0.011176
	1.97	0.036235	0.021697	0.013228	0.011059
	1.97333	0.036096	0.021114	0.012985	0.010225
	1.97667	0.036036	0.021429	0.013344	0.010225
	1.98	0.035619	0.020941	0.013189	0.00954
	1.98333	0.035322	0.020787	0.013389	0.009233
	1.98667	0.035213	0.020356	0.013212	0.009154
	1.99	0.035506	0.020644	0.013229	0.00946
	1.99333	0.035389	0.020381	0.013404	0.00936
	1.99667	0.035629	0.02068	0.014117	0.010126
	2	0.035083	0.02077	0.014294	0.010271
	2.00333	0.034958	0.021746	0.01509	0.01085
	2.00667	0.03584	0.022604	0.01634	0.011543
	2.01	0.035835	0.022723	0.016893	0.011733
	2.01333	0.036011	0.022799	0.016657	0.01172
	2.01667	0.035681	0.022653	0.01666	0.011709
	2.02	0.035468	0.022767	0.016146	0.011925
	2.02333	0.035834	0.023076	0.015691	0.012434
	2.02667	0.036054	0.022571	0.01507	0.012426
	2.03	0.035755	0.022384	0.014473	0.012359
	2.03333	0.03535	0.022002	0.014097	0.012124
	2.03667	0.034958	0.021637	0.013552	0.0113
	2.04	0.034786	0.020985	0.012985	0.010621
	2.04333	0.03459	0.020564	0.012611	0.009921
	2.04667	0.035032	0.02009	0.012684	0.010066
	2.05	0.035492	0.019926	0.012744	0.010076
	2.05333	0.035813	0.019782	0.01256	0.010405
	2.05667	0.035537	0.019543	0.01226	0.010289
	2.06	0.035381	0.019071	0.012006	0.010339
	2.06333	0.035246	0.019316	0.012156	0.010688
	2.06667	0.034981	0.019476	0.012246	0.010439
	2.07	0.034927	0.020319	0.012846	0.010885
	2.07333	0.035235	0.020627	0.013483	0.011037
	2.07667	0.035021	0.020486	0.01337	0.010826
	2.08	0.034968	0.020472	0.012986	0.01049
	2.08333	0.035146	0.020581	0.013066	0.010588
	2.08667	0.035287	0.020824	0.012997	0.010828
	2.09	0.035374	0.021082	0.013254	0.011162
	2.09333	0.035048	0.021137	0.013267	0.010676
	2.09667	0.034908	0.021818	0.013709	0.010622
	2.1	0.035064	0.021724	0.014062	0.010247
	2.10333	0.035698	0.021758	0.014	0.009979
	2.10667	0.036523	0.021445	0.014172	0.010099
	2.11	0.03701	0.021531	0.013841	0.009952
	2.11333	0.037679	0.021814	0.013759	0.010264
	2.11667	0.037499	0.021516	0.013316	0.009583
	2.12	0.037414	0.021222	0.012409	0.009476
	2.12333	0.037682	0.021215	0.011838	0.009564
	2.12667	0.037673	0.021061	0.011655	0.009386
	2.13	0.037773	0.021516	0.012023	0.00951
	2.13333	0.038046	0.021704	0.012676	0.009928
	2.13667	0.037538	0.021671	0.012921	0.010005
	2.14	0.037675	0.022119	0.013248	0.010156
	2.14333	0.037327	0.021622	0.013009	0.010212
	2.14667	0.037039	0.021489	0.012679	0.010159
	2.15	0.036831	0.021689	0.012981	0.010637
	2.15333	0.036677	0.022151	0.013233	0.0113
	2.15667	0.036411	0.021974	0.013586	0.011615
	2.16	0.036083	0.021681	0.013756	0.011277
	2.16333	0.036106	0.021648	0.014265	0.01134
	2.16667	0.036605	0.02151	0.014583	0.011501
	2.17	0.036585	0.021612	0.014577	0.011757
	2.17333	0.036702	0.021004	0.014367	0.011929
	2.17667	0.036965	0.021101	0.013887	0.011859
	2.18	0.037128	0.021285	0.014022	0.011789
	2.18333	0.037128	0.021278	0.014343	0.011707
	2.18667	0.03786	0.021492	0.014261	0.012034
	2.19	0.037952	0.021708	0.014549	0.012086
	2.19333	0.038051	0.021642	0.015138	0.011856
	2.19667	0.037966	0.021644	0.015248	0.011562
	2.2	0.037929	0.021485	0.015792	0.011469
	2.20333	0.037418	0.02117	0.015104	0.010787
	2.20667	0.037775	0.021484	0.015014	0.010834
	2.21	0.037197	0.021382	0.01455	0.010618
	2.21333	0.037381	0.02182	0.014643	0.01082
	2.21667	0.037429	0.021852	0.014457	0.0111
	2.22	0.037723	0.022085	0.014173	0.011367
	2.22333	0.03767	0.021503	0.013772	0.010971
	2.22667	0.037382	0.021414	0.01358	0.011047
	2.23	0.03778	0.021587	0.013755	0.011264
	2.23333	0.037394	0.021703	0.013623	0.011491
	2.23667	0.037308	0.022023	0.013632	0.011906
	2.24	0.037733	0.021983	0.013652	0.012095
	2.24333	0.037938	0.022439	0.013526	0.011789
	2.24667	0.037967	0.022647	0.01386	0.011899
	2.25	0.038508	0.022909	0.014413	0.011782
	2.25333	0.038202	0.022805	0.014126	0.011526
	2.25667	0.037869	0.022888	0.014091	0.010997
	2.26	0.037912	0.022778	0.014416	0.010868
	2.26333	0.037424	0.02242	0.014317	0.010324
	2.26667	0.03789	0.022554	0.014651	0.010272
	2.27	0.037445	0.022084	0.014053	0.009857
	2.27333	0.037625	0.02249	0.014476	0.010339
	2.27667	0.037793	0.022958	0.014956	0.010845
	2.28	0.038291	0.022578	0.0149	0.011229
	2.28333	0.038806	0.022625	0.015063	0.011544
	2.28667	0.038631	0.022514	0.014614	0.011486
	2.29	0.038652	0.022228	0.014369	0.011361
	2.29333	0.038561	0.022398	0.014448	0.011589
	2.29667	0.039204	0.022805	0.014752	0.011715
	2.3	0.039135	0.023006	0.014805	0.011687
	2.30333	0.039639	0.023138	0.014919	0.011593
	2.30667	0.039776	0.023016	0.014934	0.011172
	2.31	0.039862	0.022822	0.014738	0.010752
	2.31333	0.040078	0.022857	0.014951	0.010919
	2.31667	0.040264	0.02252	0.014512	0.010602
	2.32	0.039813	0.022236	0.014003	0.010239
	2.32333	0.039748	0.022487	0.013989	0.010175
	2.32667	0.039883	0.022687	0.014607	0.010919
	2.33	0.039713	0.022664	0.014298	0.011022
	2.33333	0.039771	0.022566	0.014264	0.011016
	2.33667	0.039337	0.022473	0.014099	0.011041
	2.34	0.039836	0.023038	0.01456	0.011689
	2.34333	0.040158	0.023142	0.014849	0.012046
	2.34667	0.040225	0.023071	0.014951	0.012259
	2.35	0.040202	0.023467	0.01539	0.012429
	2.35333	0.039451	0.023465	0.014911	0.012382
	2.35667	0.039718	0.023864	0.014692	0.01226
	2.36	0.039754	0.02371	0.014611	0.011759
	2.36333	0.039867	0.023682	0.014465	0.011352
	2.36667	0.039704	0.023444	0.014532	0.010805
	2.37	0.039571	0.02354	0.014845	0.010089
	2.37333	0.039686	0.023718	0.014863	0.010122
	2.37667	0.039774	0.023905	0.015084	0.01047
	2.38	0.039682	0.023874	0.014857	0.010341
	2.38333	0.039736	0.023808	0.014611	0.010155
	2.38667	0.039794	0.024161	0.015	0.010086
	2.39	0.039613	0.024398	0.015114	0.010319
	2.39333	0.040236	0.024715	0.015611	0.01108
	2.39667	0.040318	0.024542	0.015168	0.010886
	2.4	0.04039	0.024069	0.015573	0.010631
	2.40333	0.040288	0.024234	0.01546	0.010557
	2.40667	0.04094	0.024594	0.015794	0.011167
	2.41	0.041391	0.024884	0.016431	0.011474
	2.41333	0.041705	0.025222	0.016963	0.012148
	2.41667	0.041626	0.025333	0.016937	0.01252
	2.42	0.041629	0.025391	0.016506	0.012927
	2.42333	0.041538	0.024974	0.015657	0.012041
	2.42667	0.041245	0.024474	0.015535	0.011792
	2.43	0.040993	0.024443	0.015254	0.011716
	2.43333	0.040735	0.02458	0.015254	0.011788
	2.43667	0.040833	0.025134	0.01536	0.012055
	2.44	0.04056	0.025251	0.01529	0.012395
	2.44333	0.040379	0.025182	0.015351	0.012438
	2.44667	0.040318	0.025297	0.015359	0.012167
	2.45	0.040192	0.025397	0.015289	0.011858
	2.45333	0.040375	0.025517	0.015346	0.01216
	2.45667	0.040484	0.025441	0.01493	0.012225
	2.46	0.040264	0.025585	0.014836	0.012552
	2.46333	0.040125	0.025041	0.014623	0.011936
	2.46667	0.040105	0.024859	0.014843	0.011747
	2.47	0.040088	0.025058	0.01482	0.011746
	2.47333	0.040604	0.025027	0.015338	0.012253
	2.47667	0.040678	0.025228	0.015796	0.012284
	2.48	0.040859	0.025374	0.01612	0.012747
	2.48333	0.040602	0.024961	0.016151	0.01275
	2.48667	0.040524	0.02448	0.016163	0.012464
	2.49	0.040308	0.024009	0.015897	0.01184
	2.49333	0.040563	0.023847	0.016228	0.012638
	2.49667	0.040711	0.023579	0.016214	0.012775
	2.5	0.040862	0.024155	0.016303	0.01305
	2.50333	0.04142	0.024768	0.016718	0.013251
	2.50667	0.041264	0.024635	0.016576	0.012714
	2.51	0.041562	0.024583	0.016169	0.012601
	2.51333	0.041626	0.024742	0.015974	0.012432
	2.51667	0.041799	0.024784	0.015389	0.012036
	2.52	0.041815	0.024632	0.014753	0.011783
	2.52333	0.041695	0.024842	0.014505	0.011222
	2.52667	0.040832	0.024972	0.014384	0.010858
	2.53	0.041019	0.024721	0.014525	0.01046
	2.53333	0.040443	0.024725	0.014527	0.010432
	2.53667	0.04022	0.024749	0.014605	0.011192
	2.54	0.040259	0.024839	0.014995	0.011575
	2.54333	0.03997	0.025161	0.015163	0.011382
	2.54667	0.040321	0.025051	0.015393	0.011695
	2.55	0.040414	0.024569	0.015815	0.011877
	2.55333	0.040396	0.024362	0.015723	0.01179
	2.55667	0.040705	0.024724	0.015594	0.011917
	2.56	0.041462	0.025043	0.0162	0.012516
	2.56333	0.041669	0.025	0.016072	0.012258
	2.56667	0.041845	0.02545	0.015912	0.012368
	2.57	0.042156	0.025558	0.015847	0.012342
	2.57333	0.042154	0.025427	0.015361	0.012124
	2.57667	0.04233	0.025538	0.015201	0.012112
	2.58	0.042357	0.025813	0.015159	0.011963
	2.58333	0.042173	0.026014	0.01502	0.011532
	2.58667	0.041813	0.025673	0.014763	0.011343
	2.59	0.041636	0.026048	0.015115	0.011173
	2.59333	0.041159	0.026036	0.014813	0.011064
	2.59667	0.041097	0.025632	0.014884	0.011241
	2.6	0.040956	0.025588	0.015064	0.01192
	2.60333	0.041696	0.02604	0.015477	0.012781
	2.60667	0.041964	0.02648	0.015875	0.012705
	2.61	0.042077	0.026653	0.015832	0.012989
	2.61333	0.042517	0.026715	0.016108	0.013606
	2.61667	0.042426	0.02654	0.016217	0.013394
	2.62	0.042623	0.026759	0.015814	0.013498
	2.62333	0.043377	0.027099	0.016056	0.013793
	2.62667	0.043787	0.026879	0.016191	0.013971
	2.63	0.043463	0.026424	0.0155	0.013432
	2.63333	0.043796	0.026373	0.015195	0.013173
	2.63667	0.044283	0.026847	0.015446	0.013401
	2.64	0.044241	0.026961	0.015068	0.013457
	2.64333	0.044085	0.02722	0.015167	0.013513
	2.64667	0.043862	0.027122	0.014837	0.013578
	2.65	0.043714	0.026672	0.014436	0.013355
	2.65333	0.043369	0.026026	0.013951	0.012861
	2.65667	0.043187	0.025839	0.013989	0.01238
	2.66	0.043029	0.025659	0.013973	0.012344
	2.66333	0.042918	0.025069	0.014202	0.012414
	2.66667	0.042715	0.025243	0.01447	0.012527
	2.67	0.042825	0.025432	0.014637	0.012459
	2.67333	0.042705	0.025445	0.015021	0.01232
	2.67667	0.042578	0.025451	0.015399	0.012397
	2.68	0.042933	0.025513	0.015759	0.012321
	2.68333	0.043297	0.025796	0.015999	0.012434
	2.68667	0.043683	0.025774	0.015921	0.012796
	2.69	0.043423	0.02532	0.015942	0.012585
	2.69333	0.04291	0.025194	0.016024	0.012263
	2.69667	0.042837	0.025605	0.015834	0.012085
	2.7	0.043239	0.025724	0.016041	0.012433
	2.70333	0.043571	0.026397	0.016604	0.013176
	2.70667	0.043329	0.026437	0.016406	0.013494
	2.71	0.043165	0.026657	0.016329	0.013538
	2.71333	0.043284	0.02673	0.016299	0.013612
	2.71667	0.043335	0.026771	0.016336	0.013306
	2.72	0.042943	0.026463	0.016212	0.012921
	2.72333	0.043394	0.026717	0.016704	0.013358
	2.72667	0.043244	0.026647	0.016579	0.013135
	2.73	0.042867	0.026062	0.016695	0.013041
	2.73333	0.042512	0.025943	0.016298	0.012536
	2.73667	0.04315	0.02603	0.016264	0.012572
	2.74	0.042948	0.025924	0.016202	0.012286
	2.74333	0.043195	0.026302	0.015945	0.012326
	2.74667	0.043363	0.026155	0.015315	0.012103
	2.75	0.043108	0.026165	0.014937	0.012067
	2.75333	0.042639	0.025671	0.014477	0.011855
	2.75667	0.042443	0.025695	0.014491	0.011701
	2.76	0.04238	0.02588	0.014068	0.011997
	2.76333	0.042201	0.025716	0.013817	0.012112
	2.76667	0.041767	0.02507	0.013723	0.011794
	2.77	0.042127	0.025178	0.013569	0.012071
	2.77333	0.04173	0.02477	0.012938	0.011876
	2.77667	0.042018	0.024987	0.013222	0.01183
	2.78	0.042101	0.025003	0.013237	0.011705
	2.78333	0.041809	0.024974	0.013155	0.01156
	2.78667	0.041426	0.024653	0.0131	0.011503
	2.79	0.041651	0.024745	0.013842	0.011771
	2.79333	0.041132	0.024465	0.013874	0.011393
	2.79667	0.041021	0.024487	0.014038	0.011807
	2.8	0.041358	0.025265	0.014397	0.012078
	2.80333	0.041534	0.025813	0.014854	0.012342
	2.80667	0.041377	0.025939	0.015206	0.012343
	2.81	0.041731	0.026196	0.015204	0.012288
	2.81333	0.041692	0.025841	0.015156	0.011819
	2.81667	0.041875	0.026116	0.015289	0.012006
	2.82	0.042369	0.026379	0.015638	0.012171
	2.82333	0.042667	0.026478	0.015485	0.011843
	2.82667	0.04234	0.026047	0.015237	0.01173
	2.83	0.04245	0.0258	0.01563	0.011445
	2.83333	0.042778	0.025831	0.015484	0.011353
	2.83667	0.043074	0.025855	0.015382	0.011879
	2.84	0.04337	0.025811	0.015364	0.011747
	2.84333	0.043682	0.025857	0.015148	0.011766
	2.84667	0.043119	0.025147	0.014174	0.011526
	2.85	0.042717	0.024869	0.014195	0.011756
	2.85333	0.04262	0.024715	0.014081	0.011776
	2.85667	0.043136	0.024964	0.014284	0.012129
	2.86	0.043292	0.025311	0.014564	0.012624
	2.86333	0.043923	0.025882	0.01504	0.013236
	2.86667	0.044468	0.026311	0.015883	0.013701
	2.87	0.044186	0.026207	0.016078	0.013765
	2.87333	0.044418	0.026086	0.016135	0.013811
	2.87667	0.044442	0.02605	0.015913	0.013579
	2.88	0.044394	0.025767	0.0157	0.013471
	2.88333	0.044714	0.026261	0.015789	0.013488
	2.88667	0.045305	0.026959	0.016582	0.013558
	2.89	0.045003	0.027014	0.016346	0.013373
	2.89333	0.045017	0.027125	0.016926	0.013772
	2.89667	0.045366	0.027452	0.017559	0.013726
	2.9	0.045231	0.027756	0.017765	0.014027
	2.90333	0.045372	0.02767	0.017734	0.013991
	2.90667	0.046179	0.027818	0.017681	0.014067
	2.91	0.045916	0.027372	0.017721	0.013768
	2.91333	0.045861	0.027301	0.017902	0.014175
	2.91667	0.046468	0.027785	0.018128	0.014408
	2.92	0.046934	0.028261	0.01812	0.014419
	2.92333	0.047517	0.028533	0.018323	0.014355
	2.92667	0.047456	0.028678	0.018619	0.014386
	2.93	0.047057	0.028465	0.017794	0.014029
	2.93333	0.046638	0.0279	0.017614	0.014025
	2.93667	0.046082	0.027524	0.017058	0.013607
	2.94	0.046064	0.027449	0.016478	0.013235
	2.94333	0.045968	0.027668	0.016299	0.013304
	2.94667	0.045754	0.027637	0.016197	0.013272
	2.95	0.045562	0.028072	0.016547	0.013465
	2.95333	0.045588	0.028312	0.01663	0.013651
	2.95667	0.04519	0.02805	0.016006	0.013778
	2.96	0.045108	0.027824	0.016318	0.013589
	2.96333	0.045103	0.027834	0.016414	0.013273
	2.96667	0.045244	0.027831	0.016257	0.013435
	2.97	0.045603	0.027753	0.01613	0.013356
	2.97333	0.045759	0.027867	0.016354	0.013564
	2.97667	0.045737	0.027906	0.016637	0.01362
	2.98	0.046036	0.028313	0.016519	0.013986
	2.98333	0.046435	0.02863	0.016428	0.013949
	2.98667	0.046322	0.028689	0.016261	0.013814
	2.99	0.046161	0.028684	0.015979	0.013705
	2.99333	0.045731	0.028638	0.015543	0.013811
	2.99667	0.045731	0.028638	0.015543	0.013811
	3	0.045984	0.027845	0.015524	0.013552
	3.00333	0.046221	0.027367	0.015238	0.013325
	3.00667	0.046672	0.026803	0.015775	0.013289
	3.01	0.046795	0.026387	0.015868	0.012998
	3.01333	0.046561	0.025801	0.016011	0.01267
	3.01667	0.046506	0.025564	0.015934	0.012686
	3.02	0.045704	0.024652	0.015612	0.011981
	3.02333	0.045446	0.024202	0.015692	0.012197
	3.02667	0.044582	0.023603	0.015113	0.011923
	3.03	0.043727	0.023024	0.014715	0.011723
	3.03333	0.043412	0.023103	0.014774	0.011623
	3.03667	0.042494	0.022491	0.014032	0.011144
	3.04	0.042483	0.022368	0.013925	0.011069
	3.04333	0.041699	0.022026	0.013634	0.011042
	3.04667	0.042029	0.022507	0.013953	0.010988
	3.05	0.04216	0.022639	0.014082	0.011083
	3.05333	0.042025	0.022592	0.014147	0.010556
	3.05667	0.041646	0.022399	0.01358	0.010035
	3.06	0.041518	0.022527	0.013224	0.009772
	3.06333	0.0415	0.02271	0.012715	0.010066
	3.06667	0.041323	0.022182	0.012301	0.009734
	3.07	0.041492	0.022701	0.012595	0.010089
	3.07333	0.041482	0.022998	0.012811	0.010271
	3.07667	0.041577	0.023458	0.012384	0.010346
	3.08	0.041859	0.023801	0.01271	0.01053
	3.08333	0.04199	0.02394	0.012464	0.01061
	3.08667	0.041957	0.023878	0.012346	0.009983
	3.09	0.042207	0.02407	0.012425	0.010437
	3.09333	0.04217	0.024193	0.012271	0.010659
	3.09667	0.042536	0.024325	0.012529	0.010562
	3.1	0.042822	0.02487	0.013235	0.011046
	3.10333	0.042092	0.024413	0.012961	0.010679
	3.10667	0.042116	0.024243	0.013518	0.010746
	3.11	0.042064	0.024881	0.01404	0.011694
	3.11333	0.042228	0.025572	0.014578	0.011943
	3.11667	0.041917	0.025589	0.014605	0.012488
	3.12	0.041424	0.025483	0.014391	0.012124
	3.12333	0.040959	0.024935	0.013826	0.011606
	3.12667	0.041	0.024894	0.014153	0.011816
	3.13	0.041252	0.024837	0.014142	0.01222
	3.13333	0.041271	0.024736	0.014297	0.012049
	3.13667	0.041618	0.024958	0.014822	0.012426
	3.14	0.04204	0.024877	0.014409	0.012295
	3.14333	0.042568	0.02491	0.014398	0.012319
	3.14667	0.043163	0.024656	0.014714	0.012128
	3.15	0.043303	0.024368	0.014382	0.011987
	3.15333	0.043593	0.024182	0.013899	0.011399
	3.15667	0.043437	0.023644	0.013461	0.011528
	3.16	0.043726	0.023571	0.013366	0.011848
	3.16333	0.043789	0.023808	0.01357	0.011784
	3.16667	0.043467	0.024056	0.013633	0.012062
	3.17	0.043594	0.02405	0.013195	0.011857
	3.17333	0.043292	0.024043	0.013307	0.011932
	3.17667	0.043059	0.024773	0.013425	0.012578
	3.18	0.042426	0.024759	0.013215	0.012117
	3.18333	0.041693	0.024625	0.012757	0.011666
	3.18667	0.041302	0.024441	0.012684	0.010916
	3.19	0.041484	0.024236	0.013145	0.010709
	3.19333	0.041449	0.02439	0.013132	0.010207
	3.19667	0.041602	0.024502	0.013467	0.010093
	3.2	0.041047	0.024525	0.013608	0.009722
	3.20333	0.041282	0.024635	0.014205	0.009931
	3.20667	0.040894	0.024495	0.014038	0.00956
	3.21	0.040744	0.024406	0.014359	0.009596
	3.21333	0.041025	0.023998	0.014041	0.009588
	3.21667	0.041179	0.024072	0.013932	0.009786
	3.22	0.040801	0.023679	0.013631	0.009262
	3.22333	0.04033	0.023377	0.013372	0.009299
	3.22667	0.040582	0.023762	0.013913	0.009911
	3.23	0.040716	0.024053	0.014111	0.010127
	3.23333	0.040421	0.023715	0.013642	0.010081
	3.23667	0.040576	0.02333	0.013564	0.009991
	3.24	0.039838	0.022941	0.013434	0.00948
	3.24333	0.040001	0.023402	0.013236	0.009856
	3.24667	0.039665	0.023355	0.012976	0.009564
	3.25	0.039329	0.023034	0.012204	0.009263
	3.25333	0.039815	0.023158	0.012612	0.00959
	3.25667	0.040167	0.023079	0.012867	0.009728
	3.26	0.039898	0.022825	0.01272	0.009196
	3.26333	0.040004	0.022893	0.013308	0.009398
	3.26667	0.039988	0.023152	0.013601	0.009515
	3.27	0.039953	0.023173	0.013993	0.009885
	3.27333	0.0402	0.023124	0.013942	0.009843
	3.27667	0.040535	0.023014	0.01416	0.010275
	3.28	0.040952	0.022984	0.014057	0.010539
	3.28333	0.041202	0.022893	0.01447	0.010312
	3.28667	0.041049	0.022993	0.014868	0.010455
	3.29	0.041528	0.02348	0.015525	0.010899
	3.29333	0.042048	0.02436	0.016136	0.011601
	3.29667	0.041684	0.023963	0.015589	0.01152
	3.3	0.041844	0.023758	0.015509	0.01159
	3.30333	0.041862	0.023176	0.015351	0.011325
	3.30667	0.041708	0.023612	0.015187	0.011475
	3.31	0.042224	0.024077	0.015011	0.011837
	3.31333	0.041566	0.023457	0.01428	0.011219
	3.31667	0.041383	0.022902	0.013518	0.010698
	3.32	0.041556	0.022984	0.013591	0.010683
	3.32333	0.041308	0.022996	0.013325	0.010232
	3.32667	0.040786	0.02285	0.013121	0.009679
	3.33	0.04067	0.022851	0.012992	0.009204
	3.33333	0.040966	0.0231	0.013141	0.009452
	3.33667	0.04063	0.022769	0.012989	0.009395
	3.34	0.040607	0.022427	0.012603	0.009315
	3.34333	0.040123	0.021816	0.01266	0.008942
	3.34667	0.039809	0.021375	0.012643	0.008503
	3.35	0.039985	0.021469	0.012729	0.008688
	3.35333	0.03998	0.021578	0.013332	0.009161
	3.35667	0.040216	0.021866	0.013734	0.009578
	3.36	0.040712	0.022554	0.013812	0.010275
	3.36333	0.040588	0.022254	0.013697	0.010078
	3.36667	0.041405	0.022282	0.014366	0.01022
	3.37	0.041744	0.022658	0.014596	0.010781
	3.37333	0.041758	0.023485	0.01464	0.01123
	3.37667	0.041857	0.023742	0.014438	0.01117
	3.38	0.041853	0.023624	0.013883	0.010871
	3.38333	0.042157	0.023527	0.013416	0.011005
	3.38667	0.04237	0.023638	0.013445	0.011159
	3.39	0.042238	0.023891	0.013626	0.011168
	3.39333	0.042396	0.02389	0.013621	0.011134
	3.39667	0.042682	0.023818	0.013465	0.011105
	3.4	0.042829	0.023971	0.013593	0.011592
	3.40333	0.041761	0.022876	0.012755	0.011047
	3.40667	0.041379	0.022507	0.012825	0.010866
	3.41	0.040516	0.021865	0.012534	0.009963
	3.41333	0.040012	0.021194	0.012159	0.009901
	3.41667	0.040203	0.021273	0.012073	0.010163
	3.42	0.040022	0.021295	0.012007	0.009879
	3.42333	0.040244	0.021935	0.012438	0.010198
	3.42667	0.040417	0.022381	0.012757	0.01017
	3.43	0.039993	0.022307	0.013136	0.009829
	3.43333	0.040216	0.022388	0.013648	0.009855
	3.43667	0.040146	0.022631	0.01353	0.009919
	3.44	0.039534	0.022151	0.013298	0.009374
	3.44333	0.040337	0.022635	0.013827	0.009661
	3.44667	0.04105	0.022595	0.013998	0.009743
	3.45	0.040892	0.021873	0.013417	0.009838
	3.45333	0.040626	0.02183	0.013667	0.009658
	3.45667	0.040713	0.021996	0.013906	0.009827
	3.46	0.040933	0.022294	0.014077	0.009988
	3.46333	0.040897	0.022426	0.014242	0.010318
	3.46667	0.040766	0.022193	0.014482	0.010429
	3.47	0.04074	0.021965	0.014178	0.010089
	3.47333	0.040618	0.021931	0.014309	0.010059
	3.47667	0.039981	0.021457	0.013667	0.009682
	3.48	0.039795	0.021063	0.013289	0.009878
	3.48333	0.039842	0.021523	0.0128	0.009788
	3.48667	0.039722	0.022041	0.012721	0.009768
	3.49	0.03936	0.021855	0.013211	0.009596
	3.49333	0.039271	0.022093	0.013567	0.0098
	3.49667	0.03913	0.022467	0.014007	0.009952
	3.5	0.039038	0.022373	0.013676	0.009512
	3.50333	0.038647	0.022296	0.013349	0.00929
	3.50667	0.038097	0.022371	0.013167	0.00905
	3.51	0.038897	0.023336	0.013574	0.009777
	3.51333	0.038845	0.02331	0.013385	0.009879
	3.51667	0.038467	0.023311	0.012756	0.010114
	3.52	0.038847	0.02372	0.013482	0.010361
	3.52333	0.039195	0.023899	0.013614	0.010571
	3.52667	0.039468	0.024243	0.013877	0.010934
	3.53	0.039806	0.024049	0.014444	0.011149
	3.53333	0.040198	0.023574	0.013862	0.010896
	3.53667	0.040421	0.023288	0.01334	0.010615
	3.54	0.040189	0.022655	0.013123	0.010368
	3.54333	0.04061	0.02257	0.012878	0.010501
	3.54667	0.040513	0.022218	0.011986	0.010496
	3.55	0.040755	0.022619	0.011914	0.010801
	3.55333	0.0412	0.023069	0.01249	0.010976
	3.55667	0.041152	0.022699	0.012555	0.010764
	3.56	0.040832	0.022845	0.012285	0.01086
	3.56333	0.040245	0.022678	0.0123	0.010362
	3.56667	0.039535	0.022863	0.012387	0.009788
	3.57	0.039048	0.022765	0.012352	0.009433
	3.57333	0.039117	0.022878	0.012378	0.009276
	3.57667	0.039923	0.023233	0.012814	0.009887
	3.58	0.040132	0.023125	0.012985	0.010011
	3.58333	0.03978	0.022898	0.012594	0.009727
	3.58667	0.040432	0.022836	0.013332	0.01012
	3.59	0.040546	0.022884	0.013731	0.010305
	3.59333	0.040629	0.022828	0.013653	0.010467
	3.59667	0.040889	0.022935	0.014271	0.010648
	3.6	0.041065	0.023049	0.01404	0.010749
	3.60333	0.041219	0.023281	0.014334	0.01073
	3.60667	0.041106	0.023501	0.014406	0.011036
	3.61	0.041197	0.023633	0.013654	0.010983
	3.61333	0.040739	0.02346	0.013325	0.011055
	3.61667	0.04104	0.023704	0.013751	0.011495
	3.62	0.041392	0.023971	0.013905	0.011216
	3.62333	0.040776	0.02312	0.013044	0.010567
	3.62667	0.040033	0.023011	0.012742	0.010162
	3.63	0.039592	0.022715	0.012856	0.009504
	3.63333	0.039674	0.02266	0.012878	0.009363
	3.63667	0.040056	0.022254	0.012754	0.009435
	3.64	0.03958	0.021822	0.012498	0.009081
	3.64333	0.039683	0.021703	0.01265	0.009234
	3.64667	0.039609	0.021575	0.012614	0.008918
	3.65	0.039366	0.02167	0.012644	0.008836
	3.65333	0.039868	0.021607	0.013175	0.009064
	3.65667	0.039568	0.02128	0.013013	0.008932
	3.66	0.039331	0.021142	0.01286	0.008736
	3.66333	0.038822	0.020814	0.01314	0.008863
	3.66667	0.038205	0.020787	0.013015	0.008378
	3.67	0.037705	0.020656	0.012537	0.007897
	3.67333	0.03771	0.02043	0.012474	0.008258
	3.67667	0.03761	0.020372	0.012055	0.008058
	3.68	0.037731	0.020351	0.012663	0.008476
	3.68333	0.038048	0.020231	0.012306	0.008733
	3.68667	0.038438	0.020522	0.012372	0.008528
	3.69	0.038838	0.020978	0.012375	0.009118
	3.69333	0.039121	0.021708	0.012855	0.009449
	3.69667	0.039996	0.022145	0.012743	0.009991
	3.7	0.040738	0.022763	0.012895	0.0106
	3.70333	0.041075	0.023511	0.013065	0.010946
	3.70667	0.041276	0.024183	0.012869	0.011077
	3.71	0.042083	0.024602	0.013524	0.011377
	3.71333	0.042772	0.025482	0.014076	0.011738
	3.71667	0.042738	0.025668	0.014004	0.01171
	3.72	0.042762	0.025284	0.013905	0.01121
	3.72333	0.042208	0.02496	0.013664	0.011176
	3.72667	0.041904	0.024819	0.013803	0.011096
	3.73	0.040948	0.024135	0.013188	0.010345
	3.73333	0.040891	0.024491	0.0134	0.009908
	3.73667	0.040582	0.024012	0.013561	0.010006
	3.74	0.04058	0.023827	0.014131	0.010258
	3.74333	0.040509	0.023417	0.014261	0.010051
	3.74667	0.040226	0.022707	0.014555	0.010142
	3.75	0.039933	0.022052	0.014375	0.010069
	3.75333	0.040073	0.022325	0.01481	0.01022
	3.75667	0.040336	0.022502	0.014919	0.010739
	3.76	0.040112	0.022641	0.014588	0.010431
	3.76333	0.03942	0.022225	0.013505	0.010161
	3.76667	0.038935	0.021876	0.013241	0.009631
	3.77	0.038885	0.022127	0.013107	0.009527
	3.77333	0.038719	0.022062	0.013151	0.009727
	3.77667	0.038736	0.021692	0.01314	0.009514
	3.78	0.038879	0.021969	0.012984	0.009409
	3.78333	0.038436	0.021688	0.012412	0.008796
	3.78667	0.037944	0.021312	0.012059	0.008499
	3.79	0.037704	0.021266	0.01192	0.008252
	3.79333	0.037858	0.021456	0.012181	0.008371
	3.79667	0.038339	0.021577	0.012506	0.008145
	3.8	0.038558	0.022237	0.01308	0.008346
	3.80333	0.038301	0.022017	0.013437	0.008447
	3.80667	0.038767	0.022178	0.013753	0.008606
	3.81	0.039299	0.022033	0.013834	0.008999
	3.81333	0.039002	0.021742	0.013659	0.00908
	3.81667	0.039167	0.021755	0.013796	0.009063
	3.82	0.039226	0.022185	0.014113	0.009212
	3.82333	0.039249	0.022393	0.013993	0.009334
	3.82667	0.038804	0.022651	0.014305	0.009016
	3.83	0.038776	0.022458	0.01455	0.009043
	3.83333	0.039237	0.022599	0.014841	0.009404
	3.83667	0.039399	0.022891	0.014963	0.009586
	3.84	0.039454	0.02257	0.014828	0.009638
	3.84333	0.039722	0.022486	0.014452	0.009661
	3.84667	0.039812	0.02222	0.014652	0.009638
	3.85	0.039802	0.022381	0.014202	0.009865
	3.85333	0.03926	0.021823	0.013453	0.009858
	3.85667	0.039953	0.022395	0.01379	0.010353
	3.86	0.039698	0.022426	0.013546	0.010481
	3.86333	0.039639	0.022272	0.013342	0.010241
	3.86667	0.038559	0.021958	0.012888	0.009888
	3.87	0.038823	0.021771	0.012815	0.009936
	3.87333	0.039118	0.021734	0.012628	0.0098
	3.87667	0.039298	0.021492	0.012555	0.009806
	3.88	0.039059	0.021285	0.012265	0.009463
	3.88333	0.038898	0.021341	0.012705	0.009762
	3.88667	0.038367	0.021244	0.012896	0.009843
	3.89	0.038646	0.021209	0.01308	0.009678
	3.89333	0.038622	0.020864	0.013666	0.009477
	3.89667	0.039289	0.021061	0.01423	0.010075
	3.9	0.038641	0.020334	0.013501	0.009709
	3.90333	0.038845	0.020207	0.013831	0.009625
	3.90667	0.038684	0.019799	0.013566	0.009414
	3.91	0.039063	0.020136	0.013777	0.009832
	3.91333	0.039022	0.020131	0.013918	0.009636
	3.91667	0.038852	0.020133	0.013048	0.00932
	3.92	0.038797	0.020072	0.012751	0.009277
	3.92333	0.039573	0.020955	0.013226	0.009672
	3.92667	0.039057	0.020886	0.012672	0.009211
	3.93	0.038884	0.020853	0.012857	0.009042
	3.93333	0.039098	0.020892	0.012806	0.008776
	3.93667	0.039855	0.021466	0.012793	0.008965
	3.94	0.039831	0.021369	0.012647	0.008673
	3.94333	0.039642	0.021353	0.012393	0.009017
	3.94667	0.039632	0.021724	0.012157	0.009358
	3.95	0.039261	0.021707	0.012497	0.009729
	3.95333	0.038736	0.021228	0.01251	0.009613
	3.95667	0.03905	0.021185	0.012506	0.009613
	3.96	0.039045	0.021185	0.012814	0.010098
	3.96333	0.038976	0.020884	0.012454	0.009956
	3.96667	0.038529	0.020521	0.011659	0.009687
	3.97	0.03876	0.020527	0.011862	0.009645
	3.97333	0.038276	0.020407	0.011642	0.009304
	3.97667	0.038175	0.020682	0.011849	0.009386
	3.98	0.038088	0.020874	0.012107	0.009608
	3.98333	0.038618	0.021096	0.01194	0.009799
	3.98667	0.039256	0.021493	0.012149	0.01004
	3.99	0.040065	0.021966	0.012782	0.010391
	3.99333	0.03976	0.022005	0.012772	0.010356
	3.99667	0.039174	0.02163	0.012914	0.00981
	4	0.039505	0.021671	0.012853	0.009911
	4.00333	0.039091	0.021702	0.012734	0.009526
	4.00667	0.039116	0.021647	0.0128	0.009498
	4.01	0.038795	0.021708	0.012841	0.009698
	4.01333	0.03872	0.021835	0.013238	0.009846
	4.01667	0.03791	0.021008	0.01311	0.009421
	4.02	0.037856	0.020907	0.013267	0.009308
	4.02333	0.038183	0.021083	0.0132	0.009503
	4.02667	0.038245	0.021166	0.013129	0.009026
	4.03	0.038126	0.020555	0.012633	0.008321
	4.03333	0.037691	0.020259	0.012371	0.008208
	4.03667	0.037686	0.020257	0.012536	0.008327
	4.04	0.037935	0.020578	0.013021	0.008922
	4.04333	0.037614	0.020494	0.012893	0.009087
	4.04667	0.038449	0.020892	0.013034	0.009664
	4.05	0.039282	0.020713	0.012913	0.009387
	4.05333	0.03947	0.020641	0.012775	0.009427
	4.05667	0.03958	0.020729	0.013132	0.009766
	4.06	0.03937	0.020576	0.012652	0.009604
	4.06333	0.038993	0.020372	0.012186	0.009424
	4.06667	0.039506	0.020731	0.012479	0.009519
	4.07	0.039185	0.020535	0.012301	0.009078
	4.07333	0.039553	0.020274	0.012508	0.009319
	4.07667	0.039392	0.020278	0.012721	0.009223
	4.08	0.039162	0.020023	0.012595	0.009137
	4.08333	0.038934	0.019657	0.012727	0.008597
	4.08667	0.039127	0.02028	0.013211	0.008754
	4.09	0.038929	0.020442	0.012753	0.008378
	4.09333	0.03863	0.020516	0.012584	0.007774
	4.09667	0.038221	0.020076	0.012719	0.007663
	4.1	0.038166	0.020413	0.012843	0.00807
	4.10333	0.038501	0.020895	0.013283	0.008649
	4.10667	0.038212	0.020573	0.013227	0.008449
	4.11	0.0378	0.020464	0.013071	0.008205
	4.11333	0.037855	0.020501	0.012967	0.007971
	4.11667	0.037314	0.020294	0.01289	0.008189
	4.12	0.036901	0.020438	0.012675	0.008531
	4.12333	0.036188	0.020454	0.012333	0.008157
	4.12667	0.035929	0.020463	0.011998	0.008299
	4.13	0.035703	0.020373	0.011938	0.008524
	4.13333	0.035834	0.020568	0.012176	0.00867
	4.13667	0.035804	0.020264	0.011762	0.008418
	4.14	0.036299	0.020397	0.011944	0.00852
	4.14333	0.03672	0.020984	0.012437	0.009046
	4.14667	0.036491	0.020681	0.012318	0.00883
	4.15	0.036566	0.020714	0.012302	0.008207
	4.15333	0.03664	0.020653	0.011778	0.0079
	4.15667	0.037055	0.020392	0.011427	0.007758
	4.16	0.037308	0.020107	0.011585	0.007724
	4.16333	0.037857	0.020102	0.011884	0.007666
	4.16667	0.038505	0.020218	0.012299	0.008239
	4.17	0.038124	0.019237	0.011853	0.0079
	4.17333	0.038593	0.01914	0.011991	0.008004
	4.17667	0.038867	0.01957	0.011821	0.008701
	4.18	0.038115	0.019243	0.011286	0.008496
	4.18333	0.037833	0.019053	0.01123	0.008956
	4.18667	0.037832	0.019053	0.011038	0.008788
	4.19	0.037417	0.019326	0.011218	0.008932
	4.19333	0.037454	0.01931	0.011494	0.009478
	4.19667	0.037842	0.019449	0.011413	0.00975
	4.2	0.037797	0.019945	0.011466	0.009665
	4.20333	0.037968	0.020236	0.011783	0.009428
	4.20667	0.03777	0.020582	0.012222	0.009589
	4.21	0.037728	0.020837	0.012808	0.009718
	4.21333	0.037369	0.020836	0.012709	0.009225
	4.21667	0.037417	0.020853	0.012553	0.008822
	4.22	0.037801	0.021038	0.01268	0.0088
	4.22333	0.037766	0.020913	0.012887	0.008861
	4.22667	0.037501	0.021202	0.01292	0.008618
	4.23	0.037866	0.021587	0.013207	0.008541
	4.23333	0.038253	0.021469	0.01329	0.008879
	4.23667	0.038345	0.021303	0.012671	0.008522
	4.24	0.039013	0.022122	0.012982	0.009177
	4.24333	0.038493	0.022194	0.012657	0.009561
	4.24667	0.038308	0.021988	0.012971	0.009138
	4.25	0.038459	0.021659	0.012917	0.00886
	4.25333	0.038884	0.022064	0.01315	0.008959
	4.25667	0.038952	0.02232	0.013776	0.009203
	4.26	0.039298	0.022144	0.013667	0.009173
	4.26333	0.039804	0.022185	0.013721	0.009224
	4.26667	0.039952	0.02219	0.013831	0.009028
	4.27	0.039895	0.022451	0.014153	0.009191
	4.27333	0.039798	0.022557	0.014139	0.0095
	4.27667	0.040194	0.02242	0.014362	0.01008
	4.28	0.040276	0.022828	0.014404	0.01055
	4.28333	0.040539	0.022605	0.01429	0.01077
	4.28667	0.040628	0.022745	0.014357	0.010792
	4.29	0.040478	0.022286	0.013731	0.010989
	4.29333	0.040561	0.022632	0.01354	0.011104
	4.29667	0.040692	0.022685	0.013527	0.010877
	4.3	0.040695	0.022667	0.0132	0.011013
	4.30333	0.040475	0.022561	0.013165	0.0106
	4.30667	0.039939	0.022338	0.01347	0.010652
	4.31	0.03936	0.022054	0.013441	0.010388
	4.31333	0.03899	0.021893	0.013092	0.009706
	4.31667	0.03835	0.021364	0.012262	0.009222
	4.32	0.037847	0.021209	0.012479	0.00895
	4.32333	0.037231	0.020664	0.012421	0.008821
	4.32667	0.037327	0.020661	0.012026	0.008719
	4.33	0.037351	0.020566	0.011803	0.008553
	4.33333	0.037108	0.02053	0.011744	0.008448
	4.33667	0.036458	0.020494	0.011556	0.008444
	4.34	0.036423	0.020378	0.011616	0.008687
	4.34333	0.036728	0.020032	0.011669	0.008938
	4.34667	0.037283	0.020433	0.011652	0.009296
	4.35	0.037836	0.020452	0.011777	0.009372
	4.35333	0.038029	0.020575	0.01191	0.00928
	4.35667	0.038387	0.020662	0.011676	0.009485
	4.36	0.038655	0.021204	0.012273	0.009568
	4.36333	0.03875	0.021203	0.012506	0.009347
	4.36667	0.039469	0.021742	0.013397	0.009848
	4.37	0.039901	0.021657	0.014452	0.009778
	4.37333	0.039959	0.021974	0.014912	0.010271
	4.37667	0.039504	0.021959	0.014778	0.010212
	4.38	0.039339	0.021785	0.014786	0.010017
	4.38333	0.039039	0.021224	0.014616	0.009508
	4.38667	0.03926	0.021345	0.015359	0.009875
	4.39	0.039565	0.021689	0.015498	0.010267
	4.39333	0.039569	0.021761	0.015364	0.010374
	4.39667	0.039939	0.022058	0.015829	0.010699
	4.4	0.039877	0.022189	0.015811	0.010759
	4.40333	0.039625	0.021919	0.015277	0.010515
	4.40667	0.039592	0.022446	0.015476	0.010333
	4.41	0.040229	0.022809	0.015498	0.010576
	4.41333	0.040208	0.022591	0.015107	0.010446
	4.41667	0.040062	0.022896	0.015315	0.010064
	4.42	0.039495	0.02266	0.014937	0.009846
	4.42333	0.039781	0.022973	0.014902	0.010168
	4.42667	0.039798	0.023157	0.014691	0.010203
	4.43	0.039749	0.022962	0.014365	0.010264
	4.43333	0.039764	0.02289	0.014909	0.010342
	4.43667	0.039233	0.022507	0.014856	0.009944
	4.44	0.038507	0.022324	0.014412	0.009871
	4.44333	0.037807	0.021862	0.01418	0.009305
	4.44667	0.037673	0.021102	0.014028	0.008939
	4.45	0.036612	0.020073	0.01338	0.00804
	4.45333	0.036426	0.019718	0.013455	0.008312
	4.45667	0.035932	0.019221	0.013008	0.008085
	4.46	0.035347	0.018662	0.012393	0.007934
	4.46333	0.035677	0.018817	0.012768	0.007853
	4.46667	0.035526	0.018481	0.012536	0.007463
	4.47	0.035179	0.018326	0.01261	0.007384
	4.47333	0.03474	0.018442	0.012593	0.007096
	4.47667	0.035281	0.018395	0.012602	0.00712
	4.48	0.03506	0.018216	0.012619	0.00714
	4.48333	0.035341	0.018855	0.012757	0.007191
	4.48667	0.035896	0.01901	0.012467	0.007611
	4.49	0.036759	0.019586	0.012516	0.007985
	4.49333	0.037091	0.019846	0.01207	0.008094
	4.49667	0.037512	0.019975	0.011952	0.008299
	4.5	0.037707	0.020436	0.012295	0.008272
	4.50333	0.037739	0.020751	0.012391	0.008316
	4.50667	0.037818	0.021112	0.012411	0.008652
	4.51	0.037899	0.020954	0.012199	0.008381
	4.51333	0.037462	0.020502	0.012011	0.008626
	4.51667	0.036983	0.020034	0.01195	0.008257
	4.52	0.036843	0.019724	0.01144	0.008094
	4.52333	0.036495	0.01976	0.011502	0.008165
	4.52667	0.036316	0.019492	0.011451	0.007966
	4.53	0.036279	0.019402	0.012075	0.008032
	4.53333	0.03607	0.019156	0.012268	0.007806
	4.53667	0.035676	0.018959	0.012597	0.008044
	4.54	0.035282	0.01871	0.012461	0.007902
	4.54333	0.035615	0.018566	0.012474	0.007842
	4.54667	0.036127	0.019006	0.013113	0.008427
	4.55	0.036632	0.01937	0.013218	0.008277
	4.55333	0.037363	0.019383	0.013275	0.008665
	4.55667	0.037269	0.019749	0.013132	0.00859
	4.56	0.037862	0.020566	0.013579	0.008926
	4.56333	0.038426	0.021056	0.01364	0.009141
	4.56667	0.038671	0.021709	0.014	0.009492
	4.57	0.03897	0.022129	0.014463	0.010061
	4.57333	0.03873	0.022325	0.014407	0.010145
	4.57667	0.038433	0.022056	0.014284	0.009985
	4.58	0.03804	0.021849	0.014398	0.010008
	4.58333	0.037864	0.021422	0.014271	0.009436
	4.58667	0.037585	0.020942	0.014086	0.009057
	4.59	0.037464	0.020824	0.014243	0.009084
	4.59333	0.037427	0.020442	0.013801	0.009044
	4.59667	0.037189	0.020124	0.013588	0.008773
	4.6	0.037218	0.019663	0.013592	0.008614
	4.60333	0.036942	0.018979	0.013359	0.008748
	4.60667	0.036947	0.018725	0.013022	0.008604
	4.61	0.037159	0.01869	0.012642	0.0082
	4.61333	0.037949	0.019637	0.013554	0.00889
	4.61667	0.03796	0.019549	0.013075	0.00879
	4.62	0.038028	0.019841	0.013036	0.009374
	4.62333	0.037758	0.020182	0.012791	0.009505
	4.62667	0.038064	0.02067	0.013015	0.010146
	4.63	0.038204	0.021115	0.012857	0.010389
	4.63333	0.03785	0.021356	0.013245	0.010498
	4.63667	0.037397	0.021392	0.013149	0.010337
	4.64	0.036672	0.020955	0.012788	0.009594
	4.64333	0.036513	0.020799	0.012515	0.009259
	4.64667	0.036649	0.020942	0.012425	0.009086
	4.65	0.03715	0.02101	0.0124	0.008742
	4.65333	0.037446	0.020777	0.012381	0.008518
	4.65667	0.037168	0.020453	0.011899	0.007985
	4.66	0.037321	0.020067	0.011664	0.007799
	4.66333	0.037376	0.019879	0.011981	0.007607
	4.66667	0.037475	0.019469	0.012256	0.007375
	4.67	0.037633	0.019409	0.012399	0.007594
	4.67333	0.037506	0.019476	0.012477	0.007478
	4.67667	0.037717	0.019785	0.012649	0.007537
	4.68	0.038134	0.020144	0.013217	0.008235
	4.68333	0.037855	0.019798	0.012962	0.008169
	4.68667	0.037582	0.020124	0.013514	0.008449
	4.69	0.037312	0.019975	0.013544	0.008386
	4.69333	0.036939	0.02018	0.013364	0.008725
	4.69667	0.036463	0.020104	0.013464	0.00823
	4.7	0.036127	0.019875	0.013411	0.008026
	4.70333	0.035678	0.019892	0.012967	0.007848
	4.70667	0.035832	0.020073	0.013161	0.008051
	4.71	0.035959	0.020308	0.013204	0.008281
	4.71333	0.03636	0.020849	0.013348	0.008483
	4.71667	0.036508	0.020981	0.013544	0.008382
	4.72	0.036311	0.020524	0.013407	0.008282
	4.72333	0.036112	0.020245	0.013286	0.008164
	4.72667	0.03631	0.020257	0.013404	0.008335
	4.73	0.03623	0.020462	0.013422	0.008574
	4.73333	0.036265	0.020374	0.012955	0.008393
	4.73667	0.036079	0.020544	0.012855	0.008944
	4.74	0.036121	0.020344	0.012501	0.008997
	4.74333	0.036555	0.020655	0.012813	0.009633
	4.74667	0.036891	0.021064	0.013144	0.009768
	4.75	0.03682	0.020974	0.013117	0.00941
	4.75333	0.036913	0.020994	0.012905	0.009439
	4.75667	0.036837	0.020837	0.012618	0.009188
	4.76	0.036406	0.020384	0.011715	0.008815
	4.76333	0.036302	0.019938	0.011602	0.00835
	4.76667	0.036315	0.020016	0.011559	0.008816
	4.77	0.036281	0.020285	0.011681	0.008805
	4.77333	0.03672	0.02011	0.012219	0.008926
	4.77667	0.036657	0.020105	0.012485	0.008629
	4.78	0.036476	0.020209	0.012794	0.008449
	4.78333	0.036622	0.020227	0.013293	0.008359
	4.78667	0.036483	0.019697	0.013332	0.00807
	4.79	0.036913	0.020147	0.013619	0.008342
	4.79333	0.036733	0.020256	0.013694	0.008374
	4.79667	0.036463	0.02017	0.013153	0.008171
	4.8	0.036556	0.02029	0.013164	0.007996
	4.80333	0.036604	0.020525	0.013221	0.008463
	4.80667	0.037528	0.021113	0.013294	0.009089
	4.81	0.03788	0.021721	0.013715	0.009811
	4.81333	0.03836	0.022255	0.013933	0.009777
	4.81667	0.038522	0.022245	0.013809	0.010072
	4.82	0.038398	0.022027	0.013729	0.01017
	4.82333	0.038232	0.022195	0.013873	0.009951
	4.82667	0.037767	0.021846	0.01348	0.009626
	4.83	0.037567	0.021551	0.013225	0.009517
	4.83333	0.037687	0.021828	0.013461	0.009895
	4.83667	0.037654	0.021882	0.01354	0.009403
	4.84	0.037505	0.021468	0.014032	0.009345
	4.84333	0.037495	0.021715	0.014145	0.009336
	4.84667	0.037375	0.021561	0.013933	0.009567
	4.85	0.037701	0.021697	0.013823	0.009873
	4.85333	0.037611	0.021472	0.013802	0.009811
	4.85667	0.038433	0.021925	0.013804	0.009957
	4.86	0.038501	0.021838	0.013607	0.009707
	4.86333	0.038404	0.021732	0.013528	0.009432
	4.86667	0.039103	0.021915	0.014099	0.009614
	4.87	0.03959	0.022069	0.014167	0.009762
	4.87333	0.039785	0.022371	0.014301	0.010033
	4.87667	0.040085	0.022403	0.014976	0.010435
	4.88	0.03958	0.021807	0.014318	0.009764
	4.88333	0.039947	0.021742	0.014561	0.00978
	4.88667	0.039521	0.021522	0.014549	0.009157
	4.89	0.039399	0.021801	0.014594	0.008945
	4.89333	0.039025	0.021657	0.014232	0.008429
	4.89667	0.039507	0.021576	0.014192	0.008242
	4.9	0.039947	0.022137	0.014527	0.008714
	4.90333	0.039342	0.021882	0.014376	0.008547
	4.90667	0.038941	0.021892	0.014264	0.008739
	4.91	0.038607	0.021924	0.013558	0.008572
	4.91333	0.037754	0.021326	0.012676	0.008399
	4.91667	0.038133	0.02153	0.012746	0.008589
	4.92	0.038179	0.02149	0.012691	0.008788
	4.92333	0.038376	0.021684	0.012644	0.009112
	4.92667	0.038241	0.021376	0.012542	0.009262
	4.93	0.038346	0.021279	0.012911	0.009885
	4.93333	0.038865	0.020989	0.013181	0.010367
	4.93667	0.038633	0.020843	0.013273	0.010505
	4.94	0.038506	0.020563	0.013657	0.011001
	4.94333	0.038635	0.020267	0.014233	0.011667
	4.94667	0.038309	0.019834	0.013753	0.011537
	4.95	0.039099	0.020464	0.014617	0.012177
	4.95333	0.038803	0.020619	0.014691	0.012314
	4.95667	0.038903	0.021087	0.0147	0.012441
	4.96	0.038957	0.021503	0.014721	0.012138
	4.96333	0.039083	0.021569	0.01479	0.011908
	4.96667	0.03869	0.021425	0.014558	0.011627
	4.97	0.037955	0.021053	0.014499	0.011028
	4.97333	0.037453	0.021083	0.01363	0.010509
	4.97667	0.036836	0.020599	0.012849	0.009375
	4.98	0.036989	0.020545	0.012571	0.008917
	4.98333	0.037298	0.021001	0.012729	0.008724
	4.98667	0.036907	0.020955	0.01207	0.007986
	4.99	0.037179	0.021242	0.012046	0.00775
	4.99333	0.037555	0.021442	0.011987	0.007757
	4.99667	0.038006	0.021652	0.012305	0.008122
	5	0.037646	0.020892	0.011997	0.008009
	5.00333	0.037718	0.021025	0.012211	0.007997
	5.00667	0.038162	0.021273	0.012874	0.008486
	5.01	0.038261	0.021671	0.012839	0.008781
	5.01333	0.038298	0.021758	0.012541	0.008533
	5.01667	0.038169	0.022137	0.012717	0.008882
	5.02	0.03781	0.022024	0.012695	0.008974
	5.02333	0.037796	0.022068	0.012325	0.008695
	5.02667	0.037284	0.02162	0.011894	0.008392
	5.03	0.036874	0.021035	0.011605	0.008344
	5.03333	0.036859	0.02071	0.011708	0.008489
	5.03667	0.036712	0.020729	0.011535	0.008405
	5.04	0.036776	0.020913	0.010931	0.008405
	5.04333	0.037077	0.020844	0.011261	0.008207
	5.04667	0.037612	0.021184	0.011683	0.00846
	5.05	0.037483	0.02115	0.011743	0.008267
	5.05333	0.037512	0.021188	0.011575	0.00779
	5.05667	0.038034	0.021338	0.011962	0.008081
	5.06	0.038345	0.021044	0.012012	0.00796
	5.06333	0.038405	0.020944	0.01194	0.007981
	5.06667	0.038384	0.020746	0.012055	0.007801
	5.07	0.038991	0.021406	0.012766	0.007955
	5.07333	0.039348	0.021671	0.013217	0.007884
	5.07667	0.039128	0.021577	0.01321	0.007782
	5.08	0.039008	0.02155	0.01335	0.007575
	5.08333	0.039068	0.021798	0.013657	0.007935
	5.08667	0.039082	0.021542	0.013606	0.008133
	5.09	0.038904	0.021525	0.013317	0.007768
	5.09333	0.03825	0.020835	0.012596	0.007618
	5.09667	0.03782	0.020862	0.012747	0.007375
	5.1	0.037635	0.020833	0.012753	0.007635
	5.10333	0.037856	0.02105	0.01285	0.008231
	5.10667	0.037991	0.021232	0.012822	0.008722
	5.11	0.037967	0.021507	0.013337	0.009126
	5.11333	0.037664	0.021289	0.013322	0.009325
	5.11667	0.037476	0.021332	0.013242	0.009077
	5.12	0.03708	0.020901	0.012893	0.009158
	5.12333	0.037125	0.020796	0.01329	0.009227
	5.12667	0.03746	0.0208	0.013446	0.009397
	5.13	0.037095	0.021129	0.013364	0.009469
	5.13333	0.037047	0.021377	0.013661	0.009412
	5.13667	0.037339	0.021524	0.013892	0.009726
	5.14	0.037479	0.021652	0.013977	0.00983
	5.14333	0.037222	0.021664	0.014052	0.009809
	5.14667	0.037231	0.021552	0.013904	0.009504
	5.15	0.037387	0.021623	0.014109	0.009432
	5.15333	0.037464	0.021435	0.013914	0.009502
	5.15667	0.037279	0.020929	0.013434	0.008944
	5.16	0.037223	0.020409	0.012989	0.00853
	5.16333	0.03709	0.019998	0.013178	0.007945
	5.16667	0.037472	0.020035	0.013295	0.008324
	5.17	0.038414	0.020702	0.01369	0.00844
	5.17333	0.038367	0.020743	0.014041	0.008199
	5.17667	0.038609	0.020875	0.014378	0.008319
	5.18	0.038692	0.020481	0.0144	0.008329
	5.18333	0.038547	0.020698	0.014472	0.008472
	5.18667	0.038481	0.020358	0.014193	0.008938
	5.19	0.038581	0.020666	0.014285	0.009006
	5.19333	0.038814	0.020672	0.014215	0.009291
	5.19667	0.038157	0.020775	0.013373	0.009115
	5.2	0.037933	0.021094	0.013375	0.00948
	5.20333	0.037911	0.021324	0.013357	0.00978
	5.20667	0.037989	0.021906	0.013463	0.010445
	5.21	0.03779	0.022109	0.01342	0.010626
	5.21333	0.037804	0.022168	0.013395	0.010883
	5.21667	0.037952	0.022265	0.013374	0.010824
	5.22	0.037904	0.022064	0.013128	0.010791
	5.22333	0.038038	0.022087	0.013089	0.010566
	5.22667	0.037915	0.021977	0.013041	0.009965
	5.23	0.037745	0.021635	0.01306	0.009095
	5.23333	0.038151	0.022128	0.013451	0.009139
	5.23667	0.03828	0.022318	0.01371	0.008779
	5.24	0.038056	0.021896	0.014535	0.008994
	5.24333	0.037918	0.021854	0.014394	0.008886
	5.24667	0.037666	0.021481	0.014493	0.008999
	5.25	0.03742	0.021327	0.014649	0.009079
	5.25333	0.037498	0.021006	0.014559	0.008938
	5.25667	0.037385	0.020676	0.01432	0.008673
	5.26	0.037295	0.020409	0.014209	0.008396
	5.26333	0.03689	0.020363	0.013402	0.008181
	5.26667	0.036924	0.020729	0.013725	0.008714
	5.27	0.037049	0.020589	0.013419	0.009014
	5.27333	0.037146	0.020799	0.013326	0.009565
	5.27667	0.037571	0.020935	0.013245	0.009931
	5.28	0.037556	0.020777	0.012924	0.010001
	5.28333	0.037806	0.020818	0.012729	0.00966
	5.28667	0.038144	0.021202	0.013009	0.009909
	5.29	0.038394	0.021506	0.012904	0.010324
	5.29333	0.038379	0.02133	0.012958	0.01016
	5.29667	0.03809	0.020932	0.01296	0.009672
	5.3	0.038111	0.020831	0.013067	0.00995
	5.30333	0.037686	0.020407	0.012961	0.009797
	5.30667	0.037665	0.020339	0.013192	0.009565
	5.31	0.03709	0.020305	0.012478	0.009053
	5.31333	0.037055	0.020149	0.012486	0.008747
	5.31667	0.03704	0.020373	0.012704	0.007759
	5.32	0.037141	0.020607	0.012861	0.007237
	5.32333	0.037059	0.020451	0.012308	0.006627
	5.32667	0.03663	0.020611	0.012361	0.006243
	5.33	0.036459	0.020318	0.012232	0.006381
	5.33333	0.036413	0.020091	0.012136	0.006484
	5.33667	0.036116	0.019681	0.011961	0.006283
	5.34	0.036564	0.020278	0.012356	0.006473
	5.34333	0.037048	0.02049	0.01276	0.006932
	5.34667	0.036822	0.020445	0.012515	0.006896
	5.35	0.036927	0.02031	0.012866	0.006816
	5.35333	0.036951	0.020072	0.013047	0.007078
	5.35667	0.037049	0.020079	0.013037	0.007379
	5.36	0.036644	0.019533	0.013031	0.007045
	5.36333	0.035909	0.019016	0.012711	0.00646
	5.36667	0.035827	0.019186	0.012682	0.006904
	5.37	0.035559	0.018919	0.012351	0.006638
	5.37333	0.035503	0.018981	0.012278	0.006413
	5.37667	0.036068	0.019404	0.012386	0.006954
	5.38	0.036506	0.01982	0.012848	0.006874
	5.38333	0.03671	0.020297	0.013259	0.006887
	5.38667	0.036542	0.020371	0.013308	0.006849
	5.39	0.03683	0.020415	0.013445	0.007428
	5.39333	0.037154	0.021007	0.013797	0.007836
	5.39667	0.037551	0.020952	0.013745	0.008225
	5.4	0.037456	0.020779	0.013785	0.00778
	5.40333	0.037453	0.020813	0.013913	0.007772
	5.40667	0.037737	0.020894	0.013851	0.007779
	5.41	0.037296	0.020273	0.013522	0.007556
	5.41333	0.036765	0.01985	0.013067	0.006951
	5.41667	0.036647	0.019461	0.012617	0.006641
	5.42	0.036216	0.019002	0.012049	0.006185
	5.42333	0.03615	0.018683	0.011784	0.0063
	5.42667	0.035423	0.018558	0.011586	0.00593
	5.43	0.03538	0.018783	0.011399	0.006038
	5.43333	0.035536	0.018934	0.011304	0.006737
	5.43667	0.035671	0.018824	0.011185	0.006592
	5.44	0.036116	0.018754	0.011311	0.007218
	5.44333	0.036776	0.01932	0.011644	0.007933
	5.44667	0.036506	0.019531	0.011868	0.007909
	5.45	0.036768	0.020295	0.012288	0.008632
	5.45333	0.036794	0.020595	0.012729	0.008584
	5.45667	0.038163	0.021539	0.013424	0.009036
	5.46	0.038226	0.022112	0.013251	0.008915
	5.46333	0.03787	0.022502	0.01343	0.009078
	5.46667	0.038006	0.022591	0.013801	0.009306
	5.47	0.038328	0.022812	0.01383	0.009652
	5.47333	0.03843	0.023221	0.01399	0.009884
	5.47667	0.037859	0.022904	0.013995	0.00998
	5.48	0.037511	0.022688	0.013447	0.009796
	5.48333	0.03766	0.022361	0.013008	0.009853
	5.48667	0.0374	0.022028	0.012885	0.009816
	5.49	0.037441	0.021673	0.012664	0.0102
	5.49333	0.037534	0.021791	0.012836	0.010116
	5.49667	0.0376	0.021195	0.012385	0.009962
	5.5	0.037535	0.020424	0.012202	0.009756
	5.50333	0.037636	0.01976	0.012262	0.009555
	5.50667	0.037942	0.019358	0.012659	0.010148
	5.51	0.038123	0.019313	0.012994	0.010358
	5.51333	0.037998	0.018851	0.013175	0.00983
	5.51667	0.038083	0.01865	0.01339	0.009396
	5.52	0.038328	0.018598	0.013465	0.008593
	5.52333	0.038822	0.019107	0.013809	0.008112
	5.52667	0.038109	0.019033	0.01376	0.008119
	5.53	0.037771	0.019252	0.014066	0.007956
	5.53333	0.037631	0.01918	0.014072	0.007913
	5.53667	0.037466	0.019186	0.013988	0.00741
	5.54	0.037332	0.019841	0.013909	0.007492
	5.54333	0.036762	0.01988	0.013636	0.007502
	5.54667	0.037274	0.020559	0.013494	0.007501
	5.55	0.037557	0.020987	0.013349	0.007777
	5.55333	0.037118	0.021133	0.01284	0.007743
	5.55667	0.037138	0.021023	0.012739	0.007857
	5.56	0.037325	0.021011	0.012558	0.007539
	5.56333	0.037256	0.020795	0.012188	0.007062
	5.56667	0.037	0.020366	0.011947	0.007113
	5.57	0.037273	0.020831	0.012043	0.007411
	5.57333	0.037	0.020635	0.011794	0.007481
	5.57667	0.037216	0.020541	0.011664	0.007379
	5.58	0.037136	0.019998	0.011137	0.006762
	5.58333	0.037565	0.020013	0.011318	0.006777
	5.58667	0.038031	0.020422	0.011327	0.007273
	5.59	0.038206	0.020698	0.01177	0.007723
	5.59333	0.037911	0.020458	0.011525	0.007928
	5.59667	0.037824	0.020317	0.011569	0.007651
	5.6	0.038178	0.020844	0.011988	0.008114
	5.60333	0.037959	0.02077	0.012232	0.007859
	5.60667	0.037988	0.021348	0.012925	0.008236
	5.61	0.038082	0.0215	0.013676	0.008866
	5.61333	0.038313	0.021605	0.013754	0.009041
	5.61667	0.037725	0.021177	0.013407	0.009151
	5.62	0.036627	0.020275	0.012803	0.008796
	5.62333	0.036659	0.020126	0.013053	0.008892
	5.62667	0.036335	0.019807	0.013045	0.008577
	5.63	0.036027	0.019457	0.012965	0.008085
	5.63333	0.035668	0.019366	0.012902	0.008062
	5.63667	0.035502	0.01958	0.013033	0.008116
	5.64	0.035115	0.019222	0.012808	0.00803
	5.64333	0.035676	0.019614	0.013027	0.008369
	5.64667	0.035707	0.018922	0.012596	0.008289
	5.65	0.036091	0.019372	0.013094	0.008653
	5.65333	0.036144	0.019459	0.013031	0.009092
	5.65667	0.036372	0.019954	0.013166	0.009328
	5.66	0.036135	0.020194	0.013091	0.008803
	5.66333	0.036714	0.020794	0.013236	0.008654
	5.66667	0.03689	0.021025	0.013558	0.008472
	5.67	0.036308	0.020478	0.013132	0.007433
	5.67333	0.036502	0.020458	0.013243	0.007582
	5.67667	0.03731	0.020439	0.013352	0.007929
	5.68	0.037316	0.020675	0.013045	0.007689
	5.68333	0.037294	0.020565	0.012969	0.007779
	5.68667	0.037277	0.02043	0.012484	0.007756
	5.69	0.037828	0.020746	0.012536	0.007812
	5.69333	0.037859	0.020728	0.012579	0.007973
	5.69667	0.037796	0.020571	0.012518	0.007903
	5.7	0.037896	0.020577	0.012842	0.008156
	5.70333	0.037173	0.01995	0.012484	0.0078
	5.70667	0.036704	0.019848	0.012467	0.007806
	5.71	0.036703	0.019596	0.012648	0.008103
	5.71333	0.036264	0.019404	0.012524	0.007986
	5.71667	0.035806	0.019818	0.012954	0.008183
	5.72	0.035264	0.019806	0.012918	0.008642
	5.72333	0.035092	0.019946	0.01286	0.008647
	5.72667	0.034794	0.019736	0.01261	0.008131
	5.73	0.035185	0.019736	0.012906	0.008246
	5.73333	0.035125	0.019635	0.012884	0.007868
	5.73667	0.035592	0.020095	0.012778	0.007858
	5.74	0.035793	0.020209	0.012635	0.008052
	5.74333	0.036568	0.020732	0.012831	0.007982
	5.74667	0.036458	0.021036	0.013054	0.007903
	5.75	0.036703	0.021169	0.012882	0.008017
	5.75333	0.036904	0.021155	0.012663	0.007628
	5.75667	0.03675	0.020694	0.012277	0.007106
	5.76	0.036778	0.020679	0.012557	0.007126
	5.76333	0.037017	0.020589	0.012411	0.006775
	5.76667	0.037352	0.020897	0.012372	0.006446
	5.77	0.036896	0.020535	0.011807	0.005973
	5.77333	0.036893	0.02078	0.012399	0.006115
	5.77667	0.037113	0.020797	0.012438	0.005929
	5.78	0.03669	0.021069	0.012581	0.005597
	5.78333	0.036602	0.020746	0.012913	0.005885
	5.78667	0.037001	0.020881	0.01319	0.006541
	5.79	0.036854	0.020252	0.012801	0.00612
	5.79333	0.03675	0.020302	0.012699	0.006317
	5.79667	0.037015	0.020729	0.012935	0.006799
	5.8	0.037055	0.021026	0.012944	0.007364
	5.80333	0.036717	0.02082	0.012579	0.007532
	5.80667	0.036468	0.020489	0.012407	0.007819
	5.81	0.036934	0.020835	0.0127	0.008335
	5.81333	0.036521	0.020423	0.012782	0.008669
	5.81667	0.036507	0.020374	0.012614	0.008704
	5.82	0.036	0.019687	0.012701	0.008558
	5.82333	0.035832	0.01972	0.012649	0.008507
	5.82667	0.035712	0.019887	0.012429	0.008073
	5.83	0.03598	0.020105	0.012086	0.007564
	5.83333	0.035282	0.01999	0.012296	0.007308
	5.83667	0.034919	0.019501	0.012194	0.00713
	5.84	0.035078	0.01976	0.012653	0.007159
	5.84333	0.034921	0.019908	0.012436	0.007061
	5.84667	0.03548	0.020072	0.012605	0.007238
	5.85	0.03632	0.02032	0.013002	0.007714
	5.85333	0.036379	0.020429	0.013133	0.007525
	5.85667	0.036203	0.020364	0.012951	0.007115
	5.86	0.036374	0.020839	0.013512	0.007417
	5.86333	0.037021	0.021227	0.013648	0.00774
	5.86667	0.037123	0.021201	0.013468	0.007795
	5.87	0.037394	0.021442	0.013171	0.007826
	5.87333	0.038221	0.022051	0.013423	0.008518
	5.87667	0.038333	0.022304	0.013217	0.008796
	5.88	0.037568	0.021725	0.012334	0.008637
	5.88333	0.037601	0.021699	0.012349	0.008609
	5.88667	0.03689	0.021207	0.012357	0.008349
	5.89	0.036859	0.021252	0.012096	0.008122
	5.89333	0.036843	0.02088	0.011703	0.007918
	5.89667	0.036647	0.020577	0.011819	0.008212
	5.9	0.036048	0.020122	0.011896	0.008646
	5.90333	0.036424	0.020497	0.011761	0.00906
	5.90667	0.036626	0.02066	0.01158	0.00946
	5.91	0.036796	0.020957	0.011559	0.009759
	5.91333	0.037117	0.021006	0.011645	0.00976
	5.91667	0.036381	0.020866	0.011695	0.009081
	5.92	0.035517	0.020278	0.011612	0.008413
	5.92333	0.035834	0.020403	0.011898	0.008381
	5.92667	0.035814	0.020355	0.011758	0.008259
	5.93	0.036138	0.020357	0.01157	0.007968
	5.93333	0.035885	0.020247	0.011439	0.007556
	5.93667	0.035511	0.020136	0.011185	0.007395
	5.94	0.035193	0.019555	0.010853	0.007104
	5.94333	0.034711	0.019233	0.010449	0.006879
	5.94667	0.034578	0.01899	0.010498	0.006781
	5.95	0.034634	0.018929	0.01102	0.006772
	5.95333	0.034311	0.018333	0.010956	0.006628
	5.95667	0.034173	0.017915	0.011051	0.006777
	5.96	0.034525	0.017638	0.011148	0.006796
	5.96333	0.034473	0.017518	0.011345	0.006999
	5.96667	0.034404	0.017629	0.011236	0.007143
	5.97	0.034802	0.018222	0.011221	0.007547
	5.97333	0.035258	0.018272	0.011226	0.008058
	5.97667	0.03528	0.018625	0.011266	0.008378
	5.98	0.035178	0.018519	0.011145	0.008134
	5.98333	0.034683	0.018172	0.010631	0.007687
	5.98667	0.035113	0.018483	0.010985	0.008093
	5.99	0.035641	0.019054	0.010871	0.008111
	5.99333	0.035812	0.019037	0.010653	0.008085
	5.99667	0.036298	0.019412	0.010992	0.008168
	6	0.036383	0.019397	0.011064	0.007783
	6.00333	0.03616	0.019123	0.010981	0.007568
	6.00667	0.036403	0.018897	0.011254	0.007378
	6.01	0.036337	0.01906	0.011662	0.007615
	6.01333	0.036575	0.019549	0.012555	0.007702
	6.01667	0.036658	0.019511	0.012553	0.007709
	6.02	0.03655	0.019335	0.012744	0.007859
	6.02333	0.036221	0.019478	0.013318	0.007608
	6.02667	0.036649	0.0197	0.013712	0.00754
	6.03	0.036638	0.019793	0.014023	0.007679
	6.03333	0.036122	0.019491	0.013725	0.007249
	6.03667	0.036717	0.019488	0.013909	0.008003
	6.04	0.036817	0.019534	0.014042	0.008406
	6.04333	0.037085	0.01993	0.014216	0.008475
	6.04667	0.037051	0.019657	0.013873	0.008407
	6.05	0.036692	0.019572	0.013608	0.008221
	6.05333	0.036706	0.01988	0.013628	0.008179
	6.05667	0.036541	0.01986	0.012719	0.007808
	6.06	0.036357	0.019441	0.012427	0.00748
	6.06333	0.03661	0.019444	0.012083	0.007379
	6.06667	0.036094	0.018723	0.011852	0.006814
	6.07	0.03556	0.018282	0.011386	0.006601
	6.07333	0.035673	0.018211	0.010886	0.006558
	6.07667	0.036058	0.018838	0.010903	0.006915
	6.08	0.036502	0.019438	0.010919	0.007275
	6.08333	0.036747	0.019343	0.010757	0.007599
	6.08667	0.036528	0.019547	0.011108	0.007646
	6.09	0.036425	0.019787	0.011488	0.007688
	6.09333	0.036597	0.019883	0.011387	0.007758
	6.09667	0.036424	0.019624	0.010917	0.007696
	6.1	0.03633	0.019953	0.011043	0.007686
	6.10333	0.036422	0.020247	0.010898	0.008267
	6.10667	0.036277	0.020695	0.010964	0.008236
	6.11	0.036284	0.020989	0.011074	0.00821
	6.11333	0.036324	0.020683	0.011131	0.008584
	6.11667	0.036328	0.020923	0.01127	0.008524
	6.12	0.036196	0.021116	0.01124	0.008381
	6.12333	0.036355	0.021336	0.011358	0.008566
	6.12667	0.036453	0.020983	0.011726	0.008529
	6.13	0.036496	0.020535	0.011734	0.008236
	6.13333	0.03625	0.020266	0.011944	0.007978
	6.13667	0.036558	0.020074	0.011799	0.007642
	6.14	0.037093	0.020388	0.011883	0.007933
	6.14333	0.037196	0.020761	0.012155	0.008187
	6.14667	0.036947	0.020517	0.012233	0.008161
	6.15	0.037315	0.020252	0.01236	0.007946
	6.15333	0.037113	0.020202	0.012292	0.007817
	6.15667	0.036993	0.020011	0.012063	0.007947
	6.16	0.03721	0.020248	0.011943	0.007687
	6.16333	0.036977	0.020103	0.011533	0.007049
	6.16667	0.036718	0.020629	0.01173	0.007104
	6.17	0.036559	0.020464	0.01121	0.007366
	6.17333	0.036521	0.020326	0.011416	0.007444
	6.17667	0.036801	0.020589	0.011544	0.007593
	6.18	0.037509	0.020796	0.012028	0.008394
	6.18333	0.037542	0.021124	0.012242	0.008684
	6.18667	0.037471	0.0209	0.012638	0.008944
	6.19	0.037639	0.020883	0.013289	0.009501
	6.19333	0.037452	0.020399	0.013399	0.009415
	6.19667	0.03774	0.020478	0.013781	0.009588
	6.2	0.037819	0.0205	0.014134	0.009343
	6.20333	0.037616	0.020362	0.014351	0.009294
	6.20667	0.037644	0.020617	0.014584	0.009394
	6.21	0.037729	0.020823	0.014792	0.009655
	6.21333	0.037715	0.020698	0.014734	0.009542
	6.21667	0.037905	0.020604	0.014192	0.009594
	6.22	0.037543	0.020846	0.014093	0.00975
	6.22333	0.037104	0.020836	0.013809	0.009382
	6.22667	0.037679	0.021463	0.013878	0.009399
	6.23	0.037198	0.02104	0.013054	0.008527
	6.23333	0.03742	0.021024	0.013095	0.008946
	6.23667	0.037552	0.020974	0.013034	0.008632
	6.24	0.037706	0.020991	0.012675	0.008248
	6.24333	0.037771	0.020982	0.012356	0.008068
	6.24667	0.037318	0.020834	0.012263	0.0081
	6.25	0.036587	0.020808	0.01187	0.007724
	6.25333	0.036068	0.020366	0.011759	0.007439
	6.25667	0.035897	0.020702	0.011994	0.007528
	6.26	0.035851	0.021008	0.012281	0.007933
	6.26333	0.036041	0.021399	0.012635	0.007897
	6.26667	0.035795	0.020799	0.012844	0.007388
	6.27	0.035765	0.020493	0.012828	0.007801
	6.27333	0.036063	0.019975	0.012849	0.00773
	6.27667	0.035714	0.019949	0.0127	0.007723
	6.28	0.035346	0.019369	0.011944	0.007686
	6.28333	0.035597	0.019991	0.011704	0.008261
	6.28667	0.035887	0.020097	0.012132	0.008307
	6.29	0.035574	0.019558	0.011526	0.007807
	6.29333	0.036413	0.019781	0.011561	0.008154
	6.29667	0.036132	0.019071	0.010753	0.007468
	6.3	0.036431	0.018937	0.010862	0.007714
	6.30333	0.036397	0.019118	0.010884	0.007562
	6.30667	0.036544	0.018947	0.010528	0.007288
	6.31	0.036091	0.018804	0.010736	0.00716
	6.31333	0.035973	0.019467	0.011632	0.007342
	6.31667	0.03591	0.020118	0.011612	0.007496
	6.32	0.035583	0.020005	0.011834	0.007734
	6.32333	0.035246	0.020042	0.011817	0.007831
	6.32667	0.03517	0.020056	0.012308	0.008189
	6.33	0.035311	0.019957	0.012838	0.008042
	6.33333	0.035205	0.019699	0.013105	0.008415
	6.33667	0.035031	0.019664	0.01295	0.008362
	6.34	0.034795	0.019701	0.012886	0.008153
	6.34333	0.034462	0.019792	0.012432	0.007938
	6.34667	0.034233	0.020003	0.012092	0.008512
	6.35	0.034531	0.020851	0.01259	0.008951
	6.35333	0.034634	0.020746	0.012753	0.008914
	6.35667	0.034739	0.020396	0.012704	0.008855
	6.36	0.035336	0.020752	0.01285	0.00876
	6.36333	0.035086	0.020447	0.012523	0.008215
	6.36667	0.035246	0.020484	0.013025	0.008782
	6.37	0.03572	0.020502	0.013496	0.008594
	6.37333	0.036469	0.020492	0.013801	0.008452
	6.37667	0.036881	0.021003	0.014548	0.008926
	6.38	0.037244	0.021099	0.015133	0.009076
	6.38333	0.037335	0.020989	0.014494	0.009074
	6.38667	0.037562	0.020771	0.014426	0.008996
	6.39	0.037516	0.020443	0.014414	0.008801
	6.39333	0.038049	0.020508	0.014655	0.008668
	6.39667	0.038366	0.020906	0.014873	0.008701
	6.4	0.038303	0.020917	0.014474	0.008571
	6.40333	0.038403	0.020642	0.014036	0.007865
	6.40667	0.038322	0.020735	0.01369	0.007862
	6.41	0.037816	0.020095	0.012937	0.007489
	6.41333	0.03731	0.020209	0.012791	0.007766
	6.41667	0.037746	0.020403	0.013385	0.008091
	6.42	0.037731	0.020212	0.013699	0.008182
	6.42333	0.037664	0.020262	0.01394	0.008235
	6.42667	0.037589	0.02062	0.013864	0.008407
	6.43	0.036809	0.020253	0.013553	0.008388
	6.43333	0.036287	0.020161	0.013854	0.009038
	6.43667	0.036053	0.019885	0.013969	0.008566
	6.44	0.036076	0.019946	0.014016	0.009012
	6.44333	0.035978	0.020169	0.014577	0.009448
	6.44667	0.03608	0.020152	0.014626	0.009795
	6.45	0.03592	0.020478	0.014253	0.009961
	6.45333	0.036019	0.020947	0.014803	0.010101
	6.45667	0.035417	0.020719	0.014326	0.009611
	6.46	0.035987	0.021259	0.014453	0.009307
	6.46333	0.036055	0.021592	0.014791	0.009236
	6.46667	0.036128	0.021573	0.014606	0.008962
	6.47	0.035992	0.021314	0.014259	0.008731
	6.47333	0.03612	0.020996	0.013727	0.008525
	6.47667	0.036157	0.020833	0.013085	0.008195
	6.48	0.036345	0.021181	0.013572	0.008202
	6.48333	0.036659	0.021345	0.013681	0.008112
	6.48667	0.036792	0.021558	0.013465	0.008104
	6.49	0.036797	0.021771	0.013309	0.008153
	6.49333	0.037047	0.02127	0.012939	0.007701
	6.49667	0.036807	0.021031	0.012844	0.007669
	6.5	0.036764	0.021078	0.013199	0.008124
	6.50333	0.036973	0.021144	0.013133	0.008058
	6.50667	0.037084	0.020939	0.013065	0.007981
	6.51	0.037042	0.020812	0.013105	0.007949
	6.51333	0.0367	0.020624	0.012789	0.008096
	6.51667	0.03684	0.020777	0.012819	0.008012
	6.52	0.037188	0.021216	0.013277	0.008232
	6.52333	0.037278	0.021164	0.012778	0.008308
	6.52667	0.037403	0.021054	0.013238	0.008604
	6.53	0.037172	0.021026	0.013202	0.008669
	6.53333	0.036582	0.020876	0.012661	0.008739
	6.53667	0.036312	0.020669	0.012696	0.008605
	6.54	0.036448	0.020657	0.012749	0.008426
	6.54333	0.036367	0.020795	0.012772	0.008312
	6.54667	0.036356	0.020753	0.013012	0.008368
	6.55	0.036284	0.020787	0.012919	0.008416
	6.55333	0.036656	0.021346	0.013691	0.008827
	6.55667	0.036816	0.021556	0.01408	0.008846
	6.56	0.037582	0.021873	0.014205	0.009104
	6.56333	0.037778	0.022358	0.014532	0.009624
	6.56667	0.037947	0.022362	0.014512	0.009579
	6.57	0.038194	0.022357	0.01465	0.009388
	6.57333	0.037856	0.021591	0.014142	0.008611
	6.57667	0.037704	0.02097	0.013784	0.00823
	6.58	0.037386	0.020444	0.013343	0.007828
	6.58333	0.037661	0.019893	0.013139	0.007499
	6.58667	0.037629	0.019509	0.012955	0.007612
	6.59	0.037743	0.019237	0.013018	0.008078
	6.59333	0.037023	0.018566	0.012572	0.007734
	6.59667	0.036212	0.018216	0.011825	0.007406
	6.6	0.035632	0.018313	0.011433	0.007254
	6.60333	0.035106	0.018181	0.011217	0.007242
	6.60667	0.034901	0.018109	0.010767	0.007452
	6.61	0.03463	0.017693	0.010176	0.007167
	6.61333	0.034625	0.018201	0.010218	0.007279
	6.61667	0.034656	0.018494	0.010692	0.007506
	6.62	0.034922	0.019051	0.011447	0.007769
	6.62333	0.035042	0.019248	0.011367	0.007693
	6.62667	0.035613	0.019499	0.01139	0.00761
	6.63	0.035636	0.01969	0.011191	0.007539
	6.63333	0.036149	0.019996	0.011432	0.007728
	6.63667	0.035989	0.019827	0.011158	0.007261
	6.64	0.035579	0.0195	0.010683	0.006687
	6.64333	0.035868	0.019575	0.011172	0.007078
	6.64667	0.035799	0.019339	0.011083	0.007012
	6.65	0.036521	0.019238	0.011699	0.007301
	6.65333	0.036755	0.019243	0.011791	0.007494
	6.65667	0.036739	0.01924	0.011823	0.007798
[truncated: 402 more rows]

## Sheet: Fig.2f
Fig.2f

## Sheet: Fig.3e
Fig.3e
	red R1				oxi R1				red R2				oxi R2 (S-1)				red HetNOE				oxi HetNOE
	Residue Number	R1 (S-1)	SD		Residue Number	R1 (S-1)	SD		Residue Number	R2 (S-1)	SD		Residue Number	R2 (S-1)	SD		Residue Number	HetNOE	SD		Residue Number	HetNOE	SD
	1	2.11894	0.25621		1	1.92628	0.126159		1	4.35684	0.26348		1	4.84683	0.438554		1	-0.03062	0.0137		1	-0.10538	0.01259
	2	2.41054	0.180584		2	1.90577	0.138072		2	4.62142	0.364275		2	5.18168	0.40362		2	0.21752	0.01873		2	0.1413	0.01268
	3	2.35533	0.171924		3	1.73615	0.121085		3	5.53842	0.172141		3	6.70061	0.725038		3	0.36228	0.01733		3	0.27837	0.02015
	4	2.12249	0.146493		4	1.48065	0.0939633		4	6.17308	0.125316		4	9.92793	0.506657		4	0.52182	0.01862		4	0.42632	0.02868
	5	1.74867	0.158315		5	1.22488	0.0929642		5	8.04754	0.31586		5	13.5213	0.711609		5	0.71559	0.02151		5	0.6684	0.04378
	6	1.88008	0.0765286		6	1.20014	0.107617		6	8.35667	0.191318		6	14.4298	1.17266		6	0.84675	0.03383		6	0.7747	0.07871
	7	1.76931	0.190966		7	1.07411	0.151772		7	7.40504	0.401554		7	12.7748	1.60276		7	0.77891	0.02998		7	0.73647	0.07871
	8	1.80867	0.103097		8	1.11835	0.105829		8	8.06842	0.321071		8	16.1504	1.52385		8	0.74185	0.02699		8	0.8371	0.09139
	9	1.86855	0.111535		9	0.949061	0.0935875		9	8.06653	0.189089		9	17.7006	1.60436		9	0.78797	0.02491		9	0.69517	0.08573
	10	1.96541	0.240191		10	1.24722	0.115349		10	8.94854	0.498267		10	13.7237	1.15616		10	0.80793	0.02133		10	0.7317	0.04671
	11	2.42007	0.201008		11	1.46034	0.159773		11	8.98657	0.41046		11	14.9938	0.760263		11	0.8046	0.04502		11	0.67907	0.05569
	12	1.95766	0.115425		12	1.12937	0.151082		12	8.46858	0.205808		12	15.5302	1.18927		12	0.75518	0.03159		12	0.70054	0.05857
	13	2.01214	0.114861		13	1.16391	0.0972952		13	9.99094	0.315615		13	15.7671	0.698353		13	0.80954	0.0242		13	0.80425	0.05539
	14	1.87599	0.135609		14	1.16279	0.0992598		14	8.74905	0.310283		14	14.4154	0.89354		14	0.87788	0.02692		14	0.73528	0.06238
	15	1.90169	0.139303		15	1.24497	0.134255		15	9.69618	0.305269		15	16.2934	0.506954		15	0.7932	0.03275		15	0.78255	0.11767
	17	2.15209	0.234357		17	1.29281	0.127189		17	9.09396	0.378514		17	15.0099	1.16644		17	0.7796	0.02295		17	0.7315	0.06089
	18	1.80186	0.183852		18	1.29724	0.123959		18	8.15843	0.483005		18	15.542	0.762314		18	0.85063	0.02838		18	0.77999	0.07575
	19	2.00118	0.154631		19	1.18467	0.0955874		19	9.26483	0.399277		19	15.9525	0.888675		19	0.7932	0.03235		19	0.85305	0.11713
	20	1.91773	0.165852		20	1.22085	0.0884449		20	9.52753	0.416984		20	16.5302	1.25394		20	0.81158	0.02925		20	0.75775	0.06646
	21	1.93653	0.0754338		21	1.25129	0.083687		21	9.22051	0.334516		21	14.5511	1.40001		21	0.85794	0.03481		21	0.78206	0.08428
	22	1.90536	0.12245		22	1.18806	0.0805342		22	8.2512	0.312828		22	14.8581	0.76698		22	0.83629	0.02543		22	0.76685	0.05308
	23	1.84351	0.170012		23	0.948242	0.0412803		23	7.89345	0.423403		23	14.4286	1.07173		23	0.8286	0.02804		23	0.80358	0.05849
	24	1.84119	0.182091		24	0.921471	0.0558984		24	7.95436	0.468085		24	14.6156	1.34039		24	0.78077	0.03282		24	0.78656	0.08313
	25	1.7988	0.111198		25	1.04393	0.115979		25	7.96032	0.252671		25	16.33	1.27908		25	0.82613	0.0262		25	0.79815	0.06217
	26	2.16428	0.191656		26	1.21105	0.12023		26	10.371	0.457692		26	15.945	1.64302		26	0.7538	0.02289		26	0.77232	0.05921
	27	1.98352	0.14265		27	1.13409	0.131019		27	23.4823	0.947427		27	31.3739	2.82956		27	0.7637	0.0552		27	0.74224	0.11778
	28	1.85477	0.135142		28	1.07983	0.135413		28	8.50642	0.358065		28	15.7575	1.49322		28	0.78449	0.02303		28	0.73012	0.05246
	29	1.81835	0.11783		29	1.04775	0.113001		29	7.78989	0.244668		29	15.2814	1.74747		29	0.82092	0.02742		29	0.78173	0.08406
	30	1.85919	0.147131		30	1.06571	0.170172		30	8.34007	0.454064		30	16.446	1.12528		30	0.79554	0.03836		30	0.75684	0.13135
	31	2.02672	0.099981		31	1.2652	0.0867573		31	8.94671	0.184034		31	15.1421	0.846755		31	0.80949	0.02856		31	0.84813	0.04388
	32	1.88409	0.124569		32	1.14708	0.123509		32	8.77687	0.270804		32	15.3061	1.30547		32	0.78637	0.02579		32	0.82126	0.06804
	33	1.82637	0.0905596		33	1.21453	0.0821294		33	7.88746	0.411635		33	13.0147	1.03181		33	0.81923	0.03317		33	0.73479	0.05881
	34	1.9394	0.144637		34	1.2431	0.0936032		34	8.40211	0.286232		34	13.8754	1.11888		34	0.76337	0.02618		34	0.77309	0.08767
	35	2.02418	0.1756		35	1.40856	0.171272		35	9.9461	0.551199		35	16.6421	1.74695		35	0.78067	0.03052		35	0.78511	0.11879
	36	2.00904	0.143419		36	1.18274	0.111428		36	9.00941	0.432915		36	17.0034	1.35082		36	0.85228	0.03849		36	0.81818	0.1215
	37	1.9985	0.121128		37	1.39991	0.157288		37	9.20026	0.392652		37	14.471	1.74041		37	0.8052	0.02937		37	0.81551	0.06942
	38	1.87031	0.144668		38	0.988215	0.12499		38	8.18364	0.256164		38	14.8283	1.11278		38	0.82589	0.03069		38	0.71716	0.07742
	39	1.82109	0.102697		41	1.11207	0.103752		39	8.45204	0.34078		41	15.7422	0.990142		39	0.84091	0.02331		41	0.80575	0.05583
	41	2.09907	0.060677		42	1.32665	0.106257		41	8.1611	0.247189		42	13.3133	1.55813		41	0.82779	0.02994		42	0.80651	0.04968
	42	1.81671	0.227969		43	1.16462	0.11502		42	8.14796	0.450132		43	18.0655	1.34156		42	0.84666	0.01983		43	0.58315	0.06682
	43	1.88912	0.07133		45	1.19237	0.111521		43	10.9674	0.414967		45	13.8107	1.08479		43	0.72972	0.03849		45	0.63654	0.05116
	45	1.91319	0.0977378		46	1.17115	0.117128		45	8.07863	0.235564		46	15.4541	1.67465		45	0.77742	0.02612		46	0.78923	0.05403
	46	2.06505	0.123566		47	1.18934	0.0923133		46	9.66549	0.294274		47	14.3691	1.29973		46	0.77251	0.02621		47	0.72134	0.05584
	47	1.8062	0.120962		48	1.10379	0.107623		47	8.6256	0.258111		48	15.5272	0.729865		47	0.80174	0.02569		48	0.66487	0.05971
	48	1.92753	0.129759		49	1.02829	0.104266		48	8.07876	0.297328		49	16.5173	1.37434		48	0.75649	0.0228		49	0.72873	0.04721
	49	1.79433	0.211993		50	1.16222	0.118598		49	8.30279	0.405366		50	17.4333	0.555372		49	0.75537	0.01968		50	0.76763	0.0538
	50	1.94426	0.1776		52	1.05628	0.100351		50	8.71922	0.390445		52	16.5013	1.64591		50	0.82424	0.02333		52	0.74853	0.0562
	52	1.97188	0.10747		53	1.00998	0.118881		52	9.20688	0.23576		53	14.7194	1.30919		52	0.79134	0.02488		53	0.62526	0.04441
	53	1.82309	0.0699228		54	1.06037	0.131198		53	7.54417	0.191381		54	15.0665	1.58869		53	0.68792	0.02265		54	0.67346	0.06219
	54	1.8457	0.132985		55	1.27658	0.120803		54	8.27014	0.197636		55	15.4603	1.71359		54	0.73565	0.02554		55	0.8073	0.0666
	55	1.95291	0.106413		56	1.24172	0.136277		55	10.0293	0.345185		56	15.1936	1.09932		55	0.84881	0.02792		56	0.72245	0.03816
	56	2.17639	0.0963989		57	1.21257	0.17288		56	8.77837	0.239581		57	15.8061	1.48146		56	0.8174	0.02728		57	0.76341	0.04855
	57	2.08976	0.130577		58	1.92354	0.250985		57	8.31529	0.362241		58	13.6899	1.6035		57	0.83304	0.01978		58	0.79241	0.05731
	58	2.62442	0.221112		59	1.37934	0.127256		58	9.7504	0.302019		59	14.628	1.46498		58	0.8981	0.04467		59	0.84432	0.05903
	59	2.07902	0.169659		60	1.2006	0.106934		59	8.64879	0.267961		60	13.609	1.09111		59	0.80898	0.02275		60	0.78746	0.06327
	60	1.79496	0.208847		62	1.25808	0.115221		60	8.28919	0.542309		62	13.9629	1.49636		60	0.79726	0.02796		62	0.80868	0.04121
	62	1.85971	0.152331		63	1.2362	0.124546		62	8.62337	0.282596		63	14.1848	0.93554		62	0.80848	0.01827		63	0.78894	0.0427
	63	1.85546	0.233202		64	1.2152	0.103701		63	7.99234	0.462677		64	14.7934	1.29166		63	0.83962	0.02419		64	0.79816	0.04292
	64	1.83533	0.157806		65	1.17819	0.104008		64	8.88314	0.25584		65	15.0628	1.08957		64	0.79614	0.02196		65	0.78283	0.05201
	65	1.76046	0.160641		66	1.17271	0.109684		65	8.59066	0.358343		66	13.8116	1.56463		65	0.82626	0.01907		66	0.78183	0.04131
	66	1.78583	0.20421		67	1.06068	0.0811814		66	8.71017	0.468427		67	15.4504	0.50154		66	0.83165	0.01786		67	0.69808	0.06298
	67	1.80808	0.11523		68	1.24456	0.124021		67	8.87368	0.375834		69	14.2262	1.083		67	0.78145	0.02681		68	0.76206	0.04135
	69	1.9068	0.119267		69	1.26489	0.112572		69	9.19137	0.344065		70	14.0621	0.856909		69	0.7836	0.02303		69	0.78566	0.03948
	70	1.74749	0.111084		70	1.32235	0.0815561		70	8.44088	0.26887		71	13.231	0.775414		70	0.76856	0.02838		70	0.7079	0.05346
	71	1.78633	0.156817		71	1.2473	0.109685		71	7.78432	0.270515		72	11.6685	1.1192		71	0.77941	0.01907		71	0.72347	0.03983
	72	1.61224	0.172056		72	1.20672	0.120243		72	7.36117	0.311307		73	15.5691	1.50266		72	0.70008	0.02201		72	0.63938	0.04008
	73	1.89214	0.0922057		73	1.37305	0.199202		73	9.64741	0.377525		74	14.8349	1.47227		73	0.66853	0.02759		73	0.70975	0.07243
	74	1.90328	0.137756		74	1.44529	0.23058		74	8.34194	0.264878		75	13.8127	1.01744		74	0.78229	0.02358		74	0.80205	0.07402
	75	1.77015	0.172381		75	1.27245	0.102557		75	7.67192	0.382447		76	15.254	0.98158		75	0.68406	0.02864		75	0.65541	0.0488
	76	1.92918	0.110042		76	1.25205	0.109369		76	10.1813	0.361295		77	17.5814	1.44714		76	0.80514	0.02493		76	0.79428	0.05875
	77	1.94768	0.0653439		77	1.15212	0.118949		77	14.4155	0.702215		78	16.0112	0.408312		77	0.8272	0.04664		77	0.84608	0.08916
	78	1.7833	0.132449		78	1.20598	0.152242		78	10.3809	0.42412		79	22.2586	3.26375		78	0.77605	0.03158		78	0.79324	0.08179
	79	1.949	0.122575		79	1.04923	0.122507		79	9.23599	0.302166		80	17.1479	0.787685		79	0.82031	0.02637		79	0.89855	0.14506
	80	2.84662	0.222168		80	1.5181	0.169496		80	11.3282	0.269544		83	15.5956	0.658283		80	0.82213	0.06363		80	0.81995	0.08366
	81	1.93851	0.15463		83	1.19123	0.0831541		81	11.9133	0.536658		84	15.7994	1.16206		81	0.79413	0.03131		83	0.80789	0.07641
	83	1.87587	0.101928		84	1.14055	0.137166		83	8.50956	0.282001		85	15.0098	1.22561		83	0.81666	0.02887		84	0.82117	0.07373
	84	1.94273	0.0815558		85	1.24908	0.0934379		84	10.0528	0.459905		86	14.1711	0.999715		84	0.82778	0.03121		85	0.72609	0.07163
	85	1.78124	0.164614		86	1.1602	0.113681		85	9.037	0.376712						85	0.82531	0.02543		86	0.61878	0.05719
	86	1.7414	0.18223						86	8.77422	0.459688						86	0.73751	0.02746

## Sheet: Fig.4c
Fig.4c

[truncated: 21 more sheets: Fig.4d, Fig.5b, Fig.5d,  Fig.6a,  Fig.6b,  Fig.6c, Supplementary Fig.1a, Supplementary Fig.1b, Supplementary Fig.1c, Supplementary Fig.2a, Supplementary Fig.2b, Supplementary Fig.5b, Supplementary Fig.6a, Supplementary Fig.6c, Supplementary Fig.6d, Supplementary Fig.7a, Supplementary Fig.7b, Supplementary Fig.8a, Supplementary Fig.8b, Supplementary Fig.8e …]
